# Supplementary material for: Relative availability of natural prey versus livestock predicts landscape suitability for cheetahs Acinonyx jubatus in Botswana
Source: PeerJ. 2015 Jul 9;3:e1033. doi: 10.7717/peerj.1033 (PMC4512768; doi:10.7717/peerj.1033)
Supplement: Data S1 — Livestock attacks were recorded in problem animal control (PAC) reports from the Department of Wildlife and National Parks (DWNP) (unpublished data). [file peerj-03-1033-s001.xlsx]

## Sheet: Sheet1
Appendix 1. Small stock species predated on by cheetahs in Botswana recorded in problem animal control (PAC) reports from the Department of Wildlife and National Parks (DWNP).
Id number	Date	Location	Livestock species predated on	Bull/Ox	Cow	Heifer / Tolly	Calves	Goats	Sheep	Donkey / Horse
1	2000-02-07	SEHITWA	5 goats					5
2	2000-02-29	HAINAVELD	1 sheep						1
3	2000-05-19	HAINAVELD	1 goat					1
4	2000-06-11		9 goats					9
5	2000-09-10		4 goats					4
6	2000-10-30		11 goats					11
7	2000-11-09		4 goats					4
8	2001-03-08	MAUN	2 goats					2
9	2001-03-19	TSAU	2 goats					2
10	2001-05-07	NXARAGA	1 goat					1
11	2001-05-09	MAUN	1 goat					1
12	2001-05-22		2 goats					2
13	2001-05-28	SEHITWA	3 goats					3
14	2001-05-28	SEHITWA	1 sheep						1
15	2001-07-11	MAUN	3 goats					3
16	2001-07-19	TSAU	3 goats					3
17	2001-07-19	TSAU	1 sheep						1
18	2001-07-19		1 sheep						1
19	2001-07-19	MAUN	4 goats					4
20	2001-07-27	MAUN	1 goat					1
21	2001-09-26	MAUN	1 goat					1
22	2001-09-27	HAINAVELD	1 goat					1
23	2001-11-26	MAUN	4 goats					4
24	2001-11-26	MAUN	8 goats					8
25	2001-11-26	MAUN	2 kids					2
26	2001-11-26	MAUN	1 goat					1
27	2001-12-24	MAUN	3 goats					3
28	2002-01-18		3 goats					3
29	2002-02-22	HAINAVELD	3 goats					3
30	2002-02-22	TSAU	6 goats					6
31	2002-02-22	HAINAVELD	2 goats					2
32	2002-04-16	PHUDUHUDU	2 goats					2
33	2002-04-19	PHUDUHUDU	2 goats					2
34	2002-04-19	PHUDUHUDU	1 goat					1
35	2002-04-19	PHUDUHUDU	2 goats					2
36	2002-06-06	MAUN	2 goats					2
37	2002-06-19		5 goats					5
38	2003-02-07	HAINAVELD	1 goat					1
39	2003-02-07	HAINAVELD	1 goat					1
40	2003-02-07	HAINAVELD	1 goat					1
41	2003-06-20	HAINAVELD	1 goat					1
42	2003-08-06	MAUN	1 goat					1
43	2003-08-07	HAINAVELD	1 goat					1
44	2003-08-16	MAUN	1 goat					1
45	2004-01-07	SEHITWA	3 goats					3
46	2004-06-30	SHOROBE	1 goat					1
47	2004-08-07	HAINAVELD	3 goats					3
48	2004-08-25	HAINAVELD	2 sheep						2
49	2004-08-25	HAINAVELD	2 goats					2
50	2004-10-05	MAUN	1 calf				1
51	2004-12-07	HAINAVELD	7 goats					7
52	2007-07-24	GUDA	2 goats					2
53	2007-10-04	KHUBOGA	1 goat					1
54	2008-08-12	ZENEBE	1 goat					1
55	2009-03-17	ZENEBE	3 goats					3
56	2009-04-22	ETSHA 8	3 goats					3
57	2009-05-22	QURUBE	6 goats					7
58	2009-06-18	GUDA	7 goats					7
59	2010-02-02	QANGWA	1 heifer			1
60	2010-06-14	BOAJANKWE	5 goats					5
61	2010-09-16	ZENEBE	1 goat					1
			Grand Total	0	0	1	1	157	6	0
