# Supplementary material for: Relative availability of natural prey versus livestock predicts landscape suitability for cheetahs Acinonyx jubatus in Botswana
Source: PeerJ. 2015 Jul 9;3:e1033. doi: 10.7717/peerj.1033 (PMC4512768; doi:10.7717/peerj.1033)
Supplement: Data S2 — We calculated the mean number per cheetah prey species for each 12′ grid cell (approximately 21 × 22 km) for the 2001 to 2005 and 2007 aerial surveys. The mean number per species were then converted to species biomass in Large Stock Units (LSU), using the formula LSU = number of animals × body weight0.75 (Meissner, 1982), and summed to provide the total cheetah prey and small stock biomass, respectively, per grid cell. Percentage cheetah prey biomass is the proportion of cheetah prey biomass relative to the total biomass (cheetah prey and small stock combined). [file peerj-03-1033-s002.xls]

## Sheet: Notes
Data
from	cwdry2001_2007_prey_size_sum.dbf
	Carnivore_strata_2013
done 2013/06/25
Per grid cells:
Data analyse counters	% grid cells that have 0 prey (LSU) (done for each species)						Cheetah=0 lsu	Count>0 lsu
	% grid cells that have prey (> 0 LSU) (done for each species)
	% grid cells that have equal and less than 25% prey						count<=25%	count>25%
	% grid cells that have > than 25% prey
Data analyse summary

## Sheet: count_grid_cells_values
CONSZONE	STRATUM	SUBSTRATUM	IDSUBSTR	SUBSTRID	STRATUMID	Cheetah=0 lsu	Count>0 lsu	% grids no prey	% grids w prey	count<=20	count>20	% grids high conflict	% grids low conflict	WD=0 lsu	Count>0 lsu	% grids no prey	% grids w prey	count<=20%	count>20%	% grids high conflict	% grids low conflict	Spotties=0 lsu	Count>0 lsu	% grids no prey	% grids w prey	count<=20%	count>20%	% grids high conflict	% grids low conflict	Leop=0 lsu	Count>0 lsu	% grids no prey	% grids w prey	count<=20%	count>20%	% grids high conflict	% grids low conflict	Lion=0 lsu	Count>0 lsu	% grids no prey	% grids w prey	count<=20%	count>20%	% grids high conflict	% grids low conflict
				1.1.1
		Dry Woodland Total		1.1.2		0	3	0	100	0	3	0	100	0	3	0	100	3	0	100	0	0	3	0	100	3	0	100	0	0	3	0	100	3	0	100	0	0	3	0	100	3	0	100	0
		Eretsa community Total		1.1.3		0	2	0	100	0	2	0	100	0	2	0	100	2	0	100	0	0	2	0	100	2	0	100	0	0	2	0	100	2	0	100	0	0	2	0	100	2	0	100	0
		Lower Delta Total		1.1.4		1	2	33.3333	66.6667	1	2	33.3333	66.6667	1	2	33.3333	66.6667	3	0	100	0	1	2	33.3333	66.6667	3	0	100	0	1	2	33.3333	66.6667	3	0	100	0	1	2	33.3333	66.6667	3	0	100	0
		Permanent Swamp East Total		1.1.5		0	2	0	100	0	2	0	100	0	2	0	100	2	0	100	0	0	2	0	100	2	0	100	0	0	2	0	100	2	0	100	0	0	2	0	100	2	0	100	0
		Permanent Swamp Central Total		1.1.6		0	5	0	100	1	4	20	80	0	5	0	100	5	0	100	0	0	5	0	100	5	0	100	0	0	5	0	100	5	0	100	0	0	5	0	100	5	0	100	0
		Seasonal Floodplain West Total		1.1.7		0	4	0	100	0	4	0	100	0	4	0	100	4	0	100	0	0	4	0	100	4	0	100	0	0	4	0	100	4	0	100	0	0	4	0	100	4	0	100	0
		Seasonal Floodplain Central Total		1.1.8		0	7	0	100	0	7	0	100	0	7	0	100	7	0	100	0	0	7	0	100	7	0	100	0	0	7	0	100	7	0	100	0	0	7	0	100	7	0	100	0
		Seasonal Floodplain North East Total		1.1.9		0	3	0	100	0	3	0	100	0	3	0	100	3	0	100	0	0	3	0	100	3	0	100	0	0	3	0	100	3	0	100	0	0	3	0	100	3	0	100	0
				1.1.10
		Western Delta and Sandveld Tongue Total		1.1.11		0	5	0	100	0	5	0	100	0	5	0	100	5	0	100	0	0	5	0	100	5	0	100	0	0	5	0	100	5	0	100	0	0	5	0	100	5	0	100	0
		Chobe Total		1.2.1		0	3	0	100	0	3	0	100	0	3	0	100	3	0	100	0	0	3	0	100	3	0	100	0	0	3	0	100	3	0	100	0	0	3	0	100	3	0	100	0
		Enclave community Total		1.2.2		0	1	0	100	1	0	100	0	0	1	0	100	1	0	100	0	0	1	0	100	1	0	100	0	0	1	0	100	1	0	100	0	0	1	0	100	1	0	100	0
		Kwando Linyanti Total		1.2.3		1	8	11.1111	88.8889	1	8	11.1111	88.8889	1	8	11.1111	88.8889	9	0	100	0	0	9	0	100	9	0	100	0	0	9	0	100	9	0	100	0	0	9	0	100	9	0	100	0
		Kwando Delta link Total		1.3.1		2	14	12.5	87.5	2	14	12.5	87.5	1	15	6.25	93.75	16	0	100	0	2	14	12.5	87.5	16	0	100	0	1	15	6.25	93.75	16	0	100	0	0	16	0	100	16	0	100	0
		Masame Total		1.3.2		20	22	47.619	52.381	21	21	50	50	18	24	42.8571	57.1429	42	0	100	0	13	29	30.9524	69.0476	42	0	100	0	17	25	40.4762	59.5238	42	0	100	0	8	34	19.0476	80.9524	42	0	100	0
		Ngami North Total		1.3.3		2	4	33.3333	66.6667	2	4	33.3333	66.6667	2	4	33.3333	66.6667	6	0	100	0	3	3	50	50	6	0	100	0	1	5	16.6667	83.3333	6	0	100	0	3	3	50	50	6	0	100	0
		Nogatsaa Total		1.3.4		3	6	33.3333	66.6667	3	6	33.3333	66.6667	2	7	22.2222	77.7778	9	0	100	0	0	9	0	100	9	0	100	0	1	8	11.1111	88.8889	9	0	100	0	0	9	0	100	9	0	100	0
		Nunga Total		1.3.5		4	10	28.5714	71.4286	4	10	28.5714	71.4286	3	11	21.4286	78.5714	14	0	100	0	5	9	35.7143	64.2857	14	0	100	0	2	12	14.2857	85.7143	14	0	100	0	0	14	0	100	14	0	100	0
		Savuti Mababe Total		1.3.6		0	9	0	100	0	9	0	100	0	9	0	100	9	0	100	0	0	9	0	100	9	0	100	0	0	9	0	100	9	0	100	0	0	9	0	100	9	0	100	0
		Kazangula Total		1.4.1		1	3	25	75	2	2	50	50	1	3	25	75	4	0	100	0	0	4	0	100	4	0	100	0	0	4	0	100	4	0	100	0	0	4	0	100	4	0	100	0
				1.4.2
		Pandamatenga Total		1.4.3		0	6	0	100	0	6	0	100	0	6	0	100	6	0	100	0	0	6	0	100	6	0	100	0	0	6	0	100	6	0	100	0	0	6	0	100	6	0	100	0
		Pans Community Total		1.5.1		4	3	57.1429	42.8571	5	2	71.4286	28.5714	4	3	57.1429	42.8571	7	0	100	0	3	4	42.8571	57.1429	7	0	100	0	3	4	42.8571	57.1429	7	0	100	0	3	4	42.8571	57.1429	7	0	100	0
		Pans Community Area Total		1.5.2		0	3	0	100	2	1	66.6667	33.3333	0	3	0	100	3	0	100	0	0	3	0	100	3	0	100	0	0	3	0	100	3	0	100	0	0	3	0	100	3	0	100	0
		Pans NP Total		1.5.3		2	15	11.7647	88.2353	3	14	17.6471	82.3529	2	15	11.7647	88.2353	17	0	100	0	0	17	0	100	17	0	100	0	0	17	0	100	17	0	100	0	0	17	0	100	17	0	100	0
		CKGR North Total		2.1.1		0	41	0	100	0	41	0	100	0	41	0	100	41	0	100	0	0	41	0	100	41	0	100	0	0	41	0	100	41	0	100	0	0	41	0	100	41	0	100	0
		CKGR SE Total		2.1.2		0	3	0	100	0	3	0	100	0	3	0	100	3	0	100	0	0	3	0	100	3	0	100	0	0	3	0	100	3	0	100	0	0	3	0	100	3	0	100	0
		CKGR South Total		2.1.3		0	68	0	100	3	65	4.41176	95.5882	0	68	0	100	68	0	100	0	0	68	0	100	68	0	100	0	0	68	0	100	68	0	100	0	0	68	0	100	68	0	100	0
		Khutse Total		2.1.4		0	10	0	100	0	10	0	100	0	10	0	100	10	0	100	0	0	10	0	100	10	0	100	0	0	10	0	100	10	0	100	0	0	10	0	100	10	0	100	0
		KTP Total		2.2.1		0	60	0	100	0	60	0	100	0	60	0	100	60	0	100	0	0	60	0	100	60	0	100	0	0	60	0	100	60	0	100	0	0	60	0	100	60	0	100	0
		CKGR Buffer Total		2.3.1		0	11	0	100	0	11	0	100	0	11	0	100	11	0	100	0	0	11	0	100	11	0	100	0	0	11	0	100	11	0	100	0	0	11	0	100	11	0	100	0
		Western corridor Total		2.3.2		1	63	1.5625	98.4375	11	53	17.1875	82.8125	1	63	1.5625	98.4375	64	0	100	0	0	64	0	100	64	0	100	0	0	64	0	100	64	0	100	0	1	63	1.5625	98.4375	64	0	100	0
		KTP buffer Total		2.3.3		0	47	0	100	0	47	0	100	0	47	0	100	47	0	100	0	0	47	0	100	47	0	100	0	0	47	0	100	47	0	100	0	0	47	0	100	47	0	100	0
		KTP buffer west Total		2.3.4		0	16	0	100	0	16	0	100	0	16	0	100	16	0	100	0	0	16	0	100	16	0	100	0	0	16	0	100	16	0	100	0	0	16	0	100	16	0	100	0
		Eastern corridor 1 Total		2.3.5		0	2	0	100	1	1	50	50	0	2	0	100	2	0	100	0	0	2	0	100	2	0	100	0	0	2	0	100	2	0	100	0	0	2	0	100	2	0	100	0
		Eastern corridor 2 Total		2.3.6		0	21	0	100	0	21	0	100	0	21	0	100	21	0	100	0	0	21	0	100	21	0	100	0	0	21	0	100	21	0	100	0	0	21	0	100	21	0	100	0
		Eastern corridor 3 Total		2.3.7		0	2	0	100	2	0	100	0	0	2	0	100	2	0	100	0	0	2	0	100	2	0	100	0	0	2	0	100	2	0	100	0	0	2	0	100	2	0	100	0
		Xaixai Core Total		3.1.0		0	18	0	100	3	15	16.6667	83.3333	0	18	0	100	18	0	100	0	0	18	0	100	18	0	100	0	0	18	0	100	18	0	100	0	0	18	0	100	18	0	100	0
		Xaixai Perifery Total		3.2.0		0	16	0	100	2	14	12.5	87.5	0	16	0	100	16	0	100	0	0	16	0	100	16	0	100	0	0	16	0	100	16	0	100	0	0	16	0	100	16	0	100	0
		Tuli GR Total		4.1.0		0	2	0	100	0	2	0	100	0	2	0	100	2	0	100	0	0	2	0	100	2	0	100	0	0	2	0	100	2	0	100	0	0	2	0	100	2	0	100	0
		Central Tuli farms Total		5.1.0		3	8	27.2727	72.7273	3	8	27.2727	72.7273	3	8	27.2727	72.7273	11	0	100	0	3	8	27.2727	72.7273	11	0	100	0	3	8	27.2727	72.7273	11	0	100	0	3	8	27.2727	72.7273	11	0	100	0
		Central Agric Molalatau Total		5.2.0		0	14	0	100	9	5	64.2857	35.7143	0	14	0	100	14	0	100	0	1	13	7.14286	92.8571	14	0	100	0	0	14	0	100	14	0	100	0	4	10	28.5714	71.4286	14	0	100	0
		Central Agric East Total		5.3.0		74	34	68.5185	31.4815	96	12	88.8889	11.1111	74	34	68.5185	31.4815	108	0	100	0	61	47	56.4815	43.5185	108	0	100	0	60	48	55.5556	44.4444	108	0	100	0	67	41	62.037	37.963	108	0	100	0
		Central Agric North Total		5.4.0		6	18	25	75	18	6	75	25	6	18	25	75	24	0	100	0	3	21	12.5	87.5	24	0	100	0	1	23	4.16667	95.8333	24	0	100	0	5	19	20.8333	79.1667	24	0	100	0
		Central Agric Pans Total		5.5.0		10	2	83.3333	16.6667	10	2	83.3333	16.6667	10	2	83.3333	16.6667	12	0	100	0	8	4	66.6667	33.3333	12	0	100	0	7	5	58.3333	41.6667	12	0	100	0	8	4	66.6667	33.3333	12	0	100	0
		Central Agric Mopipi Total		5.6.0		6	2	75	25	8	0	100	0	6	2	75	25	8	0	100	0	5	3	62.5	37.5	8	0	100	0	5	3	62.5	37.5	8	0	100	0	6	2	75	25	8	0	100	0
		Central Agric West Total		5.7.0		17	103	14.1667	85.8333	48	72	40	60	16	104	13.3333	86.6667	120	0	100	0	10	110	8.33333	91.6667	120	0	100	0	4	116	3.33333	96.6667	120	0	100	0	23	97	19.1667	80.8333	120	0	100	0
		Ngami East Total		6.1.0		0	1	0	100	1	0	100	0	0	1	0	100	1	0	100	0	0	1	0	100	1	0	100	0	0	1	0	100	1	0	100	0	0	1	0	100	1	0	100	0
		Ngami Thamalakane Boteti Total		6.2.0		6	2	75	25	8	0	100	0	6	2	75	25	8	0	100	0	0	8	0	100	8	0	100	0	0	8	0	100	8	0	100	0	0	8	0	100	8	0	100	0
		Ngami South Total		6.3.0		2	38	5	95	26	14	65	35	1	39	2.5	97.5	40	0	100	0	0	40	0	100	40	0	100	0	0	40	0	100	40	0	100	0	0	40	0	100	40	0	100	0
		Ngami Panhandle Total		6.4.0		7	12	36.8421	63.1579	19	0	100	0	4	15	21.0526	78.9474	19	0	100	0	2	17	10.5263	89.4737	19	0	100	0	2	17	10.5263	89.4737	19	0	100	0	2	17	10.5263	89.4737	19	0	100	0
		Ngami Tsodilo Total		6.5.0		7	26	21.2121	78.7879	12	21	36.3636	63.6364	6	27	18.1818	81.8182	33	0	100	0	5	28	15.1515	84.8485	33	0	100	0	3	30	9.09091	90.9091	33	0	100	0	5	28	15.1515	84.8485	33	0	100	0
		Ngami North West Total		6.6.0		2	5	28.5714	71.4286	4	3	57.1429	42.8571	2	5	28.5714	71.4286	7	0	100	0	1	6	14.2857	85.7143	7	0	100	0	1	6	14.2857	85.7143	7	0	100	0	3	4	42.8571	57.1429	7	0	100	0
		Ngami North East Total		6.7.0		2	4	33.3333	66.6667	2	4	33.3333	66.6667	2	4	33.3333	66.6667	6	0	100	0	4	2	66.6667	33.3333	6	0	100	0	2	4	33.3333	66.6667	6	0	100	0	2	4	33.3333	66.6667	6	0	100	0
		Ghanzi farms Total		7.1.0		0	29	0	100	12	17	41.3793	58.6207	0	29	0	100	29	0	100	0	0	29	0	100	29	0	100	0	0	29	0	100	29	0	100	0	0	29	0	100	29	0	100	0
		Ghanzi community Total		7.2.0		0	44	0	100	33	11	75	25	0	44	0	100	44	0	100	0	0	44	0	100	44	0	100	0	0	44	0	100	44	0	100	0	0	44	0	100	44	0	100	0
		Kgalagadi Kweneng Total		8.1.0		7	50	12.2807	87.7193	52	5	91.2281	8.77193	7	50	12.2807	87.7193	57	0	100	0	6	51	10.5263	89.4737	57	0	100	0	1	56	1.75439	98.2456	57	0	100	0	13	44	22.807	77.193	57	0	100	0
		Kgalagadi Dithopo Total		8.2.0		0	4	0	100	1	3	25	75	0	4	0	100	4	0	100	0	0	4	0	100	4	0	100	0	0	4	0	100	4	0	100	0	0	4	0	100	4	0	100	0
		Kgalagadi Gaborone Total		8.3.0		29	11	72.5	27.5	40	0	100	0	28	12	70	30	40	0	100	0	29	11	72.5	27.5	40	0	100	0	26	14	65	35	40	0	100	0	30	10	75	25	40	0	100	0
		Kgalagadi Kane 1 Total		8.4.1		0	4	0	100	2	2	50	50	0	4	0	100	4	0	100	0	0	4	0	100	4	0	100	0	0	4	0	100	4	0	100	0	0	4	0	100	4	0	100	0
		Kgalagadi Kane 2 Total		8.4.2		0	2	0	100	2	0	100	0	0	2	0	100	2	0	100	0	0	2	0	100	2	0	100	0	0	2	0	100	2	0	100	0	0	2	0	100	2	0	100	0
		Kgalagadi Molopo Total		8.5.0		1	39	2.5	97.5	16	24	40	60	1	39	2.5	97.5	40	0	100	0	0	40	0	100	40	0	100	0	1	39	2.5	97.5	40	0	100	0	0	40	0	100	40	0	100	0
		Kgalagadi Tsabong Total		8.6.0		2	25	7.40741	92.5926	17	10	62.963	37.037	2	25	7.40741	92.5926	27	0	100	0	1	26	3.7037	96.2963	27	0	100	0	1	26	3.7037	96.2963	27	0	100	0	5	22	18.5185	81.4815	27	0	100	0
		Kgalagadi Middelpits Total		8.7.0		0	11	0	100	2	9	18.1818	81.8182	0	11	0	100	11	0	100	0	0	11	0	100	11	0	100	0	0	11	0	100	11	0	100	0	1	10	9.09091	90.9091	11	0	100	0
		Kgalagadi Bokpits Total		8.8.0		0	5	0	100	5	0	100	0	0	5	0	100	5	0	100	0	0	5	0	100	5	0	100	0	0	5	0	100	5	0	100	0	0	5	0	100	5	0	100	0
		Kgalagadi Kang 1 Total		8.9.1		0	3	0	100	1	2	33.3333	66.6667	0	3	0	100	3	0	100	0	0	3	0	100	3	0	100	0	0	3	0	100	3	0	100	0	0	3	0	100	3	0	100	0
		Kgalagadi Kang 2 Total		8.9.2		0	8	0	100	8	0	100	0	0	8	0	100	8	0	100	0	1	7	12.5	87.5	8	0	100	0	0	8	0	100	8	0	100	0	1	7	12.5	87.5	8	0	100	0
		Kgalagadi Kang 3 Total		8.9.3		0	3	0	100	1	2	33.3333	66.6667	0	3	0	100	3	0	100	0	0	3	0	100	3	0	100	0	0	3	0	100	3	0	100	0	0	3	0	100	3	0	100	0
		Kgalagadi Hukuntsi 1 Total		8.10.1		0	4	0	100	0	4	0	100	0	4	0	100	4	0	100	0	0	4	0	100	4	0	100	0	0	4	0	100	4	0	100	0	0	4	0	100	4	0	100	0
		Kgalagadi Hukuntsi 2 Total		8.10.2		0	4	0	100	0	4	0	100	0	4	0	100	4	0	100	0	0	4	0	100	4	0	100	0	0	4	0	100	4	0	100	0	0	4	0	100	4	0	100	0
		Kgalagadi Hukuntsi 3 Total		8.10.3		2	9	18.1818	81.8182	8	3	72.7273	27.2727	1	10	9.09091	90.9091	11	0	100	0	0	11	0	100	11	0	100	0	0	11	0	100	11	0	100	0	0	11	0	100	11	0	100	0

## Sheet: count_grid_cells_formulas
CONSZONE	STRATUM	SUBSTRATUM	IDSUBSTR	SUBSTRID	STRATUMID	Cheetah=0 lsu	Count>0 lsu	count<=20	count>20	WD=0 lsu	Count>0 lsu	count<=20%	count>20%	Spotties=0 lsu	Count>0 lsu	count<=20%	count>20%	Leop=0 lsu	Count>0 lsu	count<=20%	count>20%	Lion=0 lsu	Count>0 lsu	count<=20%	count>20%	ID	X_COORD	Y_COORD	NO_WSPECIE	NO_GENERAL	NO_LION_PR	NO_SPOTH_P	NO_LEOP_PR	NO_CHEETAH	NO_WDOG_PR	LSU_CATTLE	LSU_HORSE_	LSU_DONKEY	LSU_SHEEP_	LSU_TBIOMA	LSU_WBIOMA	LSU_LivestockBIOMA	LSU_LION_1	LSU_SP_HYA	LSU_LEOPAR	LSU_CHEETA	LSU_WDOG_1	TOTAL_SMALL_LSU	PercentSMALLWild
Northern Conservation Zone	Okavango Delta	Western Delta and Sandveld Tongue	1.1.11		1.1	0	1	0	1	0	1	1	0	0	1	1	0	0	1	1	0	0	1	1	0	0	1	1	0	0	1	1	0	0	1	1	0	1	0	1	0	1	30.9568	2.08774	1.46074	1.12569	1.14336	1.12569	100
Northern Conservation Zone	Okavango Delta	Western Delta and Sandveld Tongue	1.1.11		1.1	0	1	0	1	0	1	1	0	0	1	1	0	0	1	1	0	0	1	1	0	0	1	1	0	0	1	1	0	0	1	1	0	1	0	1	0	1	14.507	5.95595	3.67657	0.624677	0.658624	0.624677	100
Northern Conservation Zone	Okavango Delta	Western Delta and Sandveld Tongue	1.1.11		1.1	0	1	0	1	0	1	1	0	0	1	1	0	0	1	1	0	0	1	1	0	0	1	1	0	0	1	1	0	0	1	1	0	1	0	1	0	1	2.96616	0.076966	0.001838	0.001838	0.001838	0.001838	100
Northern Conservation Zone	Okavango Delta	Western Delta and Sandveld Tongue	1.1.11		1.1	0	1	0	1	0	1	1	0	0	1	1	0	0	1	1	0	0	1	1	0	0	1	1	0	0	1	1	0	0	1	1	0	1	0	1	0	1	2.79641	0.970865	0.76318	0.56588	0.574111	0.56588	100
Northern Conservation Zone	Okavango Delta	Western Delta and Sandveld Tongue	1.1.11		1.1	0	1	0	1	0	1	1	0	0	1	1	0	0	1	1	0	0	1	1	0	0	1	1	0	0	1	1	0	0	1	1	0	1	0	1	0	1	6.10657	2.05591	1.63932	0.693136	0.69792	0.693136	100
		Western Delta and Sandveld Tongue Total		1.1.11		0	5	0	5	0	5	5	0	0	5	5	0	0	5	5	0	0	5	5	0
Northern Conservation Zone	Okavango Delta	Dry Woodland	1.1.2	0	1.1	0	1	0	1	0	1	1	0	0	1	1	0	0	1	1	0	0	1	1	0	0	1	1	0	0	1	1	0	0	1	1	0	1	0	1	0	1	2.93054	2.26066	1.57447	0.975952	1.00654	0.975952	100
Northern Conservation Zone	Okavango Delta	Dry Woodland	1.1.2	1.1.2	1.1	0	1	0	1	0	1	1	0	0	1	1	0	0	1	1	0	0	1	1	0	0	1	1	0	0	1	1	0	0	1	1	0	1	0	1	0	1	1.45384	0.590635	0.449879	0.389158	0.39305	0.389158	100
Northern Conservation Zone	Okavango Delta	Dry Woodland	1.1.2	1.1.2	1.1	0	1	0	1	0	1	1	0	0	1	1	0	0	1	1	0	0	1	1	0	0	1	1	0	0	1	1	0	0	1	1	0	1	0	1	0	1	1.26576	0.205806	0.089192	0.05257	0.056623	0.05257	100
		Dry Woodland Total		1.1.2		0	3	0	3	0	3	3	0	0	3	3	0	0	3	3	0	0	3	3	0
Northern Conservation Zone	Okavango Delta	Eretsa community	1.1.3	0	1.1	0	1	0	1	0	1	1	0	0	1	1	0	0	1	1	0	0	1	1	0	0	1	1	0	0	1	1	0	0	1	1	0	1	0	1	0	1	28.9272	4.13368	2.88746	0.619088	0.767006	0.657793	94.116
Northern Conservation Zone	Okavango Delta	Eretsa community	1.1.3	1.1.3	1.1	0	1	0	1	0	1	1	0	0	1	1	0	0	1	1	0	0	1	1	0	0	1	1	0	0	1	1	0	0	1	1	0	1	0	1	0	1	4.00744	0.762437	0.192954	0.151033	0.159246	0.201082	75.11
		Eretsa community Total		1.1.3		0	2	0	2	0	2	2	0	0	2	2	0	0	2	2	0	0	2	2	0
Northern Conservation Zone	Okavango Delta	Lower Delta	1.1.4	0	1.1	0	1	0	1	0	1	1	0	0	1	1	0	0	1	1	0	0	1	1	0	0	1	1	0	0	1	1	0	0	1	1	0	1	0	1	0	1	18.2165	3.69874	3.07144	1.87353	1.89042	1.87353	100
Northern Conservation Zone	Okavango Delta	Lower Delta	1.1.4	1.1.4	1.1	1	0	1	0	1	0	1	0	1	0	1	0	1	0	1	0	1	0	1	0	1	0	1	0	1	0	1	0	1	0	1	0	1	0	1	0	1	0	0	0	0	0	0.174327	0
Northern Conservation Zone	Okavango Delta	Lower Delta	1.1.4	1.1.4	1.1	0	1	0	1	0	1	1	0	0	1	1	0	0	1	1	0	0	1	1	0	0	1	1	0	0	1	1	0	0	1	1	0	1	0	1	0	1	3.20392	1.35486	1.25477	1.1551	1.17367	1.1551	100
		Lower Delta Total		1.1.4		1	2	1	2	1	2	3	0	1	2	3	0	1	2	3	0	1	2	3	0
Northern Conservation Zone	Okavango Delta	Permanent Swamp East	1.1.5	0	1.1	0	1	0	1	0	1	1	0	0	1	1	0	0	1	1	0	0	1	1	0	0	1	1	0	0	1	1	0	0	1	1	0	1	0	1	0	1	7.87523	4.44213	3.68421	0.44331	0.466414	0.44331	100
Northern Conservation Zone	Okavango Delta	Permanent Swamp East	1.1.5	1.1.5	1.1	0	1	0	1	0	1	1	0	0	1	1	0	0	1	1	0	0	1	1	0	0	1	1	0	0	1	1	0	0	1	1	0	1	0	1	0	1	27.7534	4.69658	4.30461	0.657495	0.738792	0.657495	100
		Permanent Swamp East Total		1.1.5		0	2	0	2	0	2	2	0	0	2	2	0	0	2	2	0	0	2	2	0
Northern Conservation Zone	Okavango Delta	Permanent Swamp Central	1.1.6	0	1.1	0	1	0	1	0	1	1	0	0	1	1	0	0	1	1	0	0	1	1	0	0	1	1	0	0	1	1	0	0	1	1	0	1	0	1	0	1	7.86109	8.12456	8.0918	0.28014	0.436412	0.28014	100
Northern Conservation Zone	Okavango Delta	Permanent Swamp Central	1.1.6	1.1.6	1.1	0	1	1	0	0	1	1	0	0	1	1	0	0	1	1	0	0	1	1	0	0	1	1	0	0	1	1	0	0	1	1	0	1	0	1	0	1	1.48656	1.31469	1.31469	0.013013	0.086078	0.205059	6.346
Northern Conservation Zone	Okavango Delta	Permanent Swamp Central	1.1.6	1.1.6	1.1	0	1	0	1	0	1	1	0	0	1	1	0	0	1	1	0	0	1	1	0	0	1	1	0	0	1	1	0	0	1	1	0	1	0	1	0	1	15.5199	13.1365	12.2449	1.43388	1.48329	1.43388	100
Northern Conservation Zone	Okavango Delta	Permanent Swamp Central	1.1.6	1.1.6	1.1	0	1	0	1	0	1	1	0	0	1	1	0	0	1	1	0	0	1	1	0	0	1	1	0	0	1	1	0	0	1	1	0	1	0	1	0	1	15.5744	8.01746	6.90909	0.826559	1.03374	0.826559	100
Northern Conservation Zone	Okavango Delta	Permanent Swamp Central	1.1.6	1.1.6	1.1	0	1	0	1	0	1	1	0	0	1	1	0	0	1	1	0	0	1	1	0	0	1	1	0	0	1	1	0	0	1	1	0	1	0	1	0	1	8.87033	5.83088	5.44284	0.635191	0.638953	0.635191	100
		Permanent Swamp Central Total		1.1.6		0	5	1	4	0	5	5	0	0	5	5	0	0	5	5	0	0	5	5	0
Northern Conservation Zone	Okavango Delta	Seasonal Floodplain West	1.1.7	0	1.1	0	1	0	1	0	1	1	0	0	1	1	0	0	1	1	0	0	1	1	0	0	1	1	0	0	1	1	0	0	1	1	0	1	0	1	0	1	34.0489	20.1463	19.138	0.23799	0.350835	0.23799	100
Northern Conservation Zone	Okavango Delta	Seasonal Floodplain West	1.1.7	1.1.7	1.1	0	1	0	1	0	1	1	0	0	1	1	0	0	1	1	0	0	1	1	0	0	1	1	0	0	1	1	0	0	1	1	0	1	0	1	0	1	7.54674	3.68177	2.64519	0.577733	0.577733	0.577733	100
Northern Conservation Zone	Okavango Delta	Seasonal Floodplain West	1.1.7	1.1.7	1.1	0	1	0	1	0	1	1	0	0	1	1	0	0	1	1	0	0	1	1	0	0	1	1	0	0	1	1	0	0	1	1	0	1	0	1	0	1	15.6376	5.08313	3.75408	0.402323	0.432827	0.402323	100
Northern Conservation Zone	Okavango Delta	Seasonal Floodplain West	1.1.7	1.1.7	1.1	0	1	0	1	0	1	1	0	0	1	1	0	0	1	1	0	0	1	1	0	0	1	1	0	0	1	1	0	0	1	1	0	1	0	1	0	1	9.83482	3.08912	2.02726	1.62386	1.66866	1.62386	100
		Seasonal Floodplain West Total		1.1.7		0	4	0	4	0	4	4	0	0	4	4	0	0	4	4	0	0	4	4	0
Northern Conservation Zone	Okavango Delta	Seasonal Floodplain Central	1.1.8	0	1.1	0	1	0	1	0	1	1	0	0	1	1	0	0	1	1	0	0	1	1	0	0	1	1	0	0	1	1	0	0	1	1	0	1	0	1	0	1	28.4441	18.2689	13.7417	4.88431	4.95937	4.88431	100
Northern Conservation Zone	Okavango Delta	Seasonal Floodplain Central	1.1.8	1.1.8	1.1	0	1	0	1	0	1	1	0	0	1	1	0	0	1	1	0	0	1	1	0	0	1	1	0	0	1	1	0	0	1	1	0	1	0	1	0	1	20.7261	6.99555	4.93963	2.2748	2.31578	2.2748	100
Northern Conservation Zone	Okavango Delta	Seasonal Floodplain Central	1.1.8	1.1.8	1.1	0	1	0	1	0	1	1	0	0	1	1	0	0	1	1	0	0	1	1	0	0	1	1	0	0	1	1	0	0	1	1	0	1	0	1	0	1	5.86225	3.70116	3.10747	1.944	1.97468	1.944	100
Northern Conservation Zone	Okavango Delta	Seasonal Floodplain Central	1.1.8	1.1.8	1.1	0	1	0	1	0	1	1	0	0	1	1	0	0	1	1	0	0	1	1	0	0	1	1	0	0	1	1	0	0	1	1	0	1	0	1	0	1	66.021	5.53725	2.89358	1.04316	1.08989	1.04316	100
Northern Conservation Zone	Okavango Delta	Seasonal Floodplain Central	1.1.8	1.1.8	1.1	0	1	0	1	0	1	1	0	0	1	1	0	0	1	1	0	0	1	1	0	0	1	1	0	0	1	1	0	0	1	1	0	1	0	1	0	1	43.5738	3.75236	2.50753	1.46363	1.49236	1.46363	100
Northern Conservation Zone	Okavango Delta	Seasonal Floodplain Central	1.1.8	1.1.8	1.1	0	1	0	1	0	1	1	0	0	1	1	0	0	1	1	0	0	1	1	0	0	1	1	0	0	1	1	0	0	1	1	0	1	0	1	0	1	11.5321	4.63509	2.58274	1.3112	1.35806	1.3112	100
Northern Conservation Zone	Okavango Delta	Seasonal Floodplain Central	1.1.8	1.1.8	1.1	0	1	0	1	0	1	1	0	0	1	1	0	0	1	1	0	0	1	1	0	0	1	1	0	0	1	1	0	0	1	1	0	1	0	1	0	1	13.8819	6.76242	4.08531	3.11114	3.15904	3.11114	100
		Seasonal Floodplain Central Total		1.1.8		0	7	0	7	0	7	7	0	0	7	7	0	0	7	7	0	0	7	7	0
Northern Conservation Zone	Okavango Delta	Seasonal Floodplain North East	1.1.9	0	1.1	0	1	0	1	0	1	1	0	0	1	1	0	0	1	1	0	0	1	1	0	0	1	1	0	0	1	1	0	0	1	1	0	1	0	1	0	1	20.2779	5.45796	4.52244	2.30832	2.35999	2.30832	100
Northern Conservation Zone	Okavango Delta	Seasonal Floodplain North East	1.1.9	1.1.9	1.1	0	1	0	1	0	1	1	0	0	1	1	0	0	1	1	0	0	1	1	0	0	1	1	0	0	1	1	0	0	1	1	0	1	0	1	0	1	3.63254	3.45065	3.10828	1.30079	1.3167	1.30079	100
Northern Conservation Zone	Okavango Delta	Seasonal Floodplain North East	1.1.9	1.1.9	1.1	0	1	0	1	0	1	1	0	0	1	1	0	0	1	1	0	0	1	1	0	0	1	1	0	0	1	1	0	0	1	1	0	1	0	1	0	1	9.89955	1.48142	0.699211	0.670485	0.673596	0.670485	100
		Seasonal Floodplain North East Total		1.1.9		0	3	0	3	0	3	3	0	0	3	3	0	0	3	3	0	0	3	3	0
Northern Conservation Zone	Kwando/Chobe	Chobe	1.2.1	0	1.2	0	1	0	1	0	1	1	0	0	1	1	0	0	1	1	0	0	1	1	0	0	1	1	0	0	1	1	0	0	1	1	0	1	0	1	0	1	8.21178	0.44943	0.303124	0.065529	0.065529	0.123088	53.238
Northern Conservation Zone	Kwando/Chobe	Chobe	1.2.1	1.2.1	1.2	0	1	0	1	0	1	1	0	0	1	1	0	0	1	1	0	0	1	1	0	0	1	1	0	0	1	1	0	0	1	1	0	1	0	1	0	1	262.26	16.7072	13.7889	11.0723	11.5098	11.0723	100
Northern Conservation Zone	Kwando/Chobe	Chobe	1.2.1	1.2.1	1.2	0	1	0	1	0	1	1	0	0	1	1	0	0	1	1	0	0	1	1	0	0	1	1	0	0	1	1	0	0	1	1	0	1	0	1	0	1	141.851	11.0541	8.08132	4.21045	4.24525	4.21045	100
		Chobe Total		1.2.1		0	3	0	3	0	3	3	0	0	3	3	0	0	3	3	0	0	3	3	0
Northern Conservation Zone	Kwando/Chobe	Enclave community	1.2.2	0	1.2	0	1	1	0	0	1	1	0	0	1	1	0	0	1	1	0	0	1	1	0	0	1	1	0	0	1	1	0	0	1	1	0	1	0	1	0	1	0.869784	0.020104	0.013908	0.005301	0.005301	0.551757	0.961
		Enclave community Total		1.2.2		0	1	1	0	0	1	1	0	0	1	1	0	0	1	1	0	0	1	1	0
Northern Conservation Zone	Kwando/Chobe	Kwando Linyanti	1.2.3	0	1.2	0	1	0	1	0	1	1	0	0	1	1	0	0	1	1	0	0	1	1	0	0	1	1	0	0	1	1	0	0	1	1	0	1	0	1	0	1	9.35601	0.60428	0.161073	0.101617	0.101617	0.101617	100
Northern Conservation Zone	Kwando/Chobe	Kwando Linyanti	1.2.3	1.2.3	1.2	0	1	0	1	0	1	1	0	0	1	1	0	0	1	1	0	0	1	1	0	0	1	1	0	0	1	1	0	0	1	1	0	1	0	1	0	1	30.6037	1.60599	1.28904	0.729682	0.772904	0.729682	100
Northern Conservation Zone	Kwando/Chobe	Kwando Linyanti	1.2.3	1.2.3	1.2	0	1	0	1	0	1	1	0	0	1	1	0	0	1	1	0	0	1	1	0	0	1	1	0	0	1	1	0	0	1	1	0	1	0	1	0	1	4.40948	1.12534	0.965732	0.769722	0.813129	0.769722	100
Northern Conservation Zone	Kwando/Chobe	Kwando Linyanti	1.2.3	1.2.3	1.2	0	1	0	1	0	1	1	0	0	1	1	0	0	1	1	0	0	1	1	0	0	1	1	0	0	1	1	0	0	1	1	0	1	0	1	0	1	5.19143	0.864156	0.632923	0.250531	0.281861	0.250531	100
Northern Conservation Zone	Kwando/Chobe	Kwando Linyanti	1.2.3	1.2.3	1.2	0	1	0	1	0	1	1	0	0	1	1	0	0	1	1	0	0	1	1	0	0	1	1	0	0	1	1	0	0	1	1	0	1	0	1	0	1	3.18445	0.238476	0.06425	0.020127	0.0322	0.020127	100
Northern Conservation Zone	Kwando/Chobe	Kwando Linyanti	1.2.3	1.2.3	1.2	0	1	0	1	0	1	1	0	0	1	1	0	0	1	1	0	0	1	1	0	0	1	1	0	0	1	1	0	0	1	1	0	1	0	1	0	1	15.713	0.250859	0.229678	0.092237	0.092237	0.092237	100
Northern Conservation Zone	Kwando/Chobe	Kwando Linyanti	1.2.3	1.2.3	1.2	1	0	1	0	1	0	1	0	0	1	1	0	0	1	1	0	0	1	1	0	1	0	1	0	0	1	1	0	1	0	1	0	1	0	1	0	1	1.97941	0.005984	0.005984	0	0	0	-99
Northern Conservation Zone	Kwando/Chobe	Kwando Linyanti	1.2.3	1.2.3	1.2	0	1	0	1	0	1	1	0	0	1	1	0	0	1	1	0	0	1	1	0	0	1	1	0	0	1	1	0	0	1	1	0	1	0	1	0	1	8.28315	0.544096	0.089476	0.046539	0.089476	0.046539	100
Northern Conservation Zone	Kwando/Chobe	Kwando Linyanti	1.2.3	1.2.3	1.2	0	1	0	1	0	1	1	0	0	1	1	0	0	1	1	0	0	1	1	0	0	1	1	0	0	1	1	0	0	1	1	0	1	0	1	0	1	3.74033	0.249928	0.155993	0.118246	0.141536	0.336103	35.181
		Kwando Linyanti Total		1.2.3		1	8	1	8	1	8	9	0	0	9	9	0	0	9	9	0	0	9	9	0
Northern Conservation Zone	Dry North	Kwando Delta link	1.3.1	0	1.3	0	1	0	1	0	1	1	0	0	1	1	0	0	1	1	0	0	1	1	0	0	1	1	0	0	1	1	0	0	1	1	0	1	0	1	0	1	7.99881	2.7768	1.07624	0.813632	0.828939	0.813632	100
Northern Conservation Zone	Dry North	Kwando Delta link	1.3.1	1.3.1	1.3	0	1	0	1	0	1	1	0	0	1	1	0	0	1	1	0	0	1	1	0	0	1	1	0	0	1	1	0	0	1	1	0	1	0	1	0	1	10.6002	0.191427	0.042952	0.042952	0.042952	0.042952	100
Northern Conservation Zone	Dry North	Kwando Delta link	1.3.1	1.3.1	1.3	0	1	0	1	0	1	1	0	0	1	1	0	0	1	1	0	0	1	1	0	0	1	1	0	0	1	1	0	0	1	1	0	1	0	1	0	1	2.98678	0.25461	0.099171	0.067348	0.088183	0.067348	100
Northern Conservation Zone	Dry North	Kwando Delta link	1.3.1	1.3.1	1.3	0	1	0	1	0	1	1	0	1	0	1	0	0	1	1	0	0	1	1	0	0	1	1	0	1	0	1	0	0	1	1	0	1	0	1	0	1	0.048087	0	0.002674	0.002674	0.002674	0.002674	100
Northern Conservation Zone	Dry North	Kwando Delta link	1.3.1	1.3.1	1.3	0	1	0	1	0	1	1	0	0	1	1	0	0	1	1	0	0	1	1	0	0	1	1	0	0	1	1	0	0	1	1	0	1	0	1	0	1	0.265673	0.008928	0.010352	0.001423	0.001423	0.001423	100
Northern Conservation Zone	Dry North	Kwando Delta link	1.3.1	1.3.1	1.3	0	1	0	1	0	1	1	0	0	1	1	0	0	1	1	0	0	1	1	0	0	1	1	0	0	1	1	0	0	1	1	0	1	0	1	0	1	2.0862	1.18763	1.09722	0.178687	0.178687	0.178687	100
Northern Conservation Zone	Dry North	Kwando Delta link	1.3.1	1.3.1	1.3	0	1	0	1	0	1	1	0	0	1	1	0	0	1	1	0	0	1	1	0	0	1	1	0	0	1	1	0	0	1	1	0	1	0	1	0	1	1.01232	0.045656	0.017521	0.002478	0.002478	0.002478	100
Northern Conservation Zone	Dry North	Kwando Delta link	1.3.1	1.3.1	1.3	0	1	0	1	0	1	1	0	0	1	1	0	0	1	1	0	0	1	1	0	0	1	1	0	0	1	1	0	0	1	1	0	1	0	1	0	1	0.322425	0.088403	0.071975	0.067767	0.067767	0.067767	100
Northern Conservation Zone	Dry North	Kwando Delta link	1.3.1	1.3.1	1.3	0	1	0	1	0	1	1	0	0	1	1	0	0	1	1	0	0	1	1	0	0	1	1	0	0	1	1	0	0	1	1	0	1	0	1	0	1	1.19802	0.144552	0.043409	0.005659	0.005659	0.005659	100
Northern Conservation Zone	Dry North	Kwando Delta link	1.3.1	1.3.1	1.3	0	1	0	1	0	1	1	0	0	1	1	0	0	1	1	0	0	1	1	0	0	1	1	0	0	1	1	0	0	1	1	0	1	0	1	0	1	0.168241	0.029983	0.017921	0.004652	0.017921	0.004652	100
Northern Conservation Zone	Dry North	Kwando Delta link	1.3.1	1.3.1	1.3	0	1	0	1	0	1	1	0	0	1	1	0	0	1	1	0	0	1	1	0	0	1	1	0	0	1	1	0	0	1	1	0	1	0	1	0	1	1.03166	0.170283	0.066828	0.052692	0.056977	0.052692	100
Northern Conservation Zone	Dry North	Kwando Delta link	1.3.1	1.3.1	1.3	0	1	0	1	0	1	1	0	0	1	1	0	0	1	1	0	0	1	1	0	0	1	1	0	0	1	1	0	0	1	1	0	1	0	1	0	1	8.03365	2.5622	1.93045	0.742067	0.787066	0.742067	100
Northern Conservation Zone	Dry North	Kwando Delta link	1.3.1	1.3.1	1.3	0	1	0	1	0	1	1	0	0	1	1	0	0	1	1	0	0	1	1	0	0	1	1	0	0	1	1	0	0	1	1	0	1	0	1	0	1	0.24843	0.081342	0.054383	0.001428	0.054383	0.001428	100
Northern Conservation Zone	Dry North	Kwando Delta link	1.3.1	1.3.1	1.3	0	1	0	1	0	1	1	0	0	1	1	0	0	1	1	0	0	1	1	0	0	1	1	0	0	1	1	0	0	1	1	0	1	0	1	0	1	2.3719	0.825987	0.192465	0.185139	0.192465	0.185139	100
Northern Conservation Zone	Dry North	Kwando Delta link	1.3.1	1.3.1	1.3	1	0	1	0	0	1	1	0	0	1	1	0	0	1	1	0	0	1	1	0	0	1	1	0	0	1	1	0	1	0	1	0	1	0	1	0	1	1.16145	0.056542	0.011937	0	0.008049	0	-99
Northern Conservation Zone	Dry North	Kwando Delta link	1.3.1	1.3.1	1.3	1	0	1	0	1	0	1	0	1	0	1	0	1	0	1	0	0	1	1	0	1	0	1	0	1	0	1	0	1	0	1	0	1	0	1	0	1	0.546049	0	0	0	0	0	-99
		Kwando Delta link Total		1.3.1		2	14	2	14	1	15	16	0	2	14	16	0	1	15	16	0	0	16	16	0
Northern Conservation Zone	Dry North	Masame	1.3.2	0	1.3	0	1	0	1	0	1	1	0	0	1	1	0	0	1	1	0	0	1	1	0	0	1	1	0	0	1	1	0	0	1	1	0	1	0	1	0	1	0.109183	0.018326	0.000322	0.000322	0.000322	0.000322	100
Northern Conservation Zone	Dry North	Masame	1.3.2	1.3.2	1.3	1	0	1	0	0	1	1	0	0	1	1	0	0	1	1	0	0	1	1	0	0	1	1	0	0	1	1	0	1	0	1	0	1	0	1	0	1	0.011976	0.001862	0.001862	0	0.001862	0	-99
Northern Conservation Zone	Dry North	Masame	1.3.2	1.3.2	1.3	1	0	1	0	1	0	1	0	0	1	1	0	1	0	1	0	0	1	1	0	1	0	1	0	0	1	1	0	1	0	1	0	1	0	1	0	1	0.014763	0.014763	0	0	0	0	-99
Northern Conservation Zone	Dry North	Masame	1.3.2	1.3.2	1.3	1	0	1	0	1	0	1	0	0	1	1	0	1	0	1	0	0	1	1	0	1	0	1	0	0	1	1	0	1	0	1	0	1	0	1	0	1	0.023577	0.003026	0	0	0	0	-99
Northern Conservation Zone	Dry North	Masame	1.3.2	1.3.2	1.3	0	1	0	1	0	1	1	0	0	1	1	0	0	1	1	0	0	1	1	0	0	1	1	0	0	1	1	0	0	1	1	0	1	0	1	0	1	0.058091	0.031749	0.001107	0.001107	0.001107	0.001107	100
Northern Conservation Zone	Dry North	Masame	1.3.2	1.3.2	1.3	0	1	0	1	0	1	1	0	0	1	1	0	0	1	1	0	0	1	1	0	0	1	1	0	0	1	1	0	0	1	1	0	1	0	1	0	1	0.041279	0.012336	0.004231	0.002654	0.002654	0.002654	100
Northern Conservation Zone	Dry North	Masame	1.3.2	1.3.2	1.3	1	0	1	0	1	0	1	0	0	1	1	0	1	0	1	0	0	1	1	0	1	0	1	0	0	1	1	0	1	0	1	0	1	0	1	0	1	0.076034	0.010193	0	0	0	0	-99
Northern Conservation Zone	Dry North	Masame	1.3.2	1.3.2	1.3	1	0	1	0	1	0	1	0	1	0	1	0	1	0	1	0	1	0	1	0	1	0	1	0	1	0	1	0	1	0	1	0	1	0	1	0	1	0	0	0	0	0	0	-99
Northern Conservation Zone	Dry North	Masame	1.3.2	1.3.2	1.3	1	0	1	0	1	0	1	0	1	0	1	0	1	0	1	0	1	0	1	0	1	0	1	0	1	0	1	0	1	0	1	0	1	0	1	0	1	0	0	0	0	0	0	-99
Northern Conservation Zone	Dry North	Masame	1.3.2	1.3.2	1.3	0	1	0	1	0	1	1	0	0	1	1	0	0	1	1	0	0	1	1	0	0	1	1	0	0	1	1	0	0	1	1	0	1	0	1	0	1	0.007111	0.007111	0.000933	0.000933	0.000933	0.000933	100
Northern Conservation Zone	Dry North	Masame	1.3.2	1.3.2	1.3	1	0	1	0	1	0	1	0	0	1	1	0	1	0	1	0	0	1	1	0	1	0	1	0	0	1	1	0	1	0	1	0	1	0	1	0	1	0.212576	0.096567	0	0	0	0	-99
Northern Conservation Zone	Dry North	Masame	1.3.2	1.3.2	1.3	0	1	1	0	0	1	1	0	0	1	1	0	0	1	1	0	0	1	1	0	0	1	1	0	0	1	1	0	0	1	1	0	1	0	1	0	1	2.20973	0.589158	0.057838	0.008075	0.008075	0.11498	7.023
Northern Conservation Zone	Dry North	Masame	1.3.2	1.3.2	1.3	1	0	1	0	1	0	1	0	0	1	1	0	1	0	1	0	0	1	1	0	1	0	1	0	0	1	1	0	1	0	1	0	1	0	1	0	1	0.010877	0.006026	0	0	0	0	-99
Northern Conservation Zone	Dry North	Masame	1.3.2	1.3.2	1.3	1	0	1	0	1	0	1	0	1	0	1	0	1	0	1	0	0	1	1	0	1	0	1	0	1	0	1	0	1	0	1	0	1	0	1	0	1	0.025667	0	0	0	0	0	-99
Northern Conservation Zone	Dry North	Masame	1.3.2	1.3.2	1.3	1	0	1	0	1	0	1	0	0	1	1	0	1	0	1	0	0	1	1	0	1	0	1	0	0	1	1	0	1	0	1	0	1	0	1	0	1	0.037617	0.008031	0	0	0	0	-99
Northern Conservation Zone	Dry North	Masame	1.3.2	1.3.2	1.3	1	0	1	0	1	0	1	0	1	0	1	0	1	0	1	0	0	1	1	0	1	0	1	0	1	0	1	0	1	0	1	0	1	0	1	0	1	0.016437	0	0	0	0	0	-99
Northern Conservation Zone	Dry North	Masame	1.3.2	1.3.2	1.3	0	1	0	1	0	1	1	0	0	1	1	0	0	1	1	0	0	1	1	0	0	1	1	0	0	1	1	0	0	1	1	0	1	0	1	0	1	0.275126	0.015292	0.000765	0.000765	0.000765	0.000765	100
Northern Conservation Zone	Dry North	Masame	1.3.2	1.3.2	1.3	1	0	1	0	1	0	1	0	1	0	1	0	1	0	1	0	1	0	1	0	1	0	1	0	1	0	1	0	1	0	1	0	1	0	1	0	1	0	0	0	0	0	0	-99
Northern Conservation Zone	Dry North	Masame	1.3.2	1.3.2	1.3	0	1	0	1	0	1	1	0	0	1	1	0	0	1	1	0	1	0	1	0	0	1	1	0	0	1	1	0	0	1	1	0	1	0	1	0	1	0	0.000975	0.000975	0.000975	0.000975	0.000975	100
Northern Conservation Zone	Dry North	Masame	1.3.2	1.3.2	1.3	0	1	0	1	0	1	1	0	0	1	1	0	0	1	1	0	1	0	1	0	0	1	1	0	0	1	1	0	0	1	1	0	1	0	1	0	1	0	0.000746	0.001172	0.001172	0.001172	0.001172	100
Northern Conservation Zone	Dry North	Masame	1.3.2	1.3.2	1.3	0	1	0	1	0	1	1	0	1	0	1	0	0	1	1	0	1	0	1	0	0	1	1	0	1	0	1	0	0	1	1	0	1	0	1	0	1	0	0	0.001675	0.001675	0.001675	0.001675	100
Northern Conservation Zone	Dry North	Masame	1.3.2	1.3.2	1.3	1	0	1	0	0	1	1	0	0	1	1	0	0	1	1	0	0	1	1	0	0	1	1	0	0	1	1	0	1	0	1	0	1	0	1	0	1	0.441575	0.019893	0.019893	0	0.014283	0	-99
Northern Conservation Zone	Dry North	Masame	1.3.2	1.3.2	1.3	0	1	0	1	0	1	1	0	0	1	1	0	0	1	1	0	0	1	1	0	0	1	1	0	0	1	1	0	0	1	1	0	1	0	1	0	1	0.037941	0.00219	0.003864	0.001674	0.003864	0.001674	100
Northern Conservation Zone	Dry North	Masame	1.3.2	1.3.2	1.3	1	0	1	0	1	0	1	0	0	1	1	0	1	0	1	0	0	1	1	0	1	0	1	0	0	1	1	0	1	0	1	0	1	0	1	0	1	0.050733	0.010164	0	0	0	0	-99
Northern Conservation Zone	Dry North	Masame	1.3.2	1.3.2	1.3	0	1	0	1	0	1	1	0	1	0	1	0	0	1	1	0	0	1	1	0	0	1	1	0	1	0	1	0	0	1	1	0	1	0	1	0	1	0.13053	0	0.000421	0.000421	0.000421	0.000421	100
Northern Conservation Zone	Dry North	Masame	1.3.2	1.3.2	1.3	0	1	0	1	0	1	1	0	0	1	1	0	0	1	1	0	0	1	1	0	0	1	1	0	0	1	1	0	0	1	1	0	1	0	1	0	1	0.048076	0.000852	0.000852	0.000852	0.000852	0.000852	100
Northern Conservation Zone	Dry North	Masame	1.3.2	1.3.2	1.3	0	1	0	1	0	1	1	0	0	1	1	0	0	1	1	0	0	1	1	0	0	1	1	0	0	1	1	0	0	1	1	0	1	0	1	0	1	0.073908	0.010308	0.001176	0.001176	0.001176	0.001176	100
Northern Conservation Zone	Dry North	Masame	1.3.2	1.3.2	1.3	0	1	0	1	0	1	1	0	0	1	1	0	0	1	1	0	0	1	1	0	0	1	1	0	0	1	1	0	0	1	1	0	1	0	1	0	1	0.088037	0.021732	0.014673	0.001427	0.001427	0.001427	100
Northern Conservation Zone	Dry North	Masame	1.3.2	1.3.2	1.3	1	0	1	0	1	0	1	0	0	1	1	0	1	0	1	0	0	1	1	0	1	0	1	0	0	1	1	0	1	0	1	0	1	0	1	0	1	0.036322	0.008778	0	0	0	0	-99
Northern Conservation Zone	Dry North	Masame	1.3.2	1.3.2	1.3	0	1	0	1	0	1	1	0	0	1	1	0	0	1	1	0	1	0	1	0	0	1	1	0	0	1	1	0	0	1	1	0	1	0	1	0	1	0	0.000783	0.000783	0.000783	0.000783	0.000783	100
Northern Conservation Zone	Dry North	Masame	1.3.2	1.3.2	1.3	0	1	0	1	0	1	1	0	1	0	1	0	0	1	1	0	0	1	1	0	0	1	1	0	1	0	1	0	0	1	1	0	1	0	1	0	1	0.369127	0	0.000774	0.000774	0.000774	0.000774	100
Northern Conservation Zone	Dry North	Masame	1.3.2	1.3.2	1.3	0	1	0	1	0	1	1	0	1	0	1	0	0	1	1	0	0	1	1	0	0	1	1	0	1	0	1	0	0	1	1	0	1	0	1	0	1	0.106715	0	0.000774	0.000774	0.000774	0.000774	100
Northern Conservation Zone	Dry North	Masame	1.3.2	1.3.2	1.3	0	1	0	1	0	1	1	0	0	1	1	0	0	1	1	0	0	1	1	0	0	1	1	0	0	1	1	0	0	1	1	0	1	0	1	0	1	0.006891	0.001336	0.002883	0.002883	0.002883	0.002883	100
Northern Conservation Zone	Dry North	Masame	1.3.2	1.3.2	1.3	0	1	0	1	0	1	1	0	0	1	1	0	0	1	1	0	0	1	1	0	0	1	1	0	0	1	1	0	0	1	1	0	1	0	1	0	1	0.045894	0.006518	0.008013	0.001494	0.001494	0.001494	100
Northern Conservation Zone	Dry North	Masame	1.3.2	1.3.2	1.3	1	0	1	0	1	0	1	0	1	0	1	0	1	0	1	0	0	1	1	0	1	0	1	0	1	0	1	0	1	0	1	0	1	0	1	0	1	0.013429	0	0	0	0	0	-99
Northern Conservation Zone	Dry North	Masame	1.3.2	1.3.2	1.3	1	0	1	0	1	0	1	0	0	1	1	0	0	1	1	0	0	1	1	0	1	0	1	0	0	1	1	0	1	0	1	0	1	0	1	0	1	0.01338	0.007177	0.001314	0	0	0	-99
Northern Conservation Zone	Dry North	Masame	1.3.2	1.3.2	1.3	1	0	1	0	1	0	1	0	1	0	1	0	1	0	1	0	1	0	1	0	1	0	1	0	1	0	1	0	1	0	1	0	1	0	1	0	1	0	0	0	0	0	0	-99
Northern Conservation Zone	Dry North	Masame	1.3.2	1.3.2	1.3	0	1	0	1	0	1	1	0	0	1	1	0	0	1	1	0	0	1	1	0	0	1	1	0	0	1	1	0	0	1	1	0	1	0	1	0	1	0.006543	0.006543	0.000347	0.000347	0.000347	0.000347	100
Northern Conservation Zone	Dry North	Masame	1.3.2	1.3.2	1.3	0	1	0	1	0	1	1	0	1	0	1	0	0	1	1	0	0	1	1	0	0	1	1	0	1	0	1	0	0	1	1	0	1	0	1	0	1	0.08306	0	0.000321	0.000321	0.000321	0.000321	100
Northern Conservation Zone	Dry North	Masame	1.3.2	1.3.2	1.3	1	0	1	0	1	0	1	0	1	0	1	0	1	0	1	0	0	1	1	0	1	0	1	0	1	0	1	0	1	0	1	0	1	0	1	0	1	0.021836	0	0	0	0	0	-99
Northern Conservation Zone	Dry North	Masame	1.3.2	1.3.2	1.3	1	0	1	0	1	0	1	0	0	1	1	0	1	0	1	0	0	1	1	0	1	0	1	0	0	1	1	0	1	0	1	0	1	0	1	0	1	0.040247	0.019033	0	0	0	0	-99
Northern Conservation Zone	Dry North	Masame	1.3.2	1.3.2	1.3	0	1	0	1	0	1	1	0	0	1	1	0	0	1	1	0	0	1	1	0	0	1	1	0	0	1	1	0	0	1	1	0	1	0	1	0	1	0.008277	0.000427	0.000427	0.000427	0.000427	0.000427	100
		Masame Total		1.3.2		20	22	21	21	18	24	42	0	13	29	42	0	17	25	42	0	8	34	42	0
Northern Conservation Zone	Dry North	Ngami North	1.3.3	0	1.3	1	0	1	0	1	0	1	0	1	0	1	0	1	0	1	0	1	0	1	0	1	0	1	0	1	0	1	0	1	0	1	0	1	0	1	0	1	0	0	0	0	0	0	-99
Northern Conservation Zone	Dry North	Ngami North	1.3.3	1.3.3	1.3	0	1	0	1	0	1	1	0	1	0	1	0	0	1	1	0	1	0	1	0	0	1	1	0	1	0	1	0	0	1	1	0	1	0	1	0	1	0	0	0.001084	0.001084	0.001084	0.001084	100
Northern Conservation Zone	Dry North	Ngami North	1.3.3	1.3.3	1.3	0	1	0	1	0	1	1	0	1	0	1	0	0	1	1	0	1	0	1	0	0	1	1	0	1	0	1	0	0	1	1	0	1	0	1	0	1	0	0	0.001858	0.001858	0.001858	0.001858	100
Northern Conservation Zone	Dry North	Ngami North	1.3.3	1.3.3	1.3	0	1	0	1	0	1	1	0	0	1	1	0	0	1	1	0	0	1	1	0	0	1	1	0	0	1	1	0	0	1	1	0	1	0	1	0	1	0.133078	0.005001	0.005001	0.003007	0.003007	0.003007	100
Northern Conservation Zone	Dry North	Ngami North	1.3.3	1.3.3	1.3	0	1	0	1	0	1	1	0	0	1	1	0	0	1	1	0	0	1	1	0	0	1	1	0	0	1	1	0	0	1	1	0	1	0	1	0	1	0.012859	0.014394	0.014394	0.001535	0.014394	0.001535	100
Northern Conservation Zone	Dry North	Ngami North	1.3.3	1.3.3	1.3	1	0	1	0	1	0	1	0	0	1	1	0	0	1	1	0	0	1	1	0	1	0	1	0	0	1	1	0	1	0	1	0	1	0	1	0	1	0.146621	0.003419	0.003419	0	0	0	-99
		Ngami North Total		1.3.3		2	4	2	4	2	4	6	0	3	3	6	0	1	5	6	0	3	3	6	0
Northern Conservation Zone	Dry North	Nogatsaa	1.3.4	0	1.3	0	1	0	1	0	1	1	0	0	1	1	0	0	1	1	0	0	1	1	0	0	1	1	0	0	1	1	0	0	1	1	0	1	0	1	0	1	0.944141	0.099643	0.077154	0.072249	0.077154	0.072249	100
Northern Conservation Zone	Dry North	Nogatsaa	1.3.4	1.3.4	1.3	0	1	0	1	0	1	1	0	0	1	1	0	0	1	1	0	0	1	1	0	0	1	1	0	0	1	1	0	0	1	1	0	1	0	1	0	1	0.767678	0.027917	0.027917	0.018714	0.027917	0.018714	100
Northern Conservation Zone	Dry North	Nogatsaa	1.3.4	1.3.4	1.3	1	0	1	0	1	0	1	0	0	1	1	0	1	0	1	0	0	1	1	0	1	0	1	0	0	1	1	0	1	0	1	0	1	0	1	0	1	0.232163	0.012481	0	0	0	0	-99
Northern Conservation Zone	Dry North	Nogatsaa	1.3.4	1.3.4	1.3	0	1	0	1	0	1	1	0	0	1	1	0	0	1	1	0	0	1	1	0	0	1	1	0	0	1	1	0	0	1	1	0	1	0	1	0	1	0.342364	0.012107	0.013303	0.001196	0.001196	0.001196	100
Northern Conservation Zone	Dry North	Nogatsaa	1.3.4	1.3.4	1.3	0	1	0	1	0	1	1	0	0	1	1	0	0	1	1	0	0	1	1	0	0	1	1	0	0	1	1	0	0	1	1	0	1	0	1	0	1	0.92158	0.013323	0.016223	0.0029	0.008543	0.0029	100
Northern Conservation Zone	Dry North	Nogatsaa	1.3.4	1.3.4	1.3	1	0	1	0	0	1	1	0	0	1	1	0	0	1	1	0	0	1	1	0	0	1	1	0	0	1	1	0	1	0	1	0	1	0	1	0	1	0.194943	0.00947	0.00947	0	0.00947	0	-99
Northern Conservation Zone	Dry North	Nogatsaa	1.3.4	1.3.4	1.3	1	0	1	0	1	0	1	0	0	1	1	0	0	1	1	0	0	1	1	0	1	0	1	0	0	1	1	0	1	0	1	0	1	0	1	0	1	1.14394	0.042667	0.042667	0	0	0	-99
Northern Conservation Zone	Dry North	Nogatsaa	1.3.4	1.3.4	1.3	0	1	0	1	0	1	1	0	0	1	1	0	0	1	1	0	0	1	1	0	0	1	1	0	0	1	1	0	0	1	1	0	1	0	1	0	1	3.36126	0.115381	0.116861	0.00148	0.060393	0.00148	100
Northern Conservation Zone	Dry North	Nogatsaa	1.3.4	1.3.4	1.3	0	1	0	1	0	1	1	0	0	1	1	0	0	1	1	0	0	1	1	0	0	1	1	0	0	1	1	0	0	1	1	0	1	0	1	0	1	0.644863	0.40509	0.338506	0.156024	0.176553	0.156024	100
		Nogatsaa Total		1.3.4		3	6	3	6	2	7	9	0	0	9	9	0	1	8	9	0	0	9	9	0
Northern Conservation Zone	Dry North	Nunga	1.3.5	0	1.3	1	0	1	0	1	0	1	0	1	0	1	0	1	0	1	0	0	1	1	0	1	0	1	0	1	0	1	0	1	0	1	0	1	0	1	0	1	0.968541	0	0	0	0	0	-99
Northern Conservation Zone	Dry North	Nunga	1.3.5	1.3.5	1.3	0	1	0	1	0	1	1	0	1	0	1	0	0	1	1	0	0	1	1	0	0	1	1	0	1	0	1	0	0	1	1	0	1	0	1	0	1	1.33203	0	0.00037	0.00037	0.00037	0.00037	100
Northern Conservation Zone	Dry North	Nunga	1.3.5	1.3.5	1.3	0	1	0	1	0	1	1	0	1	0	1	0	0	1	1	0	0	1	1	0	0	1	1	0	1	0	1	0	0	1	1	0	1	0	1	0	1	0.755489	0	0.00077	0.00077	0.00077	0.00077	100
Northern Conservation Zone	Dry North	Nunga	1.3.5	1.3.5	1.3	1	0	1	0	1	0	1	0	0	1	1	0	0	1	1	0	0	1	1	0	1	0	1	0	0	1	1	0	1	0	1	0	1	0	1	0	1	0.289709	0.049618	0.008197	0	0	0	-99
Northern Conservation Zone	Dry North	Nunga	1.3.5	1.3.5	1.3	0	1	0	1	0	1	1	0	0	1	1	0	0	1	1	0	0	1	1	0	0	1	1	0	0	1	1	0	0	1	1	0	1	0	1	0	1	0.652744	0.033977	0.014423	0.00078	0.003189	0.00078	100
Northern Conservation Zone	Dry North	Nunga	1.3.5	1.3.5	1.3	1	0	1	0	1	0	1	0	1	0	1	0	1	0	1	0	0	1	1	0	1	0	1	0	1	0	1	0	1	0	1	0	1	0	1	0	1	2.11406	0	0	0	0	0	-99
Northern Conservation Zone	Dry North	Nunga	1.3.5	1.3.5	1.3	0	1	0	1	0	1	1	0	1	0	1	0	0	1	1	0	0	1	1	0	0	1	1	0	1	0	1	0	0	1	1	0	1	0	1	0	1	0.229483	0	0.002236	0.002236	0.002236	0.002236	100
Northern Conservation Zone	Dry North	Nunga	1.3.5	1.3.5	1.3	1	0	1	0	0	1	1	0	0	1	1	0	0	1	1	0	0	1	1	0	0	1	1	0	0	1	1	0	1	0	1	0	1	0	1	0	1	0.834945	0.025523	0.014812	0	0.014812	0	-99
Northern Conservation Zone	Dry North	Nunga	1.3.5	1.3.5	1.3	0	1	0	1	0	1	1	0	0	1	1	0	0	1	1	0	0	1	1	0	0	1	1	0	0	1	1	0	0	1	1	0	1	0	1	0	1	2.14204	0.040594	0.001934	0.001934	0.001934	0.001934	100
Northern Conservation Zone	Dry North	Nunga	1.3.5	1.3.5	1.3	0	1	0	1	0	1	1	0	0	1	1	0	0	1	1	0	0	1	1	0	0	1	1	0	0	1	1	0	0	1	1	0	1	0	1	0	1	0.918031	0.127112	0.001669	0.001669	0.001669	0.001669	100
Northern Conservation Zone	Dry North	Nunga	1.3.5	1.3.5	1.3	0	1	0	1	0	1	1	0	0	1	1	0	0	1	1	0	0	1	1	0	0	1	1	0	0	1	1	0	0	1	1	0	1	0	1	0	1	1.48786	0.101777	0.057914	0.00582	0.057914	0.00582	100
Northern Conservation Zone	Dry North	Nunga	1.3.5	1.3.5	1.3	0	1	0	1	0	1	1	0	0	1	1	0	0	1	1	0	0	1	1	0	0	1	1	0	0	1	1	0	0	1	1	0	1	0	1	0	1	2.35405	0.457413	0.225057	0.00537	0.011422	0.00537	100
Northern Conservation Zone	Dry North	Nunga	1.3.5	1.3.5	1.3	0	1	0	1	0	1	1	0	0	1	1	0	0	1	1	0	0	1	1	0	0	1	1	0	0	1	1	0	0	1	1	0	1	0	1	0	1	1.65719	0.211071	0.010752	0.001934	0.010752	0.001934	100
Northern Conservation Zone	Dry North	Nunga	1.3.5	1.3.5	1.3	0	1	0	1	0	1	1	0	0	1	1	0	0	1	1	0	0	1	1	0	0	1	1	0	0	1	1	0	0	1	1	0	1	0	1	0	1	4.45646	0.253172	0.018501	0.001334	0.007321	0.001334	100
		Nunga Total		1.3.5		4	10	4	10	3	11	14	0	5	9	14	0	2	12	14	0	0	14	14	0
Northern Conservation Zone	Dry North	Savuti Mababe	1.3.6	0	1.3	0	1	0	1	0	1	1	0	0	1	1	0	0	1	1	0	0	1	1	0	0	1	1	0	0	1	1	0	0	1	1	0	1	0	1	0	1	2.08562	0.232706	0.085707	0.056073	0.056073	0.056073	100
Northern Conservation Zone	Dry North	Savuti Mababe	1.3.6	1.3.6	1.3	0	1	0	1	0	1	1	0	0	1	1	0	0	1	1	0	0	1	1	0	0	1	1	0	0	1	1	0	0	1	1	0	1	0	1	0	1	0.264088	0.111446	0.1143	0.101704	0.1143	0.101704	100
Northern Conservation Zone	Dry North	Savuti Mababe	1.3.6	1.3.6	1.3	0	1	0	1	0	1	1	0	0	1	1	0	0	1	1	0	0	1	1	0	0	1	1	0	0	1	1	0	0	1	1	0	1	0	1	0	1	1.1856	0.817064	0.315824	0.223173	0.231232	0.223173	100
Northern Conservation Zone	Dry North	Savuti Mababe	1.3.6	1.3.6	1.3	0	1	0	1	0	1	1	0	0	1	1	0	0	1	1	0	0	1	1	0	0	1	1	0	0	1	1	0	0	1	1	0	1	0	1	0	1	0.85987	0.120206	0.06516	0.059438	0.059438	0.059438	100
Northern Conservation Zone	Dry North	Savuti Mababe	1.3.6	1.3.6	1.3	0	1	0	1	0	1	1	0	0	1	1	0	0	1	1	0	0	1	1	0	0	1	1	0	0	1	1	0	0	1	1	0	1	0	1	0	1	0.350674	0.128066	0.028422	0.004005	0.004005	0.004005	100
Northern Conservation Zone	Dry North	Savuti Mababe	1.3.6	1.3.6	1.3	0	1	0	1	0	1	1	0	0	1	1	0	0	1	1	0	0	1	1	0	0	1	1	0	0	1	1	0	0	1	1	0	1	0	1	0	1	4.24555	0.083723	0.022302	0.015616	0.015616	0.015616	100
Northern Conservation Zone	Dry North	Savuti Mababe	1.3.6	1.3.6	1.3	0	1	0	1	0	1	1	0	0	1	1	0	0	1	1	0	0	1	1	0	0	1	1	0	0	1	1	0	0	1	1	0	1	0	1	0	1	0.66704	0.264601	0.074231	0.013753	0.038018	0.013753	100
Northern Conservation Zone	Dry North	Savuti Mababe	1.3.6	1.3.6	1.3	0	1	0	1	0	1	1	0	0	1	1	0	0	1	1	0	0	1	1	0	0	1	1	0	0	1	1	0	0	1	1	0	1	0	1	0	1	0.413431	0.032522	0.009357	0.009357	0.009357	0.009357	100
Northern Conservation Zone	Dry North	Savuti Mababe	1.3.6	1.3.6	1.3	0	1	0	1	0	1	1	0	0	1	1	0	0	1	1	0	0	1	1	0	0	1	1	0	0	1	1	0	0	1	1	0	1	0	1	0	1	1.10359	0.016336	0.016336	0.016336	0.016336	0.016336	100
		Savuti Mababe Total		1.3.6		0	9	0	9	0	9	9	0	0	9	9	0	0	9	9	0	0	9	9	0
Northern Conservation Zone	Pandamatenga	Kazangula	1.4.1	0	1.4	0	1	0	1	0	1	1	0	0	1	1	0	0	1	1	0	0	1	1	0	0	1	1	0	0	1	1	0	0	1	1	0	1	0	1	0	1	4.75347	0.103822	0.083944	0.007635	0.007635	0.007635	100
Northern Conservation Zone	Pandamatenga	Kazangula	1.4.1	1.4.1	1.4	1	0	1	0	1	0	1	0	0	1	1	0	0	1	1	0	0	1	1	0	1	0	1	0	0	1	1	0	1	0	1	0	1	0	1	0	1	2.94087	0.602203	0.021997	0	0	0	-99
Northern Conservation Zone	Pandamatenga	Kazangula	1.4.1	1.4.1	1.4	0	1	0	1	0	1	1	0	0	1	1	0	0	1	1	0	0	1	1	0	0	1	1	0	0	1	1	0	0	1	1	0	1	0	1	0	1	2.25681	0.206619	0.066475	0.001914	0.001914	0.001914	100
Northern Conservation Zone	Pandamatenga	Kazangula	1.4.1	1.4.1	1.4	0	1	1	0	0	1	1	0	0	1	1	0	0	1	1	0	0	1	1	0	0	1	1	0	0	1	1	0	0	1	1	0	1	0	1	0	1	5.70755	0.868158	0.032367	0.002846	0.020384	0.061102	4.658
		Kazangula Total		1.4.1		1	3	2	2	1	3	4	0	0	4	4	0	0	4	4	0	0	4	4	0
Northern Conservation Zone	Pandamatenga	Pandamatenga	1.4.3	0	1.4	0	1	0	1	0	1	1	0	0	1	1	0	0	1	1	0	0	1	1	0	0	1	1	0	0	1	1	0	0	1	1	0	1	0	1	0	1	1.81269	0.064316	0.023862	0.004288	0.017779	0.004288	100
Northern Conservation Zone	Pandamatenga	Pandamatenga	1.4.3	1.4.3	1.4	0	1	0	1	0	1	1	0	0	1	1	0	0	1	1	0	0	1	1	0	0	1	1	0	0	1	1	0	0	1	1	0	1	0	1	0	1	2.32909	0.112155	0.016015	0.005258	0.005258	0.005258	100
Northern Conservation Zone	Pandamatenga	Pandamatenga	1.4.3	1.4.3	1.4	0	1	0	1	0	1	1	0	0	1	1	0	0	1	1	0	0	1	1	0	0	1	1	0	0	1	1	0	0	1	1	0	1	0	1	0	1	2.71412	0.190916	0.093853	0.072551	0.090617	0.072551	100
Northern Conservation Zone	Pandamatenga	Pandamatenga	1.4.3	1.4.3	1.4	0	1	0	1	0	1	1	0	0	1	1	0	0	1	1	0	0	1	1	0	0	1	1	0	0	1	1	0	0	1	1	0	1	0	1	0	1	0.248617	0.143898	0.060403	0.060403	0.060403	0.060403	100
Northern Conservation Zone	Pandamatenga	Pandamatenga	1.4.3	1.4.3	1.4	0	1	0	1	0	1	1	0	0	1	1	0	0	1	1	0	0	1	1	0	0	1	1	0	0	1	1	0	0	1	1	0	1	0	1	0	1	1.81871	0.153209	0.154774	0.001565	0.028828	0.001565	100
Northern Conservation Zone	Pandamatenga	Pandamatenga	1.4.3	1.4.3	1.4	0	1	0	1	0	1	1	0	0	1	1	0	0	1	1	0	0	1	1	0	0	1	1	0	0	1	1	0	0	1	1	0	1	0	1	0	1	0.56346	0.180186	0.180186	0.162142	0.162142	0.162142	100
		Pandamatenga Total		1.4.3		0	6	0	6	0	6	6	0	0	6	6	0	0	6	6	0	0	6	6	0
Northern Conservation Zone	Pans	Pans Community	1.5.1	0	1.5	1	0	1	0	1	0	1	0	1	0	1	0	1	0	1	0	1	0	1	0	1	0	1	0	1	0	1	0	1	0	1	0	1	0	1	0	1	0	0	0	0	0	0.031704	0
Northern Conservation Zone	Pans	Pans Community	1.5.1	1.5.1	1.5	1	0	1	0	1	0	1	0	1	0	1	0	1	0	1	0	1	0	1	0	1	0	1	0	1	0	1	0	1	0	1	0	1	0	1	0	1	0	0	0	0	0	0	-99
Northern Conservation Zone	Pans	Pans Community	1.5.1	1.5.1	1.5	0	1	0	1	0	1	1	0	0	1	1	0	0	1	1	0	0	1	1	0	0	1	1	0	0	1	1	0	0	1	1	0	1	0	1	0	1	0.098435	0.101386	0.101386	0.00295	0.00295	0.00295	100
Northern Conservation Zone	Pans	Pans Community	1.5.1	1.5.1	1.5	1	0	1	0	1	0	1	0	1	0	1	0	1	0	1	0	1	0	1	0	1	0	1	0	1	0	1	0	1	0	1	0	1	0	1	0	1	0	0	0	0	0	0.001536	0
Northern Conservation Zone	Pans	Pans Community	1.5.1	1.5.1	1.5	0	1	0	1	0	1	1	0	0	1	1	0	0	1	1	0	0	1	1	0	0	1	1	0	0	1	1	0	0	1	1	0	1	0	1	0	1	0.003144	0.009783	0.009783	0.006639	0.006639	0.006639	100
Northern Conservation Zone	Pans	Pans Community	1.5.1	1.5.1	1.5	0	1	1	0	0	1	1	0	0	1	1	0	0	1	1	0	0	1	1	0	0	1	1	0	0	1	1	0	0	1	1	0	1	0	1	0	1	0.007721	0.013837	0.013837	0.006116	0.006116	0.220398	2.775
Northern Conservation Zone	Pans	Pans Community	1.5.1	1.5.1	1.5	1	0	1	0	1	0	1	0	0	1	1	0	0	1	1	0	0	1	1	0	1	0	1	0	0	1	1	0	1	0	1	0	1	0	1	0	1	0.006068	0.006068	0.006068	0	0	0	-99
		Pans Community Total		1.5.1		4	3	5	2	4	3	7	0	3	4	7	0	3	4	7	0	3	4	7	0
Northern Conservation Zone	Pans	Pans Community Area	1.5.2	0	1.5	0	1	0	1	0	1	1	0	0	1	1	0	0	1	1	0	0	1	1	0	0	1	1	0	0	1	1	0	0	1	1	0	1	0	1	0	1	0.463496	0.51666	0.215983	0.05919	0.05919	0.117814	50.24
Northern Conservation Zone	Pans	Pans Community Area	1.5.2	1.5.2	1.5	0	1	1	0	0	1	1	0	0	1	1	0	0	1	1	0	0	1	1	0	0	1	1	0	0	1	1	0	0	1	1	0	1	0	1	0	1	0.04336	0.054012	0.047684	0.010652	0.010652	1.43305	0.743
Northern Conservation Zone	Pans	Pans Community Area	1.5.2	1.5.2	1.5	0	1	1	0	0	1	1	0	0	1	1	0	0	1	1	0	0	1	1	0	0	1	1	0	0	1	1	0	0	1	1	0	1	0	1	0	1	0.015495	0.015495	0.017191	0.001696	0.001696	0.34448	0.492
		Pans Community Area Total		1.5.2		0	3	2	1	0	3	3	0	0	3	3	0	0	3	3	0	0	3	3	0
Northern Conservation Zone	Pans	Pans NP	1.5.3	0	1.5	0	1	0	1	0	1	1	0	0	1	1	0	0	1	1	0	0	1	1	0	0	1	1	0	0	1	1	0	0	1	1	0	1	0	1	0	1	0.2797	0.089578	0.020594	0.002061	0.002061	0.002061	100
Northern Conservation Zone	Pans	Pans NP	1.5.3	1.5.3	1.5	0	1	1	0	0	1	1	0	0	1	1	0	0	1	1	0	0	1	1	0	0	1	1	0	0	1	1	0	0	1	1	0	1	0	1	0	1	5.21578	1.40361	0.107051	0.005644	0.005644	0.076914	7.338
Northern Conservation Zone	Pans	Pans NP	1.5.3	1.5.3	1.5	0	1	0	1	0	1	1	0	0	1	1	0	0	1	1	0	0	1	1	0	0	1	1	0	0	1	1	0	0	1	1	0	1	0	1	0	1	26.0078	5.3404	0.38172	0.011098	0.011098	0.046844	23.691
Northern Conservation Zone	Pans	Pans NP	1.5.3	1.5.3	1.5	0	1	0	1	0	1	1	0	0	1	1	0	0	1	1	0	0	1	1	0	0	1	1	0	0	1	1	0	0	1	1	0	1	0	1	0	1	1.42217	0.692239	0.113195	0.001238	0.001238	0.001238	100
Northern Conservation Zone	Pans	Pans NP	1.5.3	1.5.3	1.5	0	1	0	1	0	1	1	0	0	1	1	0	0	1	1	0	0	1	1	0	0	1	1	0	0	1	1	0	0	1	1	0	1	0	1	0	1	8.07352	3.52693	0.344353	0.020295	0.020295	0.020295	100
Northern Conservation Zone	Pans	Pans NP	1.5.3	1.5.3	1.5	0	1	0	1	0	1	1	0	0	1	1	0	0	1	1	0	0	1	1	0	0	1	1	0	0	1	1	0	0	1	1	0	1	0	1	0	1	1.33499	1.1275	0.101481	0.013692	0.013692	0.013692	100
Northern Conservation Zone	Pans	Pans NP	1.5.3	1.5.3	1.5	0	1	0	1	0	1	1	0	0	1	1	0	0	1	1	0	0	1	1	0	0	1	1	0	0	1	1	0	0	1	1	0	1	0	1	0	1	1.08889	0.840194	0.179333	0.011946	0.011946	0.011946	100
Northern Conservation Zone	Pans	Pans NP	1.5.3	1.5.3	1.5	0	1	0	1	0	1	1	0	0	1	1	0	0	1	1	0	0	1	1	0	0	1	1	0	0	1	1	0	0	1	1	0	1	0	1	0	1	0.395493	0.526502	0.4649	0.441069	0.441069	0.441069	100
Northern Conservation Zone	Pans	Pans NP	1.5.3	1.5.3	1.5	1	0	1	0	1	0	1	0	0	1	1	0	0	1	1	0	0	1	1	0	1	0	1	0	0	1	1	0	1	0	1	0	1	0	1	0	1	0.203233	0.203233	0.035832	0	0	0	-99
Northern Conservation Zone	Pans	Pans NP	1.5.3	1.5.3	1.5	0	1	0	1	0	1	1	0	0	1	1	0	0	1	1	0	0	1	1	0	0	1	1	0	0	1	1	0	0	1	1	0	1	0	1	0	1	0.618983	0.640635	0.380425	0.022928	0.022928	0.022928	100
Northern Conservation Zone	Pans	Pans NP	1.5.3	1.5.3	1.5	0	1	0	1	0	1	1	0	0	1	1	0	0	1	1	0	0	1	1	0	0	1	1	0	0	1	1	0	0	1	1	0	1	0	1	0	1	1.29844	0.996991	0.270066	0.012272	0.012272	0.012272	100
Northern Conservation Zone	Pans	Pans NP	1.5.3	1.5.3	1.5	0	1	0	1	0	1	1	0	0	1	1	0	0	1	1	0	0	1	1	0	0	1	1	0	0	1	1	0	0	1	1	0	1	0	1	0	1	0.836809	0.683376	0.058497	0.005118	0.005118	0.005118	100
Northern Conservation Zone	Pans	Pans NP	1.5.3	1.5.3	1.5	0	1	0	1	0	1	1	0	0	1	1	0	0	1	1	0	0	1	1	0	0	1	1	0	0	1	1	0	0	1	1	0	1	0	1	0	1	0.031821	0.031821	0.010275	0.003312	0.003312	0.003312	100
Northern Conservation Zone	Pans	Pans NP	1.5.3	1.5.3	1.5	0	1	0	1	0	1	1	0	0	1	1	0	0	1	1	0	0	1	1	0	0	1	1	0	0	1	1	0	0	1	1	0	1	0	1	0	1	0.344405	0.058194	0.006373	0.00397	0.006373	0.00397	100
Northern Conservation Zone	Pans	Pans NP	1.5.3	1.5.3	1.5	1	0	1	0	1	0	1	0	0	1	1	0	0	1	1	0	0	1	1	0	1	0	1	0	0	1	1	0	1	0	1	0	1	0	1	0	1	0.098556	0.098556	0.098556	0	0	0	-99
Northern Conservation Zone	Pans	Pans NP	1.5.3	1.5.3	1.5	0	1	0	1	0	1	1	0	0	1	1	0	0	1	1	0	0	1	1	0	0	1	1	0	0	1	1	0	0	1	1	0	1	0	1	0	1	0.208531	0.230427	0.231954	0.023423	0.023423	0.023423	100
Northern Conservation Zone	Pans	Pans NP	1.5.3	1.5.3	1.5	0	1	0	1	0	1	1	0	0	1	1	0	0	1	1	0	0	1	1	0	0	1	1	0	0	1	1	0	0	1	1	0	1	0	1	0	1	0.344843	0.344843	0.132507	0.004913	0.004913	0.022239	22.092
		Pans NP Total		1.5.3		2	15	3	14	2	15	17	0	0	17	17	0	0	17	17	0	0	17	17	0
Southern Conservation Zone	CKGR	CKGR North	2.1.1	0	2.1	0	1	0	1	0	1	1	0	0	1	1	0	0	1	1	0	0	1	1	0	0	1	1	0	0	1	1	0	0	1	1	0	1	0	1	0	1	0.590736	0.627422	0.077288	0.054133	0.054133	0.054133	100
Southern Conservation Zone	CKGR	CKGR North	2.1.1	2.1.1	2.1	0	1	0	1	0	1	1	0	0	1	1	0	0	1	1	0	0	1	1	0	0	1	1	0	0	1	1	0	0	1	1	0	1	0	1	0	1	0.689814	0.686267	0.064704	0.04189	0.04189	0.04189	100
Southern Conservation Zone	CKGR	CKGR North	2.1.1	2.1.1	2.1	0	1	0	1	0	1	1	0	0	1	1	0	0	1	1	0	0	1	1	0	0	1	1	0	0	1	1	0	0	1	1	0	1	0	1	0	1	1.19959	1.12925	0.063384	0.005631	0.012514	0.005631	100
Southern Conservation Zone	CKGR	CKGR North	2.1.1	2.1.1	2.1	0	1	0	1	0	1	1	0	0	1	1	0	0	1	1	0	0	1	1	0	0	1	1	0	0	1	1	0	0	1	1	0	1	0	1	0	1	1.58402	1.2444	0.042677	0.006041	0.011631	0.006041	100
Southern Conservation Zone	CKGR	CKGR North	2.1.1	2.1.1	2.1	0	1	0	1	0	1	1	0	0	1	1	0	0	1	1	0	0	1	1	0	0	1	1	0	0	1	1	0	0	1	1	0	1	0	1	0	1	0.595637	0.104836	0.006135	0.006135	0.006135	0.006135	100
Southern Conservation Zone	CKGR	CKGR North	2.1.1	2.1.1	2.1	0	1	0	1	0	1	1	0	0	1	1	0	0	1	1	0	0	1	1	0	0	1	1	0	0	1	1	0	0	1	1	0	1	0	1	0	1	0.550992	0.289626	0.011333	0.005802	0.005802	0.005802	100
Southern Conservation Zone	CKGR	CKGR North	2.1.1	2.1.1	2.1	0	1	0	1	0	1	1	0	0	1	1	0	0	1	1	0	0	1	1	0	0	1	1	0	0	1	1	0	0	1	1	0	1	0	1	0	1	0.738514	0.755352	0.076843	0.021837	0.025838	0.021837	100
Southern Conservation Zone	CKGR	CKGR North	2.1.1	2.1.1	2.1	0	1	0	1	0	1	1	0	0	1	1	0	0	1	1	0	0	1	1	0	0	1	1	0	0	1	1	0	0	1	1	0	1	0	1	0	1	0.6682	0.54881	0.064308	0.024926	0.026805	0.024926	100
Southern Conservation Zone	CKGR	CKGR North	2.1.1	2.1.1	2.1	0	1	0	1	0	1	1	0	0	1	1	0	0	1	1	0	0	1	1	0	0	1	1	0	0	1	1	0	0	1	1	0	1	0	1	0	1	1.64748	1.41566	0.086345	0.069209	0.077055	0.069209	100
Southern Conservation Zone	CKGR	CKGR North	2.1.1	2.1.1	2.1	0	1	0	1	0	1	1	0	0	1	1	0	0	1	1	0	0	1	1	0	0	1	1	0	0	1	1	0	0	1	1	0	1	0	1	0	1	1.85055	1.43464	0.169753	0.09568	0.113911	0.09568	100
Southern Conservation Zone	CKGR	CKGR North	2.1.1	2.1.1	2.1	0	1	0	1	0	1	1	0	0	1	1	0	0	1	1	0	0	1	1	0	0	1	1	0	0	1	1	0	0	1	1	0	1	0	1	0	1	1.39512	1.41573	0.189803	0.071688	0.096451	0.071688	100
Southern Conservation Zone	CKGR	CKGR North	2.1.1	2.1.1	2.1	0	1	0	1	0	1	1	0	0	1	1	0	0	1	1	0	0	1	1	0	0	1	1	0	0	1	1	0	0	1	1	0	1	0	1	0	1	0.780436	0.335045	0.0269	0.003447	0.003447	0.003447	100
Southern Conservation Zone	CKGR	CKGR North	2.1.1	2.1.1	2.1	0	1	0	1	0	1	1	0	0	1	1	0	0	1	1	0	0	1	1	0	0	1	1	0	0	1	1	0	0	1	1	0	1	0	1	0	1	0.595896	0.422641	0.021629	0.000572	0.000572	0.000572	100
Southern Conservation Zone	CKGR	CKGR North	2.1.1	2.1.1	2.1	0	1	0	1	0	1	1	0	0	1	1	0	0	1	1	0	0	1	1	0	0	1	1	0	0	1	1	0	0	1	1	0	1	0	1	0	1	0.455136	0.370821	0.00798	0.005886	0.005886	0.005886	100
Southern Conservation Zone	CKGR	CKGR North	2.1.1	2.1.1	2.1	0	1	0	1	0	1	1	0	0	1	1	0	0	1	1	0	0	1	1	0	0	1	1	0	0	1	1	0	0	1	1	0	1	0	1	0	1	0.65898	0.465959	0.018923	0.007037	0.012616	0.007037	100
Southern Conservation Zone	CKGR	CKGR North	2.1.1	2.1.1	2.1	0	1	0	1	0	1	1	0	0	1	1	0	0	1	1	0	0	1	1	0	0	1	1	0	0	1	1	0	0	1	1	0	1	0	1	0	1	0.67998	0.518346	0.044682	0.029536	0.029536	0.029536	100
Southern Conservation Zone	CKGR	CKGR North	2.1.1	2.1.1	2.1	0	1	0	1	0	1	1	0	0	1	1	0	0	1	1	0	0	1	1	0	0	1	1	0	0	1	1	0	0	1	1	0	1	0	1	0	1	0.44905	0.469134	0.063077	0.02403	0.026236	0.02403	100
Southern Conservation Zone	CKGR	CKGR North	2.1.1	2.1.1	2.1	0	1	0	1	0	1	1	0	0	1	1	0	0	1	1	0	0	1	1	0	0	1	1	0	0	1	1	0	0	1	1	0	1	0	1	0	1	0.710589	0.781074	0.26971	0.13876	0.140655	0.13876	100
Southern Conservation Zone	CKGR	CKGR North	2.1.1	2.1.1	2.1	0	1	0	1	0	1	1	0	0	1	1	0	0	1	1	0	0	1	1	0	0	1	1	0	0	1	1	0	0	1	1	0	1	0	1	0	1	1.15509	1.02433	0.097724	0.07226	0.076668	0.07226	100
Southern Conservation Zone	CKGR	CKGR North	2.1.1	2.1.1	2.1	0	1	0	1	0	1	1	0	0	1	1	0	0	1	1	0	0	1	1	0	0	1	1	0	0	1	1	0	0	1	1	0	1	0	1	0	1	1.31568	1.32577	0.144718	0.06606	0.06606	0.06606	100
Southern Conservation Zone	CKGR	CKGR North	2.1.1	2.1.1	2.1	0	1	0	1	0	1	1	0	0	1	1	0	0	1	1	0	0	1	1	0	0	1	1	0	0	1	1	0	0	1	1	0	1	0	1	0	1	1.14565	1.07857	0.048796	0.02003	0.030517	0.02003	100
Southern Conservation Zone	CKGR	CKGR North	2.1.1	2.1.1	2.1	0	1	0	1	0	1	1	0	0	1	1	0	0	1	1	0	0	1	1	0	0	1	1	0	0	1	1	0	0	1	1	0	1	0	1	0	1	0.578166	0.41126	0.042186	0.011496	0.011496	0.011496	100
Southern Conservation Zone	CKGR	CKGR North	2.1.1	2.1.1	2.1	0	1	0	1	0	1	1	0	0	1	1	0	0	1	1	0	0	1	1	0	0	1	1	0	0	1	1	0	0	1	1	0	1	0	1	0	1	0.397785	0.391629	0.032628	0.005243	0.005243	0.005243	100
Southern Conservation Zone	CKGR	CKGR North	2.1.1	2.1.1	2.1	0	1	0	1	0	1	1	0	0	1	1	0	0	1	1	0	0	1	1	0	0	1	1	0	0	1	1	0	0	1	1	0	1	0	1	0	1	0.781957	0.722298	0.02157	0.005067	0.005067	0.005067	100
Southern Conservation Zone	CKGR	CKGR North	2.1.1	2.1.1	2.1	0	1	0	1	0	1	1	0	0	1	1	0	0	1	1	0	0	1	1	0	0	1	1	0	0	1	1	0	0	1	1	0	1	0	1	0	1	1.80874	1.59665	0.18856	0.070551	0.072625	0.070551	100
Southern Conservation Zone	CKGR	CKGR North	2.1.1	2.1.1	2.1	0	1	0	1	0	1	1	0	0	1	1	0	0	1	1	0	0	1	1	0	0	1	1	0	0	1	1	0	0	1	1	0	1	0	1	0	1	1.18917	1.07808	0.022001	0.010392	0.012591	0.010392	100
Southern Conservation Zone	CKGR	CKGR North	2.1.1	2.1.1	2.1	0	1	0	1	0	1	1	0	0	1	1	0	0	1	1	0	0	1	1	0	0	1	1	0	0	1	1	0	0	1	1	0	1	0	1	0	1	1.52231	1.17323	0.084714	0.00635	0.00635	0.00635	100
Southern Conservation Zone	CKGR	CKGR North	2.1.1	2.1.1	2.1	0	1	0	1	0	1	1	0	0	1	1	0	0	1	1	0	0	1	1	0	0	1	1	0	0	1	1	0	0	1	1	0	1	0	1	0	1	0.891633	0.685136	0.046488	0.00471	0.006487	0.00471	100
Southern Conservation Zone	CKGR	CKGR North	2.1.1	2.1.1	2.1	0	1	0	1	0	1	1	0	0	1	1	0	0	1	1	0	0	1	1	0	0	1	1	0	0	1	1	0	0	1	1	0	1	0	1	0	1	0.517872	0.474859	0.0288	0.004934	0.010907	0.004934	100
Southern Conservation Zone	CKGR	CKGR North	2.1.1	2.1.1	2.1	0	1	0	1	0	1	1	0	0	1	1	0	0	1	1	0	0	1	1	0	0	1	1	0	0	1	1	0	0	1	1	0	1	0	1	0	1	0.217268	0.195069	0.021438	0.00621	0.00621	0.00621	100
Southern Conservation Zone	CKGR	CKGR North	2.1.1	2.1.1	2.1	0	1	0	1	0	1	1	0	0	1	1	0	0	1	1	0	0	1	1	0	0	1	1	0	0	1	1	0	0	1	1	0	1	0	1	0	1	0.541667	0.547431	0.032434	0.010555	0.010555	0.010555	100
Southern Conservation Zone	CKGR	CKGR North	2.1.1	2.1.1	2.1	0	1	0	1	0	1	1	0	0	1	1	0	0	1	1	0	0	1	1	0	0	1	1	0	0	1	1	0	0	1	1	0	1	0	1	0	1	0.66438	0.724042	0.094852	0.065102	0.077991	0.065102	100
Southern Conservation Zone	CKGR	CKGR North	2.1.1	2.1.1	2.1	0	1	0	1	0	1	1	0	0	1	1	0	0	1	1	0	0	1	1	0	0	1	1	0	0	1	1	0	0	1	1	0	1	0	1	0	1	0.794859	0.660974	0.044907	0.015317	0.015317	0.015317	100
Southern Conservation Zone	CKGR	CKGR North	2.1.1	2.1.1	2.1	0	1	0	1	0	1	1	0	0	1	1	0	0	1	1	0	0	1	1	0	0	1	1	0	0	1	1	0	0	1	1	0	1	0	1	0	1	0.498359	0.60245	0.224951	0.213961	0.213961	0.213961	100
Southern Conservation Zone	CKGR	CKGR North	2.1.1	2.1.1	2.1	0	1	0	1	0	1	1	0	0	1	1	0	0	1	1	0	0	1	1	0	0	1	1	0	0	1	1	0	0	1	1	0	1	0	1	0	1	0.67952	0.63056	0.033539	0.025395	0.025395	0.056865	44.658
Southern Conservation Zone	CKGR	CKGR North	2.1.1	2.1.1	2.1	0	1	0	1	0	1	1	0	0	1	1	0	0	1	1	0	0	1	1	0	0	1	1	0	0	1	1	0	0	1	1	0	1	0	1	0	1	0.709658	0.54703	0.034837	0.024636	0.024636	0.024636	100
Southern Conservation Zone	CKGR	CKGR North	2.1.1	2.1.1	2.1	0	1	0	1	0	1	1	0	0	1	1	0	0	1	1	0	0	1	1	0	0	1	1	0	0	1	1	0	0	1	1	0	1	0	1	0	1	0.441091	0.447213	0.077774	0.021222	0.021222	0.021222	100
Southern Conservation Zone	CKGR	CKGR North	2.1.1	2.1.1	2.1	0	1	0	1	0	1	1	0	0	1	1	0	0	1	1	0	0	1	1	0	0	1	1	0	0	1	1	0	0	1	1	0	1	0	1	0	1	0.892963	0.739987	0.026811	0.011067	0.011067	0.011067	100
Southern Conservation Zone	CKGR	CKGR North	2.1.1	2.1.1	2.1	0	1	0	1	0	1	1	0	0	1	1	0	0	1	1	0	0	1	1	0	0	1	1	0	0	1	1	0	0	1	1	0	1	0	1	0	1	0.268503	0.271996	0.058146	0.008288	0.008288	0.008288	100
Southern Conservation Zone	CKGR	CKGR North	2.1.1	2.1.1	2.1	0	1	0	1	0	1	1	0	0	1	1	0	0	1	1	0	0	1	1	0	0	1	1	0	0	1	1	0	0	1	1	0	1	0	1	0	1	0.791401	0.653739	0.035854	0.007537	0.007537	0.007537	100
Southern Conservation Zone	CKGR	CKGR North	2.1.1	2.1.1	2.1	0	1	0	1	0	1	1	0	0	1	1	0	0	1	1	0	0	1	1	0	0	1	1	0	0	1	1	0	0	1	1	0	1	0	1	0	1	0.551498	0.501536	0.100383	0.010811	0.010811	0.010811	100
		CKGR North Total		2.1.1		0	41	0	41	0	41	41	0	0	41	41	0	0	41	41	0	0	41	41	0
Southern Conservation Zone	CKGR	CKGR SE	2.1.2	0	2.1	0	1	0	1	0	1	1	0	0	1	1	0	0	1	1	0	0	1	1	0	0	1	1	0	0	1	1	0	0	1	1	0	1	0	1	0	1	0.977597	0.05465	0.006443	0.002152	0.002152	0.002152	100
Southern Conservation Zone	CKGR	CKGR SE	2.1.2	2.1.2	2.1	0	1	0	1	0	1	1	0	0	1	1	0	0	1	1	0	0	1	1	0	0	1	1	0	0	1	1	0	0	1	1	0	1	0	1	0	1	0.472922	0.034768	0.018234	0.002552	0.002552	0.002552	100
Southern Conservation Zone	CKGR	CKGR SE	2.1.2	2.1.2	2.1	0	1	0	1	0	1	1	0	0	1	1	0	0	1	1	0	0	1	1	0	0	1	1	0	0	1	1	0	0	1	1	0	1	0	1	0	1	0.660484	0.017381	0.002369	0.002369	0.002369	0.002369	100
		CKGR SE Total		2.1.2		0	3	0	3	0	3	3	0	0	3	3	0	0	3	3	0	0	3	3	0
Southern Conservation Zone	CKGR	CKGR South	2.1.3	0	2.1	0	1	0	1	0	1	1	0	0	1	1	0	0	1	1	0	0	1	1	0	0	1	1	0	0	1	1	0	0	1	1	0	1	0	1	0	1	0.344281	0.077234	0.011752	0.004645	0.004645	0.004645	100
Southern Conservation Zone	CKGR	CKGR South	2.1.3	2.1.3	2.1	0	1	0	1	0	1	1	0	0	1	1	0	0	1	1	0	0	1	1	0	0	1	1	0	0	1	1	0	0	1	1	0	1	0	1	0	1	0.048078	0.018758	0.004034	0.004034	0.004034	0.004034	100
Southern Conservation Zone	CKGR	CKGR South	2.1.3	2.1.3	2.1	0	1	0	1	0	1	1	0	0	1	1	0	0	1	1	0	0	1	1	0	0	1	1	0	0	1	1	0	0	1	1	0	1	0	1	0	1	0.05798	0.05798	0.019055	0.004539	0.004539	0.004539	100
Southern Conservation Zone	CKGR	CKGR South	2.1.3	2.1.3	2.1	0	1	0	1	0	1	1	0	0	1	1	0	0	1	1	0	0	1	1	0	0	1	1	0	0	1	1	0	0	1	1	0	1	0	1	0	1	0.208249	0.186196	0.015542	0.008032	0.008032	0.008032	100
Southern Conservation Zone	CKGR	CKGR South	2.1.3	2.1.3	2.1	0	1	0	1	0	1	1	0	0	1	1	0	0	1	1	0	0	1	1	0	0	1	1	0	0	1	1	0	0	1	1	0	1	0	1	0	1	0.082893	0.084484	0.015605	0.008118	0.008118	0.008118	100
Southern Conservation Zone	CKGR	CKGR South	2.1.3	2.1.3	2.1	0	1	0	1	0	1	1	0	0	1	1	0	0	1	1	0	0	1	1	0	0	1	1	0	0	1	1	0	0	1	1	0	1	0	1	0	1	0.982145	0.80275	0.01421	0.009212	0.009212	0.009212	100
Southern Conservation Zone	CKGR	CKGR South	2.1.3	2.1.3	2.1	0	1	0	1	0	1	1	0	0	1	1	0	0	1	1	0	0	1	1	0	0	1	1	0	0	1	1	0	0	1	1	0	1	0	1	0	1	0.333622	0.325112	0.097787	0.004226	0.004226	0.004226	100
Southern Conservation Zone	CKGR	CKGR South	2.1.3	2.1.3	2.1	0	1	0	1	0	1	1	0	0	1	1	0	0	1	1	0	0	1	1	0	0	1	1	0	0	1	1	0	0	1	1	0	1	0	1	0	1	0.146825	0.149141	0.018568	0.006424	0.006424	0.006424	100
Southern Conservation Zone	CKGR	CKGR South	2.1.3	2.1.3	2.1	0	1	0	1	0	1	1	0	0	1	1	0	0	1	1	0	0	1	1	0	0	1	1	0	0	1	1	0	0	1	1	0	1	0	1	0	1	0.403973	0.330356	0.014436	0.007138	0.007138	0.007138	100
Southern Conservation Zone	CKGR	CKGR South	2.1.3	2.1.3	2.1	0	1	0	1	0	1	1	0	0	1	1	0	0	1	1	0	0	1	1	0	0	1	1	0	0	1	1	0	0	1	1	0	1	0	1	0	1	0.241148	0.012347	0.008133	0.005811	0.005811	0.005811	100
Southern Conservation Zone	CKGR	CKGR South	2.1.3	2.1.3	2.1	0	1	0	1	0	1	1	0	0	1	1	0	0	1	1	0	0	1	1	0	0	1	1	0	0	1	1	0	0	1	1	0	1	0	1	0	1	0.253942	0.254826	0.010817	0.008268	0.008268	0.008268	100
Southern Conservation Zone	CKGR	CKGR South	2.1.3	2.1.3	2.1	0	1	0	1	0	1	1	0	0	1	1	0	0	1	1	0	0	1	1	0	0	1	1	0	0	1	1	0	0	1	1	0	1	0	1	0	1	0.284659	0.280778	0.037783	0.017711	0.017711	0.017711	100
Southern Conservation Zone	CKGR	CKGR South	2.1.3	2.1.3	2.1	0	1	0	1	0	1	1	0	0	1	1	0	0	1	1	0	0	1	1	0	0	1	1	0	0	1	1	0	0	1	1	0	1	0	1	0	1	0.220317	0.178256	0.020014	0.004391	0.004391	0.004391	100
Southern Conservation Zone	CKGR	CKGR South	2.1.3	2.1.3	2.1	0	1	0	1	0	1	1	0	0	1	1	0	0	1	1	0	0	1	1	0	0	1	1	0	0	1	1	0	0	1	1	0	1	0	1	0	1	0.255205	0.165824	0.011507	0.006029	0.006029	0.006029	100
Southern Conservation Zone	CKGR	CKGR South	2.1.3	2.1.3	2.1	0	1	0	1	0	1	1	0	0	1	1	0	0	1	1	0	0	1	1	0	0	1	1	0	0	1	1	0	0	1	1	0	1	0	1	0	1	0.405276	0.068387	0.026441	0.007714	0.007714	0.007714	100
Southern Conservation Zone	CKGR	CKGR South	2.1.3	2.1.3	2.1	0	1	0	1	0	1	1	0	0	1	1	0	0	1	1	0	0	1	1	0	0	1	1	0	0	1	1	0	0	1	1	0	1	0	1	0	1	0.104712	0.063148	0.02434	0.003607	0.003607	0.003607	100
Southern Conservation Zone	CKGR	CKGR South	2.1.3	2.1.3	2.1	0	1	0	1	0	1	1	0	0	1	1	0	0	1	1	0	0	1	1	0	0	1	1	0	0	1	1	0	0	1	1	0	1	0	1	0	1	0.157995	0.044225	0.011409	0.001088	0.001088	0.001088	100
Southern Conservation Zone	CKGR	CKGR South	2.1.3	2.1.3	2.1	0	1	0	1	0	1	1	0	0	1	1	0	0	1	1	0	0	1	1	0	0	1	1	0	0	1	1	0	0	1	1	0	1	0	1	0	1	0.173992	0.147408	0.014018	0.003464	0.003464	0.003464	100
Southern Conservation Zone	CKGR	CKGR South	2.1.3	2.1.3	2.1	0	1	0	1	0	1	1	0	0	1	1	0	0	1	1	0	0	1	1	0	0	1	1	0	0	1	1	0	0	1	1	0	1	0	1	0	1	0.272718	0.163387	0.009985	0.005338	0.005338	0.005338	100
Southern Conservation Zone	CKGR	CKGR South	2.1.3	2.1.3	2.1	0	1	0	1	0	1	1	0	0	1	1	0	0	1	1	0	0	1	1	0	0	1	1	0	0	1	1	0	0	1	1	0	1	0	1	0	1	0.278038	0.225712	0.031819	0.00699	0.00699	0.00699	100
Southern Conservation Zone	CKGR	CKGR South	2.1.3	2.1.3	2.1	0	1	0	1	0	1	1	0	0	1	1	0	0	1	1	0	0	1	1	0	0	1	1	0	0	1	1	0	0	1	1	0	1	0	1	0	1	0.26367	0.132116	0.008602	0.006247	0.006247	0.006247	100
Southern Conservation Zone	CKGR	CKGR South	2.1.3	2.1.3	2.1	0	1	0	1	0	1	1	0	0	1	1	0	0	1	1	0	0	1	1	0	0	1	1	0	0	1	1	0	0	1	1	0	1	0	1	0	1	0.221999	0.224583	0.024025	0.011411	0.011411	0.011411	100
Southern Conservation Zone	CKGR	CKGR South	2.1.3	2.1.3	2.1	0	1	0	1	0	1	1	0	0	1	1	0	0	1	1	0	0	1	1	0	0	1	1	0	0	1	1	0	0	1	1	0	1	0	1	0	1	0.355595	0.183732	0.013165	0.013165	0.013165	0.013165	100
Southern Conservation Zone	CKGR	CKGR South	2.1.3	2.1.3	2.1	0	1	0	1	0	1	1	0	0	1	1	0	0	1	1	0	0	1	1	0	0	1	1	0	0	1	1	0	0	1	1	0	1	0	1	0	1	0.197583	0.117197	0.029569	0.014548	0.014548	0.014548	100
Southern Conservation Zone	CKGR	CKGR South	2.1.3	2.1.3	2.1	0	1	0	1	0	1	1	0	0	1	1	0	0	1	1	0	0	1	1	0	0	1	1	0	0	1	1	0	0	1	1	0	1	0	1	0	1	0.260714	0.19356	0.023541	0.011609	0.011609	0.011609	100
Southern Conservation Zone	CKGR	CKGR South	2.1.3	2.1.3	2.1	0	1	0	1	0	1	1	0	0	1	1	0	0	1	1	0	0	1	1	0	0	1	1	0	0	1	1	0	0	1	1	0	1	0	1	0	1	0.407169	0.117314	0.012487	0.001969	0.001969	0.001969	100
Southern Conservation Zone	CKGR	CKGR South	2.1.3	2.1.3	2.1	0	1	0	1	0	1	1	0	0	1	1	0	0	1	1	0	0	1	1	0	0	1	1	0	0	1	1	0	0	1	1	0	1	0	1	0	1	0.198331	0.142844	0.023654	0.013559	0.013559	0.013559	100
Southern Conservation Zone	CKGR	CKGR South	2.1.3	2.1.3	2.1	0	1	0	1	0	1	1	0	0	1	1	0	0	1	1	0	0	1	1	0	0	1	1	0	0	1	1	0	0	1	1	0	1	0	1	0	1	0.144155	0.129361	0.019727	0.008033	0.008033	0.008033	100
Southern Conservation Zone	CKGR	CKGR South	2.1.3	2.1.3	2.1	0	1	0	1	0	1	1	0	0	1	1	0	0	1	1	0	0	1	1	0	0	1	1	0	0	1	1	0	0	1	1	0	1	0	1	0	1	0.334792	0.196113	0.020488	0.007532	0.007532	0.007532	100
Southern Conservation Zone	CKGR	CKGR South	2.1.3	2.1.3	2.1	0	1	0	1	0	1	1	0	0	1	1	0	0	1	1	0	0	1	1	0	0	1	1	0	0	1	1	0	0	1	1	0	1	0	1	0	1	0.409788	0.41323	0.027991	0.012291	0.012291	0.012291	100
Southern Conservation Zone	CKGR	CKGR South	2.1.3	2.1.3	2.1	0	1	0	1	0	1	1	0	0	1	1	0	0	1	1	0	0	1	1	0	0	1	1	0	0	1	1	0	0	1	1	0	1	0	1	0	1	0.399735	0.278251	0.033108	0.007486	0.007486	0.007486	100
Southern Conservation Zone	CKGR	CKGR South	2.1.3	2.1.3	2.1	0	1	1	0	0	1	1	0	0	1	1	0	0	1	1	0	0	1	1	0	0	1	1	0	0	1	1	0	0	1	1	0	1	0	1	0	1	0.20822	0.110461	0.007973	0.0032	0.0032	0.017528	18.257
Southern Conservation Zone	CKGR	CKGR South	2.1.3	2.1.3	2.1	0	1	0	1	0	1	1	0	0	1	1	0	0	1	1	0	0	1	1	0	0	1	1	0	0	1	1	0	0	1	1	0	1	0	1	0	1	0.05518	0.059494	0.014168	0.007113	0.007113	0.007113	100
Southern Conservation Zone	CKGR	CKGR South	2.1.3	2.1.3	2.1	0	1	0	1	0	1	1	0	0	1	1	0	0	1	1	0	0	1	1	0	0	1	1	0	0	1	1	0	0	1	1	0	1	0	1	0	1	0.109832	0.109832	0.032838	0.00115	0.00115	0.00115	100
Southern Conservation Zone	CKGR	CKGR South	2.1.3	2.1.3	2.1	0	1	0	1	0	1	1	0	0	1	1	0	0	1	1	0	0	1	1	0	0	1	1	0	0	1	1	0	0	1	1	0	1	0	1	0	1	0.1841	0.155586	0.01711	0.003103	0.003103	0.003103	100
Southern Conservation Zone	CKGR	CKGR South	2.1.3	2.1.3	2.1	0	1	0	1	0	1	1	0	0	1	1	0	0	1	1	0	0	1	1	0	0	1	1	0	0	1	1	0	0	1	1	0	1	0	1	0	1	0.214465	0.206589	0.017662	0.003464	0.003464	0.003464	100
Southern Conservation Zone	CKGR	CKGR South	2.1.3	2.1.3	2.1	0	1	0	1	0	1	1	0	0	1	1	0	0	1	1	0	0	1	1	0	0	1	1	0	0	1	1	0	0	1	1	0	1	0	1	0	1	0.288133	0.288865	0.010119	0.003539	0.005364	0.003539	100
Southern Conservation Zone	CKGR	CKGR South	2.1.3	2.1.3	2.1	0	1	0	1	0	1	1	0	0	1	1	0	0	1	1	0	0	1	1	0	0	1	1	0	0	1	1	0	0	1	1	0	1	0	1	0	1	0.331186	0.302601	0.02494	0.007714	0.007714	0.007714	100
Southern Conservation Zone	CKGR	CKGR South	2.1.3	2.1.3	2.1	0	1	0	1	0	1	1	0	0	1	1	0	0	1	1	0	0	1	1	0	0	1	1	0	0	1	1	0	0	1	1	0	1	0	1	0	1	0.104668	0.088905	0.012151	0.00247	0.00247	0.00247	100
Southern Conservation Zone	CKGR	CKGR South	2.1.3	2.1.3	2.1	0	1	0	1	0	1	1	0	0	1	1	0	0	1	1	0	0	1	1	0	0	1	1	0	0	1	1	0	0	1	1	0	1	0	1	0	1	0.167981	0.120942	0.007721	0.003027	0.003027	0.003027	100
Southern Conservation Zone	CKGR	CKGR South	2.1.3	2.1.3	2.1	0	1	0	1	0	1	1	0	0	1	1	0	0	1	1	0	0	1	1	0	0	1	1	0	0	1	1	0	0	1	1	0	1	0	1	0	1	0.119539	0.121093	0.015527	0.006112	0.006112	0.006112	100
Southern Conservation Zone	CKGR	CKGR South	2.1.3	2.1.3	2.1	0	1	0	1	0	1	1	0	0	1	1	0	0	1	1	0	0	1	1	0	0	1	1	0	0	1	1	0	0	1	1	0	1	0	1	0	1	0.181773	0.163666	0.011955	0.00722	0.00722	0.00722	100
Southern Conservation Zone	CKGR	CKGR South	2.1.3	2.1.3	2.1	0	1	0	1	0	1	1	0	0	1	1	0	0	1	1	0	0	1	1	0	0	1	1	0	0	1	1	0	0	1	1	0	1	0	1	0	1	0.080124	0.049911	0.013629	0.003582	0.003582	0.003582	100
Southern Conservation Zone	CKGR	CKGR South	2.1.3	2.1.3	2.1	0	1	0	1	0	1	1	0	0	1	1	0	0	1	1	0	0	1	1	0	0	1	1	0	0	1	1	0	0	1	1	0	1	0	1	0	1	0.20581	0.214136	0.036425	0.01061	0.01061	0.01061	100
Southern Conservation Zone	CKGR	CKGR South	2.1.3	2.1.3	2.1	0	1	0	1	0	1	1	0	0	1	1	0	0	1	1	0	0	1	1	0	0	1	1	0	0	1	1	0	0	1	1	0	1	0	1	0	1	0.12229	0.094614	0.022435	0.002143	0.002143	0.002143	100
Southern Conservation Zone	CKGR	CKGR South	2.1.3	2.1.3	2.1	0	1	0	1	0	1	1	0	0	1	1	0	0	1	1	0	0	1	1	0	0	1	1	0	0	1	1	0	0	1	1	0	1	0	1	0	1	0.123896	0.104593	0.036787	0.004304	0.004304	0.004304	100
Southern Conservation Zone	CKGR	CKGR South	2.1.3	2.1.3	2.1	0	1	0	1	0	1	1	0	0	1	1	0	0	1	1	0	0	1	1	0	0	1	1	0	0	1	1	0	0	1	1	0	1	0	1	0	1	0.131931	0.103365	0.008359	0.001492	0.001492	0.001492	100
Southern Conservation Zone	CKGR	CKGR South	2.1.3	2.1.3	2.1	0	1	0	1	0	1	1	0	0	1	1	0	0	1	1	0	0	1	1	0	0	1	1	0	0	1	1	0	0	1	1	0	1	0	1	0	1	0.016915	0.017676	0.003034	0.003034	0.003034	0.003034	100
Southern Conservation Zone	CKGR	CKGR South	2.1.3	2.1.3	2.1	0	1	0	1	0	1	1	0	0	1	1	0	0	1	1	0	0	1	1	0	0	1	1	0	0	1	1	0	0	1	1	0	1	0	1	0	1	0.110246	0.044279	0.004054	0.004054	0.004054	0.004054	100
Southern Conservation Zone	CKGR	CKGR South	2.1.3	2.1.3	2.1	0	1	0	1	0	1	1	0	0	1	1	0	0	1	1	0	0	1	1	0	0	1	1	0	0	1	1	0	0	1	1	0	1	0	1	0	1	0.212799	0.136787	0.013809	0.006072	0.006072	0.006072	100
Southern Conservation Zone	CKGR	CKGR South	2.1.3	2.1.3	2.1	0	1	0	1	0	1	1	0	0	1	1	0	0	1	1	0	0	1	1	0	0	1	1	0	0	1	1	0	0	1	1	0	1	0	1	0	1	0.086178	0.087046	0.010451	0.003091	0.003091	0.003091	100
Southern Conservation Zone	CKGR	CKGR South	2.1.3	2.1.3	2.1	0	1	0	1	0	1	1	0	0	1	1	0	0	1	1	0	0	1	1	0	0	1	1	0	0	1	1	0	0	1	1	0	1	0	1	0	1	0.10801	0.108762	0.021897	0.002999	0.002999	0.002999	100
Southern Conservation Zone	CKGR	CKGR South	2.1.3	2.1.3	2.1	0	1	1	0	0	1	1	0	0	1	1	0	0	1	1	0	0	1	1	0	0	1	1	0	0	1	1	0	0	1	1	0	1	0	1	0	1	0.141662	0.127124	0.048528	0.026384	0.026384	0.302972	8.708
Southern Conservation Zone	CKGR	CKGR South	2.1.3	2.1.3	2.1	0	1	0	1	0	1	1	0	0	1	1	0	0	1	1	0	0	1	1	0	0	1	1	0	0	1	1	0	0	1	1	0	1	0	1	0	1	0.119497	0.120228	0.012991	0.005347	0.005347	0.005347	100
Southern Conservation Zone	CKGR	CKGR South	2.1.3	2.1.3	2.1	0	1	0	1	0	1	1	0	0	1	1	0	0	1	1	0	0	1	1	0	0	1	1	0	0	1	1	0	0	1	1	0	1	0	1	0	1	0.266097	0.059415	0.032534	0.005253	0.005253	0.005253	100
Southern Conservation Zone	CKGR	CKGR South	2.1.3	2.1.3	2.1	0	1	0	1	0	1	1	0	0	1	1	0	0	1	1	0	0	1	1	0	0	1	1	0	0	1	1	0	0	1	1	0	1	0	1	0	1	0.032457	0.024562	0.008075	0.001221	0.001221	0.001221	100
Southern Conservation Zone	CKGR	CKGR South	2.1.3	2.1.3	2.1	0	1	0	1	0	1	1	0	0	1	1	0	0	1	1	0	0	1	1	0	0	1	1	0	0	1	1	0	0	1	1	0	1	0	1	0	1	0.283304	0.21247	0.018439	0.001071	0.001071	0.001071	100
Southern Conservation Zone	CKGR	CKGR South	2.1.3	2.1.3	2.1	0	1	0	1	0	1	1	0	0	1	1	0	0	1	1	0	0	1	1	0	0	1	1	0	0	1	1	0	0	1	1	0	1	0	1	0	1	0.080149	0.082384	0.023334	0.003963	0.003963	0.003963	100
Southern Conservation Zone	CKGR	CKGR South	2.1.3	2.1.3	2.1	0	1	0	1	0	1	1	0	0	1	1	0	0	1	1	0	0	1	1	0	0	1	1	0	0	1	1	0	0	1	1	0	1	0	1	0	1	0.153038	0.15567	0.016985	0.005191	0.005191	0.005191	100
Southern Conservation Zone	CKGR	CKGR South	2.1.3	2.1.3	2.1	0	1	1	0	0	1	1	0	0	1	1	0	0	1	1	0	0	1	1	0	0	1	1	0	0	1	1	0	0	1	1	0	1	0	1	0	1	0.22553	0.063572	0.009235	0.004237	0.004237	0.038047	11.136
Southern Conservation Zone	CKGR	CKGR South	2.1.3	2.1.3	2.1	0	1	0	1	0	1	1	0	0	1	1	0	0	1	1	0	0	1	1	0	0	1	1	0	0	1	1	0	0	1	1	0	1	0	1	0	1	0.103697	0.053528	0.012694	0.003475	0.003475	0.003475	100
Southern Conservation Zone	CKGR	CKGR South	2.1.3	2.1.3	2.1	0	1	0	1	0	1	1	0	0	1	1	0	0	1	1	0	0	1	1	0	0	1	1	0	0	1	1	0	0	1	1	0	1	0	1	0	1	0.391344	0.176405	0.011738	0.006802	0.006802	0.006802	100
Southern Conservation Zone	CKGR	CKGR South	2.1.3	2.1.3	2.1	0	1	0	1	0	1	1	0	0	1	1	0	0	1	1	0	0	1	1	0	0	1	1	0	0	1	1	0	0	1	1	0	1	0	1	0	1	0.189559	0.13421	0.02598	0.001126	0.001126	0.001126	100
Southern Conservation Zone	CKGR	CKGR South	2.1.3	2.1.3	2.1	0	1	0	1	0	1	1	0	0	1	1	0	0	1	1	0	0	1	1	0	0	1	1	0	0	1	1	0	0	1	1	0	1	0	1	0	1	0.03321	0.033966	0.009297	0.001726	0.001726	0.001726	100
Southern Conservation Zone	CKGR	CKGR South	2.1.3	2.1.3	2.1	0	1	0	1	0	1	1	0	0	1	1	0	0	1	1	0	0	1	1	0	0	1	1	0	0	1	1	0	0	1	1	0	1	0	1	0	1	0.006266	0.006266	0.004892	0.002673	0.002673	0.002673	100
Southern Conservation Zone	CKGR	CKGR South	2.1.3	2.1.3	2.1	0	1	0	1	0	1	1	0	0	1	1	0	0	1	1	0	0	1	1	0	0	1	1	0	0	1	1	0	0	1	1	0	1	0	1	0	1	0.206675	0.067809	0.006136	0.003583	0.003583	0.003583	100
Southern Conservation Zone	CKGR	CKGR South	2.1.3	2.1.3	2.1	0	1	0	1	0	1	1	0	0	1	1	0	0	1	1	0	0	1	1	0	0	1	1	0	0	1	1	0	0	1	1	0	1	0	1	0	1	0.080027	0.072402	0.008836	0.002185	0.002185	0.002185	100
Southern Conservation Zone	CKGR	CKGR South	2.1.3	2.1.3	2.1	0	1	0	1	0	1	1	0	0	1	1	0	0	1	1	0	0	1	1	0	0	1	1	0	0	1	1	0	0	1	1	0	1	0	1	0	1	0.030643	0.032058	0.006142	0.003719	0.003719	0.003719	100
		CKGR South Total		2.1.3		0	68	3	65	0	68	68	0	0	68	68	0	0	68	68	0	0	68	68	0
Southern Conservation Zone	CKGR	Khutse	2.1.4	0	2.1	0	1	0	1	0	1	1	0	0	1	1	0	0	1	1	0	0	1	1	0	0	1	1	0	0	1	1	0	0	1	1	0	1	0	1	0	1	0.543676	0.432801	0.00507	0.00507	0.00507	0.00507	100
Southern Conservation Zone	CKGR	Khutse	2.1.4	2.1.4	2.1	0	1	0	1	0	1	1	0	0	1	1	0	0	1	1	0	0	1	1	0	0	1	1	0	0	1	1	0	0	1	1	0	1	0	1	0	1	0.848723	0.184993	0.023205	0.001473	0.005229	0.001473	100
Southern Conservation Zone	CKGR	Khutse	2.1.4	2.1.4	2.1	0	1	0	1	0	1	1	0	0	1	1	0	0	1	1	0	0	1	1	0	0	1	1	0	0	1	1	0	0	1	1	0	1	0	1	0	1	1.0601	0.200494	0.059104	0.012748	0.012748	0.012748	100
Southern Conservation Zone	CKGR	Khutse	2.1.4	2.1.4	2.1	0	1	0	1	0	1	1	0	0	1	1	0	0	1	1	0	0	1	1	0	0	1	1	0	0	1	1	0	0	1	1	0	1	0	1	0	1	0.78244	0.29793	0.03248	0.02319	0.02319	0.02319	100
Southern Conservation Zone	CKGR	Khutse	2.1.4	2.1.4	2.1	0	1	0	1	0	1	1	0	0	1	1	0	0	1	1	0	0	1	1	0	0	1	1	0	0	1	1	0	0	1	1	0	1	0	1	0	1	0.384531	0.250774	0.043229	0.010194	0.010194	0.010194	100
Southern Conservation Zone	CKGR	Khutse	2.1.4	2.1.4	2.1	0	1	0	1	0	1	1	0	0	1	1	0	0	1	1	0	0	1	1	0	0	1	1	0	0	1	1	0	0	1	1	0	1	0	1	0	1	0.564955	0.15101	0.024663	0.010098	0.010098	0.010098	100
Southern Conservation Zone	CKGR	Khutse	2.1.4	2.1.4	2.1	0	1	0	1	0	1	1	0	0	1	1	0	0	1	1	0	0	1	1	0	0	1	1	0	0	1	1	0	0	1	1	0	1	0	1	0	1	0.742377	0.540152	0.02431	0.012022	0.012022	0.012022	100
Southern Conservation Zone	CKGR	Khutse	2.1.4	2.1.4	2.1	0	1	0	1	0	1	1	0	0	1	1	0	0	1	1	0	0	1	1	0	0	1	1	0	0	1	1	0	0	1	1	0	1	0	1	0	1	1.01597	0.347315	0.015056	0.008004	0.008004	0.008004	100
Southern Conservation Zone	CKGR	Khutse	2.1.4	2.1.4	2.1	0	1	0	1	0	1	1	0	0	1	1	0	0	1	1	0	0	1	1	0	0	1	1	0	0	1	1	0	0	1	1	0	1	0	1	0	1	0.846903	0.73324	0.018058	0.008366	0.008366	0.030954	27.027
Southern Conservation Zone	CKGR	Khutse	2.1.4	2.1.4	2.1	0	1	0	1	0	1	1	0	0	1	1	0	0	1	1	0	0	1	1	0	0	1	1	0	0	1	1	0	0	1	1	0	1	0	1	0	1	0.427021	0.394656	0.082307	0.012752	0.012752	0.012752	100
		Khutse Total		2.1.4		0	10	0	10	0	10	10	0	0	10	10	0	0	10	10	0	0	10	10	0
Southern Conservation Zone	KTP	KTP	2.2.1	0	2.2	0	1	0	1	0	1	1	0	0	1	1	0	0	1	1	0	0	1	1	0	0	1	1	0	0	1	1	0	0	1	1	0	1	0	1	0	1	0.341229	0.3422	0.032455	0.010759	0.010759	0.010759	100
Southern Conservation Zone	KTP	KTP	2.2.1	2.2.1	2.2	0	1	0	1	0	1	1	0	0	1	1	0	0	1	1	0	0	1	1	0	0	1	1	0	0	1	1	0	0	1	1	0	1	0	1	0	1	0.340569	0.341539	0.032728	0.008627	0.008627	0.008627	100
Southern Conservation Zone	KTP	KTP	2.2.1	2.2.1	2.2	0	1	0	1	0	1	1	0	0	1	1	0	0	1	1	0	0	1	1	0	0	1	1	0	0	1	1	0	0	1	1	0	1	0	1	0	1	0.384422	0.335872	0.036726	0.012383	0.012383	0.012383	100
Southern Conservation Zone	KTP	KTP	2.2.1	2.2.1	2.2	0	1	0	1	0	1	1	0	0	1	1	0	0	1	1	0	0	1	1	0	0	1	1	0	0	1	1	0	0	1	1	0	1	0	1	0	1	0.700188	0.700976	0.072145	0.004358	0.004358	0.004358	100
Southern Conservation Zone	KTP	KTP	2.2.1	2.2.1	2.2	0	1	0	1	0	1	1	0	0	1	1	0	0	1	1	0	0	1	1	0	0	1	1	0	0	1	1	0	0	1	1	0	1	0	1	0	1	0.867489	0.235235	0.046149	0.039667	0.039667	0.039667	100
Southern Conservation Zone	KTP	KTP	2.2.1	2.2.1	2.2	0	1	0	1	0	1	1	0	0	1	1	0	0	1	1	0	0	1	1	0	0	1	1	0	0	1	1	0	0	1	1	0	1	0	1	0	1	0.816968	0.629958	0.052047	0.003567	0.003567	0.003567	100
Southern Conservation Zone	KTP	KTP	2.2.1	2.2.1	2.2	0	1	0	1	0	1	1	0	0	1	1	0	0	1	1	0	0	1	1	0	0	1	1	0	0	1	1	0	0	1	1	0	1	0	1	0	1	0.366402	0.366402	0.029611	0.007054	0.007054	0.007054	100
Southern Conservation Zone	KTP	KTP	2.2.1	2.2.1	2.2	0	1	0	1	0	1	1	0	0	1	1	0	0	1	1	0	0	1	1	0	0	1	1	0	0	1	1	0	0	1	1	0	1	0	1	0	1	1.09466	1.00059	0.08952	0.022877	0.022877	0.022877	100
Southern Conservation Zone	KTP	KTP	2.2.1	2.2.1	2.2	0	1	0	1	0	1	1	0	0	1	1	0	0	1	1	0	0	1	1	0	0	1	1	0	0	1	1	0	0	1	1	0	1	0	1	0	1	0.72694	0.703935	0.088014	0.061834	0.063733	0.061834	100
Southern Conservation Zone	KTP	KTP	2.2.1	2.2.1	2.2	0	1	0	1	0	1	1	0	0	1	1	0	0	1	1	0	0	1	1	0	0	1	1	0	0	1	1	0	0	1	1	0	1	0	1	0	1	0.811094	0.791827	0.207779	0.129769	0.129769	0.129769	100
Southern Conservation Zone	KTP	KTP	2.2.1	2.2.1	2.2	0	1	0	1	0	1	1	0	0	1	1	0	0	1	1	0	0	1	1	0	0	1	1	0	0	1	1	0	0	1	1	0	1	0	1	0	1	2.10959	1.41196	0.153193	0.024467	0.024467	0.024467	100
Southern Conservation Zone	KTP	KTP	2.2.1	2.2.1	2.2	0	1	0	1	0	1	1	0	0	1	1	0	0	1	1	0	0	1	1	0	0	1	1	0	0	1	1	0	0	1	1	0	1	0	1	0	1	0.666333	0.631276	0.074328	0.028576	0.028576	0.028576	100
Southern Conservation Zone	KTP	KTP	2.2.1	2.2.1	2.2	0	1	0	1	0	1	1	0	0	1	1	0	0	1	1	0	0	1	1	0	0	1	1	0	0	1	1	0	0	1	1	0	1	0	1	0	1	1.35484	1.34336	0.040916	0.021617	0.021617	0.021617	100
Southern Conservation Zone	KTP	KTP	2.2.1	2.2.1	2.2	0	1	0	1	0	1	1	0	0	1	1	0	0	1	1	0	0	1	1	0	0	1	1	0	0	1	1	0	0	1	1	0	1	0	1	0	1	0.910565	0.897858	0.046241	0.021042	0.025188	0.021042	100
Southern Conservation Zone	KTP	KTP	2.2.1	2.2.1	2.2	0	1	0	1	0	1	1	0	0	1	1	0	0	1	1	0	0	1	1	0	0	1	1	0	0	1	1	0	0	1	1	0	1	0	1	0	1	0.881622	0.775516	0.075316	0.01522	0.01522	0.01522	100
Southern Conservation Zone	KTP	KTP	2.2.1	2.2.1	2.2	0	1	0	1	0	1	1	0	0	1	1	0	0	1	1	0	0	1	1	0	0	1	1	0	0	1	1	0	0	1	1	0	1	0	1	0	1	0.742705	0.728746	0.069132	0.015553	0.015553	0.015553	100
Southern Conservation Zone	KTP	KTP	2.2.1	2.2.1	2.2	0	1	0	1	0	1	1	0	0	1	1	0	0	1	1	0	0	1	1	0	0	1	1	0	0	1	1	0	0	1	1	0	1	0	1	0	1	1.62596	1.42586	0.125867	0.009228	0.009228	0.009228	100
Southern Conservation Zone	KTP	KTP	2.2.1	2.2.1	2.2	0	1	0	1	0	1	1	0	0	1	1	0	0	1	1	0	0	1	1	0	0	1	1	0	0	1	1	0	0	1	1	0	1	0	1	0	1	1.38807	0.458558	0.039058	0.011968	0.011968	0.011968	100
Southern Conservation Zone	KTP	KTP	2.2.1	2.2.1	2.2	0	1	0	1	0	1	1	0	0	1	1	0	0	1	1	0	0	1	1	0	0	1	1	0	0	1	1	0	0	1	1	0	1	0	1	0	1	0.458445	0.460376	0.042527	0.012049	0.012049	0.012049	100
Southern Conservation Zone	KTP	KTP	2.2.1	2.2.1	2.2	0	1	0	1	0	1	1	0	0	1	1	0	0	1	1	0	0	1	1	0	0	1	1	0	0	1	1	0	0	1	1	0	1	0	1	0	1	0.996236	0.735337	0.028018	0.008988	0.008988	0.008988	100
Southern Conservation Zone	KTP	KTP	2.2.1	2.2.1	2.2	0	1	0	1	0	1	1	0	0	1	1	0	0	1	1	0	0	1	1	0	0	1	1	0	0	1	1	0	0	1	1	0	1	0	1	0	1	1.54973	1.39203	0.117512	0.006926	0.006926	0.006926	100
Southern Conservation Zone	KTP	KTP	2.2.1	2.2.1	2.2	0	1	0	1	0	1	1	0	0	1	1	0	0	1	1	0	0	1	1	0	0	1	1	0	0	1	1	0	0	1	1	0	1	0	1	0	1	1.91881	1.5375	0.07085	0.005363	0.005363	0.005363	100
Southern Conservation Zone	KTP	KTP	2.2.1	2.2.1	2.2	0	1	0	1	0	1	1	0	0	1	1	0	0	1	1	0	0	1	1	0	0	1	1	0	0	1	1	0	0	1	1	0	1	0	1	0	1	2.36485	1.09957	0.018004	0.010197	0.010197	0.010197	100
Southern Conservation Zone	KTP	KTP	2.2.1	2.2.1	2.2	0	1	0	1	0	1	1	0	0	1	1	0	0	1	1	0	0	1	1	0	0	1	1	0	0	1	1	0	0	1	1	0	1	0	1	0	1	0.95051	0.89327	0.060222	0.01125	0.01125	0.01125	100
Southern Conservation Zone	KTP	KTP	2.2.1	2.2.1	2.2	0	1	0	1	0	1	1	0	0	1	1	0	0	1	1	0	0	1	1	0	0	1	1	0	0	1	1	0	0	1	1	0	1	0	1	0	1	0.783318	0.849255	0.100949	0.077134	0.077134	0.077134	100
Southern Conservation Zone	KTP	KTP	2.2.1	2.2.1	2.2	0	1	0	1	0	1	1	0	0	1	1	0	0	1	1	0	0	1	1	0	0	1	1	0	0	1	1	0	0	1	1	0	1	0	1	0	1	0.874293	0.489213	0.040762	0.019473	0.019473	0.019473	100
Southern Conservation Zone	KTP	KTP	2.2.1	2.2.1	2.2	0	1	0	1	0	1	1	0	0	1	1	0	0	1	1	0	0	1	1	0	0	1	1	0	0	1	1	0	0	1	1	0	1	0	1	0	1	1.02975	0.895273	0.034747	0.007734	0.007734	0.007734	100
Southern Conservation Zone	KTP	KTP	2.2.1	2.2.1	2.2	0	1	0	1	0	1	1	0	0	1	1	0	0	1	1	0	0	1	1	0	0	1	1	0	0	1	1	0	0	1	1	0	1	0	1	0	1	0.963551	0.890679	0.021275	0.006961	0.006961	0.006961	100
Southern Conservation Zone	KTP	KTP	2.2.1	2.2.1	2.2	0	1	0	1	0	1	1	0	0	1	1	0	0	1	1	0	0	1	1	0	0	1	1	0	0	1	1	0	0	1	1	0	1	0	1	0	1	0.644872	0.433948	0.054051	0.019192	0.019192	0.019192	100
Southern Conservation Zone	KTP	KTP	2.2.1	2.2.1	2.2	0	1	0	1	0	1	1	0	0	1	1	0	0	1	1	0	0	1	1	0	0	1	1	0	0	1	1	0	0	1	1	0	1	0	1	0	1	1.15631	0.644011	0.104821	0.098035	0.098035	0.422393	23.209
Southern Conservation Zone	KTP	KTP	2.2.1	2.2.1	2.2	0	1	0	1	0	1	1	0	0	1	1	0	0	1	1	0	0	1	1	0	0	1	1	0	0	1	1	0	0	1	1	0	1	0	1	0	1	0.990143	0.991982	0.016636	0.006604	0.006604	0.006604	100
Southern Conservation Zone	KTP	KTP	2.2.1	2.2.1	2.2	0	1	0	1	0	1	1	0	0	1	1	0	0	1	1	0	0	1	1	0	0	1	1	0	0	1	1	0	0	1	1	0	1	0	1	0	1	1.47968	1.40417	0.011581	0.009614	0.009614	0.009614	100
Southern Conservation Zone	KTP	KTP	2.2.1	2.2.1	2.2	0	1	0	1	0	1	1	0	0	1	1	0	0	1	1	0	0	1	1	0	0	1	1	0	0	1	1	0	0	1	1	0	1	0	1	0	1	0.78866	0.723208	0.031536	0.004723	0.004723	0.004723	100
Southern Conservation Zone	KTP	KTP	2.2.1	2.2.1	2.2	0	1	0	1	0	1	1	0	0	1	1	0	0	1	1	0	0	1	1	0	0	1	1	0	0	1	1	0	0	1	1	0	1	0	1	0	1	1.09883	1.04455	0.073536	0.002583	0.002583	0.002583	100
Southern Conservation Zone	KTP	KTP	2.2.1	2.2.1	2.2	0	1	0	1	0	1	1	0	0	1	1	0	0	1	1	0	0	1	1	0	0	1	1	0	0	1	1	0	0	1	1	0	1	0	1	0	1	0.378111	0.313945	0.084033	0.009662	0.009662	0.009662	100
Southern Conservation Zone	KTP	KTP	2.2.1	2.2.1	2.2	0	1	0	1	0	1	1	0	0	1	1	0	0	1	1	0	0	1	1	0	0	1	1	0	0	1	1	0	0	1	1	0	1	0	1	0	1	0.624626	0.610337	0.042703	0.008166	0.008166	0.008166	100
Southern Conservation Zone	KTP	KTP	2.2.1	2.2.1	2.2	0	1	0	1	0	1	1	0	0	1	1	0	0	1	1	0	0	1	1	0	0	1	1	0	0	1	1	0	0	1	1	0	1	0	1	0	1	1.0077	0.972549	0.037803	0.012585	0.012585	0.012585	100
Southern Conservation Zone	KTP	KTP	2.2.1	2.2.1	2.2	0	1	0	1	0	1	1	0	0	1	1	0	0	1	1	0	0	1	1	0	0	1	1	0	0	1	1	0	0	1	1	0	1	0	1	0	1	0.807632	0.807632	0.022181	0.004628	0.004628	0.004628	100
Southern Conservation Zone	KTP	KTP	2.2.1	2.2.1	2.2	0	1	0	1	0	1	1	0	0	1	1	0	0	1	1	0	0	1	1	0	0	1	1	0	0	1	1	0	0	1	1	0	1	0	1	0	1	1.94095	1.7196	0.037515	0.005915	0.005915	0.005915	100
Southern Conservation Zone	KTP	KTP	2.2.1	2.2.1	2.2	0	1	0	1	0	1	1	0	0	1	1	0	0	1	1	0	0	1	1	0	0	1	1	0	0	1	1	0	0	1	1	0	1	0	1	0	1	1.0009	0.980599	0.037003	0.005472	0.005472	0.005472	100
Southern Conservation Zone	KTP	KTP	2.2.1	2.2.1	2.2	0	1	0	1	0	1	1	0	0	1	1	0	0	1	1	0	0	1	1	0	0	1	1	0	0	1	1	0	0	1	1	0	1	0	1	0	1	1.19523	0.80665	0.061041	0.009175	0.009175	0.009175	100
Southern Conservation Zone	KTP	KTP	2.2.1	2.2.1	2.2	0	1	0	1	0	1	1	0	0	1	1	0	0	1	1	0	0	1	1	0	0	1	1	0	0	1	1	0	0	1	1	0	1	0	1	0	1	1.80876	1.1171	0.008776	0.006216	0.006216	0.006216	100
Southern Conservation Zone	KTP	KTP	2.2.1	2.2.1	2.2	0	1	0	1	0	1	1	0	0	1	1	0	0	1	1	0	0	1	1	0	0	1	1	0	0	1	1	0	0	1	1	0	1	0	1	0	1	1.8384	1.7833	0.041365	0.009415	0.009415	0.009415	100
Southern Conservation Zone	KTP	KTP	2.2.1	2.2.1	2.2	0	1	0	1	0	1	1	0	0	1	1	0	0	1	1	0	0	1	1	0	0	1	1	0	0	1	1	0	0	1	1	0	1	0	1	0	1	2.27021	0.927032	0.125949	0.041412	0.041412	0.041412	100
Southern Conservation Zone	KTP	KTP	2.2.1	2.2.1	2.2	0	1	0	1	0	1	1	0	0	1	1	0	0	1	1	0	0	1	1	0	0	1	1	0	0	1	1	0	0	1	1	0	1	0	1	0	1	2.57518	0.725617	0.023604	0.005755	0.005755	0.005755	100
Southern Conservation Zone	KTP	KTP	2.2.1	2.2.1	2.2	0	1	0	1	0	1	1	0	0	1	1	0	0	1	1	0	0	1	1	0	0	1	1	0	0	1	1	0	0	1	1	0	1	0	1	0	1	1.17235	0.865415	0.045065	0.009464	0.009464	0.009464	100
Southern Conservation Zone	KTP	KTP	2.2.1	2.2.1	2.2	0	1	0	1	0	1	1	0	0	1	1	0	0	1	1	0	0	1	1	0	0	1	1	0	0	1	1	0	0	1	1	0	1	0	1	0	1	0.858714	0.73106	0.071516	0.004694	0.004694	0.004694	100
Southern Conservation Zone	KTP	KTP	2.2.1	2.2.1	2.2	0	1	0	1	0	1	1	0	0	1	1	0	0	1	1	0	0	1	1	0	0	1	1	0	0	1	1	0	0	1	1	0	1	0	1	0	1	0.495327	0.436112	0.020101	0.01427	0.01427	0.01427	100
Southern Conservation Zone	KTP	KTP	2.2.1	2.2.1	2.2	0	1	0	1	0	1	1	0	0	1	1	0	0	1	1	0	0	1	1	0	0	1	1	0	0	1	1	0	0	1	1	0	1	0	1	0	1	0.401467	0.394993	0.020936	0.010969	0.010969	0.010969	100
Southern Conservation Zone	KTP	KTP	2.2.1	2.2.1	2.2	0	1	0	1	0	1	1	0	0	1	1	0	0	1	1	0	0	1	1	0	0	1	1	0	0	1	1	0	0	1	1	0	1	0	1	0	1	0.312266	0.317153	0.02996	0.01778	0.01778	0.01778	100
Southern Conservation Zone	KTP	KTP	2.2.1	2.2.1	2.2	0	1	0	1	0	1	1	0	0	1	1	0	0	1	1	0	0	1	1	0	0	1	1	0	0	1	1	0	0	1	1	0	1	0	1	0	1	0.930803	0.725923	0.05782	0.020896	0.022978	0.020896	100
Southern Conservation Zone	KTP	KTP	2.2.1	2.2.1	2.2	0	1	0	1	0	1	1	0	0	1	1	0	0	1	1	0	0	1	1	0	0	1	1	0	0	1	1	0	0	1	1	0	1	0	1	0	1	1.01839	0.938889	0.013096	0.01013	0.01013	0.01013	100
Southern Conservation Zone	KTP	KTP	2.2.1	2.2.1	2.2	0	1	0	1	0	1	1	0	0	1	1	0	0	1	1	0	0	1	1	0	0	1	1	0	0	1	1	0	0	1	1	0	1	0	1	0	1	0.895363	0.235611	0.02894	0.012733	0.012733	0.012733	100
Southern Conservation Zone	KTP	KTP	2.2.1	2.2.1	2.2	0	1	0	1	0	1	1	0	0	1	1	0	0	1	1	0	0	1	1	0	0	1	1	0	0	1	1	0	0	1	1	0	1	0	1	0	1	0.597211	0.500473	0.021196	0.009248	0.009248	0.009248	100
Southern Conservation Zone	KTP	KTP	2.2.1	2.2.1	2.2	0	1	0	1	0	1	1	0	0	1	1	0	0	1	1	0	0	1	1	0	0	1	1	0	0	1	1	0	0	1	1	0	1	0	1	0	1	0.291592	0.293515	0.012684	0.010177	0.010177	0.010177	100
Southern Conservation Zone	KTP	KTP	2.2.1	2.2.1	2.2	0	1	0	1	0	1	1	0	0	1	1	0	0	1	1	0	0	1	1	0	0	1	1	0	0	1	1	0	0	1	1	0	1	0	1	0	1	2.9411	0.34379	0.012721	0.004436	0.004436	0.004436	100
Southern Conservation Zone	KTP	KTP	2.2.1	2.2.1	2.2	0	1	0	1	0	1	1	0	0	1	1	0	0	1	1	0	0	1	1	0	0	1	1	0	0	1	1	0	0	1	1	0	1	0	1	0	1	0.340124	0.340124	0.019595	0.000482	0.006196	0.000482	100
Southern Conservation Zone	KTP	KTP	2.2.1	2.2.1	2.2	0	1	0	1	0	1	1	0	0	1	1	0	0	1	1	0	0	1	1	0	0	1	1	0	0	1	1	0	0	1	1	0	1	0	1	0	1	0.197288	0.198265	0.011194	0.005174	0.005174	0.005174	100
Southern Conservation Zone	KTP	KTP	2.2.1	2.2.1	2.2	0	1	0	1	0	1	1	0	0	1	1	0	0	1	1	0	0	1	1	0	0	1	1	0	0	1	1	0	0	1	1	0	1	0	1	0	1	0.505226	0.506693	0.007535	0.002731	0.002731	0.002731	100
Southern Conservation Zone	KTP	KTP	2.2.1	2.2.1	2.2	0	1	0	1	0	1	1	0	0	1	1	0	0	1	1	0	0	1	1	0	0	1	1	0	0	1	1	0	0	1	1	0	1	0	1	0	1	0.420607	0.421283	0.045753	0.005662	0.020726	0.005662	100
		KTP Total		2.2.1		0	60	0	60	0	60	60	0	0	60	60	0	0	60	60	0	0	60	60	0
Southern Conservation Zone	KTP WMA	CKGR Buffer	2.3.1	0	2.3	0	1	0	1	0	1	1	0	0	1	1	0	0	1	1	0	0	1	1	0	0	1	1	0	0	1	1	0	0	1	1	0	1	0	1	0	1	0.095165	0.095165	0.032528	0.006376	0.006376	0.006376	100
Southern Conservation Zone	KTP WMA	CKGR Buffer	2.3.1	2.3.1	2.3	0	1	0	1	0	1	1	0	0	1	1	0	0	1	1	0	0	1	1	0	0	1	1	0	0	1	1	0	0	1	1	0	1	0	1	0	1	0.119802	0.120859	0.017739	0.004446	0.004446	0.004446	100
Southern Conservation Zone	KTP WMA	CKGR Buffer	2.3.1	2.3.1	2.3	0	1	0	1	0	1	1	0	0	1	1	0	0	1	1	0	0	1	1	0	0	1	1	0	0	1	1	0	0	1	1	0	1	0	1	0	1	0.199678	0.122234	0.027995	0.00735	0.013524	0.00735	100
Southern Conservation Zone	KTP WMA	CKGR Buffer	2.3.1	2.3.1	2.3	0	1	0	1	0	1	1	0	0	1	1	0	0	1	1	0	0	1	1	0	0	1	1	0	0	1	1	0	0	1	1	0	1	0	1	0	1	0.02583	0.02583	0.009587	0.000639	0.000639	0.000639	100
Southern Conservation Zone	KTP WMA	CKGR Buffer	2.3.1	2.3.1	2.3	0	1	0	1	0	1	1	0	0	1	1	0	0	1	1	0	0	1	1	0	0	1	1	0	0	1	1	0	0	1	1	0	1	0	1	0	1	0.098654	0.077652	0.00519	0.002028	0.002028	0.002028	100
Southern Conservation Zone	KTP WMA	CKGR Buffer	2.3.1	2.3.1	2.3	0	1	0	1	0	1	1	0	0	1	1	0	0	1	1	0	0	1	1	0	0	1	1	0	0	1	1	0	0	1	1	0	1	0	1	0	1	1.05804	0.110831	0.046354	0.022311	0.022311	0.022311	100
Southern Conservation Zone	KTP WMA	CKGR Buffer	2.3.1	2.3.1	2.3	0	1	0	1	0	1	1	0	0	1	1	0	0	1	1	0	0	1	1	0	0	1	1	0	0	1	1	0	0	1	1	0	1	0	1	0	1	0.492952	0.124721	0.008521	0.003262	0.003262	0.003262	100
Southern Conservation Zone	KTP WMA	CKGR Buffer	2.3.1	2.3.1	2.3	0	1	0	1	0	1	1	0	0	1	1	0	0	1	1	0	0	1	1	0	0	1	1	0	0	1	1	0	0	1	1	0	1	0	1	0	1	0.152409	0.124589	0.015995	0.002519	0.002519	0.002519	100
Southern Conservation Zone	KTP WMA	CKGR Buffer	2.3.1	2.3.1	2.3	0	1	0	1	0	1	1	0	0	1	1	0	0	1	1	0	0	1	1	0	0	1	1	0	0	1	1	0	0	1	1	0	1	0	1	0	1	0.177027	0.098421	0.007149	0.001799	0.001799	0.001799	100
Southern Conservation Zone	KTP WMA	CKGR Buffer	2.3.1	2.3.1	2.3	0	1	0	1	0	1	1	0	0	1	1	0	0	1	1	0	0	1	1	0	0	1	1	0	0	1	1	0	0	1	1	0	1	0	1	0	1	0.949876	0.206738	0.012177	0.006962	0.006962	0.006962	100
Southern Conservation Zone	KTP WMA	CKGR Buffer	2.3.1	2.3.1	2.3	0	1	0	1	0	1	1	0	0	1	1	0	0	1	1	0	0	1	1	0	0	1	1	0	0	1	1	0	0	1	1	0	1	0	1	0	1	0.10855	0.093884	0.014593	0.003589	0.007103	0.003589	100
		CKGR Buffer Total		2.3.1		0	11	0	11	0	11	11	0	0	11	11	0	0	11	11	0	0	11	11	0
Southern Conservation Zone	KTP WMA	Western corridor	2.3.2	0	2.3	0	1	0	1	0	1	1	0	0	1	1	0	0	1	1	0	0	1	1	0	0	1	1	0	0	1	1	0	0	1	1	0	1	0	1	0	1	0.400713	0.403263	0.078857	0.009034	0.009034	0.009034	100
Southern Conservation Zone	KTP WMA	Western corridor	2.3.2	2.3.2	2.3	0	1	1	0	0	1	1	0	0	1	1	0	0	1	1	0	0	1	1	0	0	1	1	0	0	1	1	0	0	1	1	0	1	0	1	0	1	0.06198	0.062877	0.054891	0.008474	0.008474	0.541567	1.565
Southern Conservation Zone	KTP WMA	Western corridor	2.3.2	2.3.2	2.3	0	1	0	1	0	1	1	0	0	1	1	0	0	1	1	0	0	1	1	0	0	1	1	0	0	1	1	0	0	1	1	0	1	0	1	0	1	0.191504	0.191504	0.033416	0.005609	0.008063	0.005609	100
Southern Conservation Zone	KTP WMA	Western corridor	2.3.2	2.3.2	2.3	0	1	0	1	0	1	1	0	0	1	1	0	0	1	1	0	0	1	1	0	0	1	1	0	0	1	1	0	0	1	1	0	1	0	1	0	1	0.135327	0.087415	0.03599	0.009061	0.016075	0.009061	100
Southern Conservation Zone	KTP WMA	Western corridor	2.3.2	2.3.2	2.3	0	1	1	0	0	1	1	0	0	1	1	0	0	1	1	0	0	1	1	0	0	1	1	0	0	1	1	0	0	1	1	0	1	0	1	0	1	0.094343	0.214618	0.129857	0.122037	0.122037	0.983166	12.413
Southern Conservation Zone	KTP WMA	Western corridor	2.3.2	2.3.2	2.3	0	1	0	1	0	1	1	0	0	1	1	0	0	1	1	0	0	1	1	0	0	1	1	0	0	1	1	0	0	1	1	0	1	0	1	0	1	0.153628	0.154526	0.056829	0.007543	0.007543	0.007543	100
Southern Conservation Zone	KTP WMA	Western corridor	2.3.2	2.3.2	2.3	0	1	0	1	0	1	1	0	0	1	1	0	0	1	1	0	0	1	1	0	0	1	1	0	0	1	1	0	0	1	1	0	1	0	1	0	1	0.206968	0.207693	0.02958	0.008362	0.008362	0.008362	100
Southern Conservation Zone	KTP WMA	Western corridor	2.3.2	2.3.2	2.3	0	1	0	1	0	1	1	0	0	1	1	0	0	1	1	0	0	1	1	0	0	1	1	0	0	1	1	0	0	1	1	0	1	0	1	0	1	0.088075	0.158068	0.137697	0.080634	0.080634	0.080634	100
Southern Conservation Zone	KTP WMA	Western corridor	2.3.2	2.3.2	2.3	0	1	0	1	0	1	1	0	0	1	1	0	0	1	1	0	0	1	1	0	0	1	1	0	0	1	1	0	0	1	1	0	1	0	1	0	1	0.280728	0.352353	0.192794	0.080992	0.080992	0.080992	100
Southern Conservation Zone	KTP WMA	Western corridor	2.3.2	2.3.2	2.3	0	1	0	1	0	1	1	0	0	1	1	0	0	1	1	0	0	1	1	0	0	1	1	0	0	1	1	0	0	1	1	0	1	0	1	0	1	0.084147	0.086396	0.022109	0.014253	0.014253	0.014253	100
Southern Conservation Zone	KTP WMA	Western corridor	2.3.2	2.3.2	2.3	0	1	0	1	0	1	1	0	0	1	1	0	0	1	1	0	0	1	1	0	0	1	1	0	0	1	1	0	0	1	1	0	1	0	1	0	1	0.093642	0.096928	0.039675	0.005111	0.006893	0.005111	100
Southern Conservation Zone	KTP WMA	Western corridor	2.3.2	2.3.2	2.3	0	1	0	1	0	1	1	0	0	1	1	0	0	1	1	0	0	1	1	0	0	1	1	0	0	1	1	0	0	1	1	0	1	0	1	0	1	0.1058	0.107412	0.016987	0.004538	0.004538	0.004538	100
Southern Conservation Zone	KTP WMA	Western corridor	2.3.2	2.3.2	2.3	0	1	0	1	0	1	1	0	0	1	1	0	0	1	1	0	0	1	1	0	0	1	1	0	0	1	1	0	0	1	1	0	1	0	1	0	1	0.125011	0.127685	0.090376	0.007007	0.007007	0.007007	100
Southern Conservation Zone	KTP WMA	Western corridor	2.3.2	2.3.2	2.3	0	1	0	1	0	1	1	0	0	1	1	0	0	1	1	0	0	1	1	0	0	1	1	0	0	1	1	0	0	1	1	0	1	0	1	0	1	0.207188	0.208079	0.029713	0.007222	0.007222	0.007222	100
Southern Conservation Zone	KTP WMA	Western corridor	2.3.2	2.3.2	2.3	0	1	0	1	0	1	1	0	0	1	1	0	0	1	1	0	0	1	1	0	0	1	1	0	0	1	1	0	0	1	1	0	1	0	1	0	1	0.529015	0.535583	0.044653	0.01577	0.01577	0.01577	100
Southern Conservation Zone	KTP WMA	Western corridor	2.3.2	2.3.2	2.3	0	1	0	1	0	1	1	0	0	1	1	0	0	1	1	0	0	1	1	0	0	1	1	0	0	1	1	0	0	1	1	0	1	0	1	0	1	0.058154	0.061183	0.051609	0.01067	0.01067	0.01067	100
Southern Conservation Zone	KTP WMA	Western corridor	2.3.2	2.3.2	2.3	0	1	0	1	0	1	1	0	0	1	1	0	0	1	1	0	0	1	1	0	0	1	1	0	0	1	1	0	0	1	1	0	1	0	1	0	1	0.12029	0.154915	0.145965	0.038484	0.038484	0.038484	100
Southern Conservation Zone	KTP WMA	Western corridor	2.3.2	2.3.2	2.3	0	1	0	1	0	1	1	0	0	1	1	0	0	1	1	0	0	1	1	0	0	1	1	0	0	1	1	0	0	1	1	0	1	0	1	0	1	0.273611	0.273611	0.047261	0.002973	0.002973	0.002973	100
Southern Conservation Zone	KTP WMA	Western corridor	2.3.2	2.3.2	2.3	0	1	0	1	0	1	1	0	0	1	1	0	0	1	1	0	0	1	1	0	0	1	1	0	0	1	1	0	0	1	1	0	1	0	1	0	1	0.080042	0.081399	0.044067	0.004098	0.004098	0.004098	100
Southern Conservation Zone	KTP WMA	Western corridor	2.3.2	2.3.2	2.3	0	1	0	1	0	1	1	0	0	1	1	0	0	1	1	0	0	1	1	0	0	1	1	0	0	1	1	0	0	1	1	0	1	0	1	0	1	0.048295	0.050829	0.032546	0.00367	0.00893	0.00367	100
Southern Conservation Zone	KTP WMA	Western corridor	2.3.2	2.3.2	2.3	0	1	1	0	0	1	1	0	0	1	1	0	0	1	1	0	0	1	1	0	0	1	1	0	0	1	1	0	0	1	1	0	1	0	1	0	1	0.122664	0.122664	0.010314	0.000642	0.004295	0.057453	1.117
Southern Conservation Zone	KTP WMA	Western corridor	2.3.2	2.3.2	2.3	0	1	0	1	0	1	1	0	0	1	1	0	0	1	1	0	0	1	1	0	0	1	1	0	0	1	1	0	0	1	1	0	1	0	1	0	1	0.02298	0.02298	0.007555	0.001773	0.001773	0.001773	100
Southern Conservation Zone	KTP WMA	Western corridor	2.3.2	2.3.2	2.3	0	1	0	1	0	1	1	0	0	1	1	0	0	1	1	0	0	1	1	0	0	1	1	0	0	1	1	0	0	1	1	0	1	0	1	0	1	0.022291	0.028161	0.028557	0.014718	0.014718	0.014718	100
Southern Conservation Zone	KTP WMA	Western corridor	2.3.2	2.3.2	2.3	0	1	0	1	0	1	1	0	0	1	1	0	0	1	1	0	0	1	1	0	0	1	1	0	0	1	1	0	0	1	1	0	1	0	1	0	1	0.08715	0.105759	0.060888	0.028188	0.033286	0.028188	100
Southern Conservation Zone	KTP WMA	Western corridor	2.3.2	2.3.2	2.3	0	1	1	0	0	1	1	0	0	1	1	0	0	1	1	0	0	1	1	0	0	1	1	0	0	1	1	0	0	1	1	0	1	0	1	0	1	0.071515	0.092701	0.043235	0.029566	0.029566	0.32795	9.015
Southern Conservation Zone	KTP WMA	Western corridor	2.3.2	2.3.2	2.3	0	1	0	1	0	1	1	0	0	1	1	0	0	1	1	0	0	1	1	0	0	1	1	0	0	1	1	0	0	1	1	0	1	0	1	0	1	0.049579	0.051216	0.036049	0.00639	0.00639	0.00639	100
Southern Conservation Zone	KTP WMA	Western corridor	2.3.2	2.3.2	2.3	0	1	1	0	0	1	1	0	0	1	1	0	0	1	1	0	1	0	1	0	0	1	1	0	0	1	1	0	0	1	1	0	1	0	1	0	1	0	0.005761	0.008007	0.008007	0.008007	0.283314	2.826
Southern Conservation Zone	KTP WMA	Western corridor	2.3.2	2.3.2	2.3	1	0	1	0	1	0	1	0	0	1	1	0	0	1	1	0	0	1	1	0	1	0	1	0	0	1	1	0	1	0	1	0	1	0	1	0	1	0.21543	0.205543	0.018914	0	0	0	-99
Southern Conservation Zone	KTP WMA	Western corridor	2.3.2	2.3.2	2.3	0	1	0	1	0	1	1	0	0	1	1	0	0	1	1	0	0	1	1	0	0	1	1	0	0	1	1	0	0	1	1	0	1	0	1	0	1	0.054875	0.054875	0.018271	0.001472	0.007081	0.001472	100
Southern Conservation Zone	KTP WMA	Western corridor	2.3.2	2.3.2	2.3	0	1	0	1	0	1	1	0	0	1	1	0	0	1	1	0	0	1	1	0	0	1	1	0	0	1	1	0	0	1	1	0	1	0	1	0	1	0.006581	0.009391	0.015929	0.009348	0.009348	0.009348	100
Southern Conservation Zone	KTP WMA	Western corridor	2.3.2	2.3.2	2.3	0	1	0	1	0	1	1	0	0	1	1	0	0	1	1	0	0	1	1	0	0	1	1	0	0	1	1	0	0	1	1	0	1	0	1	0	1	0.053379	0.056516	0.016043	0.008037	0.008037	0.008037	100
Southern Conservation Zone	KTP WMA	Western corridor	2.3.2	2.3.2	2.3	0	1	0	1	0	1	1	0	0	1	1	0	0	1	1	0	0	1	1	0	0	1	1	0	0	1	1	0	0	1	1	0	1	0	1	0	1	0.162139	0.168709	0.013059	0.008633	0.008633	0.008633	100
Southern Conservation Zone	KTP WMA	Western corridor	2.3.2	2.3.2	2.3	0	1	0	1	0	1	1	0	0	1	1	0	0	1	1	0	0	1	1	0	0	1	1	0	0	1	1	0	0	1	1	0	1	0	1	0	1	0.072549	0.076984	0.017266	0.009101	0.009101	0.009101	100
Southern Conservation Zone	KTP WMA	Western corridor	2.3.2	2.3.2	2.3	0	1	0	1	0	1	1	0	0	1	1	0	0	1	1	0	0	1	1	0	0	1	1	0	0	1	1	0	0	1	1	0	1	0	1	0	1	0.058935	0.059612	0.023345	0.00798	0.00798	0.00798	100
Southern Conservation Zone	KTP WMA	Western corridor	2.3.2	2.3.2	2.3	0	1	0	1	0	1	1	0	0	1	1	0	0	1	1	0	0	1	1	0	0	1	1	0	0	1	1	0	0	1	1	0	1	0	1	0	1	0.325174	0.325174	0.027777	0.003626	0.003626	0.003626	100
Southern Conservation Zone	KTP WMA	Western corridor	2.3.2	2.3.2	2.3	0	1	0	1	0	1	1	0	0	1	1	0	0	1	1	0	0	1	1	0	0	1	1	0	0	1	1	0	0	1	1	0	1	0	1	0	1	0.144749	0.144749	0.041227	0.002443	0.002443	0.002443	100
Southern Conservation Zone	KTP WMA	Western corridor	2.3.2	2.3.2	2.3	0	1	1	0	0	1	1	0	0	1	1	0	0	1	1	0	0	1	1	0	0	1	1	0	0	1	1	0	0	1	1	0	1	0	1	0	1	0.057227	0.06031	0.014179	0.004793	0.004793	0.033773	14.192
Southern Conservation Zone	KTP WMA	Western corridor	2.3.2	2.3.2	2.3	0	1	0	1	0	1	1	0	0	1	1	0	0	1	1	0	0	1	1	0	0	1	1	0	0	1	1	0	0	1	1	0	1	0	1	0	1	0.066413	0.067183	0.034453	0.00602	0.00602	0.00602	100
Southern Conservation Zone	KTP WMA	Western corridor	2.3.2	2.3.2	2.3	0	1	0	1	0	1	1	0	0	1	1	0	0	1	1	0	0	1	1	0	0	1	1	0	0	1	1	0	0	1	1	0	1	0	1	0	1	0.091679	0.082147	0.017475	0.012722	0.012722	0.012722	100
Southern Conservation Zone	KTP WMA	Western corridor	2.3.2	2.3.2	2.3	0	1	0	1	0	1	1	0	0	1	1	0	0	1	1	0	0	1	1	0	0	1	1	0	0	1	1	0	0	1	1	0	1	0	1	0	1	0.037354	0.038803	0.017041	0.006288	0.006288	0.006288	100
Southern Conservation Zone	KTP WMA	Western corridor	2.3.2	2.3.2	2.3	0	1	0	1	0	1	1	0	0	1	1	0	0	1	1	0	0	1	1	0	0	1	1	0	0	1	1	0	0	1	1	0	1	0	1	0	1	0.07538	0.077164	0.008383	0.003638	0.003638	0.003638	100
Southern Conservation Zone	KTP WMA	Western corridor	2.3.2	2.3.2	2.3	0	1	0	1	0	1	1	0	0	1	1	0	0	1	1	0	0	1	1	0	0	1	1	0	0	1	1	0	0	1	1	0	1	0	1	0	1	4.74203	2.30237	0.050798	0.018237	0.027813	0.04579	39.827
Southern Conservation Zone	KTP WMA	Western corridor	2.3.2	2.3.2	2.3	0	1	1	0	0	1	1	0	0	1	1	0	0	1	1	0	0	1	1	0	0	1	1	0	0	1	1	0	0	1	1	0	1	0	1	0	1	0.420848	0.271697	0.033696	0.018279	0.030598	0.445177	4.106
Southern Conservation Zone	KTP WMA	Western corridor	2.3.2	2.3.2	2.3	0	1	1	0	0	1	1	0	0	1	1	0	0	1	1	0	0	1	1	0	0	1	1	0	0	1	1	0	0	1	1	0	1	0	1	0	1	0.203233	0.173787	0.029678	0.002482	0.002482	0.126703	1.959
Southern Conservation Zone	KTP WMA	Western corridor	2.3.2	2.3.2	2.3	0	1	0	1	0	1	1	0	0	1	1	0	0	1	1	0	0	1	1	0	0	1	1	0	0	1	1	0	0	1	1	0	1	0	1	0	1	0.053633	0.04506	0.004626	0.001791	0.001791	0.001791	100
Southern Conservation Zone	KTP WMA	Western corridor	2.3.2	2.3.2	2.3	0	1	0	1	0	1	1	0	0	1	1	0	0	1	1	0	0	1	1	0	0	1	1	0	0	1	1	0	0	1	1	0	1	0	1	0	1	0.100741	0.094175	0.015023	0.005094	0.005094	0.005094	100
Southern Conservation Zone	KTP WMA	Western corridor	2.3.2	2.3.2	2.3	0	1	0	1	0	1	1	0	0	1	1	0	0	1	1	0	0	1	1	0	0	1	1	0	0	1	1	0	0	1	1	0	1	0	1	0	1	0.104547	0.066411	0.015044	0.004951	0.004951	0.004951	100
Southern Conservation Zone	KTP WMA	Western corridor	2.3.2	2.3.2	2.3	0	1	0	1	0	1	1	0	0	1	1	0	0	1	1	0	0	1	1	0	0	1	1	0	0	1	1	0	0	1	1	0	1	0	1	0	1	0.054946	0.056594	0.009094	0.006807	0.006807	0.006807	100
Southern Conservation Zone	KTP WMA	Western corridor	2.3.2	2.3.2	2.3	0	1	0	1	0	1	1	0	0	1	1	0	0	1	1	0	0	1	1	0	0	1	1	0	0	1	1	0	0	1	1	0	1	0	1	0	1	0.103365	0.103365	0.015499	0.004125	0.004125	0.004125	100
Southern Conservation Zone	KTP WMA	Western corridor	2.3.2	2.3.2	2.3	0	1	1	0	0	1	1	0	0	1	1	0	0	1	1	0	0	1	1	0	0	1	1	0	0	1	1	0	0	1	1	0	1	0	1	0	1	0.016494	0.016494	0.019332	0.002838	0.002838	0.031459	9.021
Southern Conservation Zone	KTP WMA	Western corridor	2.3.2	2.3.2	2.3	0	1	0	1	0	1	1	0	0	1	1	0	0	1	1	0	0	1	1	0	0	1	1	0	0	1	1	0	0	1	1	0	1	0	1	0	1	0.060211	0.060211	0.02023	0.001812	0.006011	0.001812	100
Southern Conservation Zone	KTP WMA	Western corridor	2.3.2	2.3.2	2.3	0	1	0	1	0	1	1	0	0	1	1	0	0	1	1	0	0	1	1	0	0	1	1	0	0	1	1	0	0	1	1	0	1	0	1	0	1	0.339488	0.340304	0.039426	0.004538	0.036892	0.004538	100
Southern Conservation Zone	KTP WMA	Western corridor	2.3.2	2.3.2	2.3	0	1	1	0	0	1	1	0	0	1	1	0	0	1	1	0	0	1	1	0	0	1	1	0	0	1	1	0	0	1	1	0	1	0	1	0	1	0.369724	0.392344	0.147223	0.031906	0.035664	0.318342	10.023
Southern Conservation Zone	KTP WMA	Western corridor	2.3.2	2.3.2	2.3	0	1	0	1	0	1	1	0	0	1	1	0	0	1	1	0	0	1	1	0	0	1	1	0	0	1	1	0	0	1	1	0	1	0	1	0	1	3.24408	0.201597	0.065781	0.005143	0.005143	0.005143	100
Southern Conservation Zone	KTP WMA	Western corridor	2.3.2	2.3.2	2.3	0	1	0	1	0	1	1	0	0	1	1	0	0	1	1	0	0	1	1	0	0	1	1	0	0	1	1	0	0	1	1	0	1	0	1	0	1	0.154056	0.134713	0.010069	0.002607	0.002607	0.002607	100
Southern Conservation Zone	KTP WMA	Western corridor	2.3.2	2.3.2	2.3	0	1	0	1	0	1	1	0	0	1	1	0	0	1	1	0	0	1	1	0	0	1	1	0	0	1	1	0	0	1	1	0	1	0	1	0	1	0.122412	0.055779	0.006697	0.004165	0.004165	0.004165	100
Southern Conservation Zone	KTP WMA	Western corridor	2.3.2	2.3.2	2.3	0	1	0	1	0	1	1	0	0	1	1	0	0	1	1	0	0	1	1	0	0	1	1	0	0	1	1	0	0	1	1	0	1	0	1	0	1	0.045776	0.045776	0.012577	0.004709	0.004709	0.004709	100
Southern Conservation Zone	KTP WMA	Western corridor	2.3.2	2.3.2	2.3	0	1	0	1	0	1	1	0	0	1	1	0	0	1	1	0	0	1	1	0	0	1	1	0	0	1	1	0	0	1	1	0	1	0	1	0	1	0.09966	0.101115	0.017511	0.007336	0.007336	0.007336	100
Southern Conservation Zone	KTP WMA	Western corridor	2.3.2	2.3.2	2.3	0	1	0	1	0	1	1	0	0	1	1	0	0	1	1	0	0	1	1	0	0	1	1	0	0	1	1	0	0	1	1	0	1	0	1	0	1	0.164729	0.131646	0.028482	0.005746	0.005746	0.005746	100
Southern Conservation Zone	KTP WMA	Western corridor	2.3.2	2.3.2	2.3	0	1	0	1	0	1	1	0	0	1	1	0	0	1	1	0	0	1	1	0	0	1	1	0	0	1	1	0	0	1	1	0	1	0	1	0	1	0.075255	0.077752	0.013709	0.011165	0.011165	0.011165	100
Southern Conservation Zone	KTP WMA	Western corridor	2.3.2	2.3.2	2.3	0	1	0	1	0	1	1	0	0	1	1	0	0	1	1	0	0	1	1	0	0	1	1	0	0	1	1	0	0	1	1	0	1	0	1	0	1	0.013602	0.013602	0.011806	0.006846	0.006846	0.006846	100
Southern Conservation Zone	KTP WMA	Western corridor	2.3.2	2.3.2	2.3	0	1	0	1	0	1	1	0	0	1	1	0	0	1	1	0	0	1	1	0	0	1	1	0	0	1	1	0	0	1	1	0	1	0	1	0	1	0.593307	0.613213	0.038507	0.022833	0.022833	0.022833	100
Southern Conservation Zone	KTP WMA	Western corridor	2.3.2	2.3.2	2.3	0	1	0	1	0	1	1	0	0	1	1	0	0	1	1	0	0	1	1	0	0	1	1	0	0	1	1	0	0	1	1	0	1	0	1	0	1	0.617656	0.673501	0.145791	0.061642	0.063525	0.061642	100
Southern Conservation Zone	KTP WMA	Western corridor	2.3.2	2.3.2	2.3	0	1	0	1	0	1	1	0	0	1	1	0	0	1	1	0	0	1	1	0	0	1	1	0	0	1	1	0	0	1	1	0	1	0	1	0	1	1.72216	0.986675	0.102813	0.011749	0.036772	0.011749	100
		Western corridor Total		2.3.2		1	63	11	53	1	63	64	0	0	64	64	0	0	64	64	0	1	63	64	0
Southern Conservation Zone	KTP WMA	KTP buffer	2.3.3	0	2.3	0	1	0	1	0	1	1	0	0	1	1	0	0	1	1	0	0	1	1	0	0	1	1	0	0	1	1	0	0	1	1	0	1	0	1	0	1	3.27788	1.21452	0.335073	0.200793	0.200793	0.200793	100
Southern Conservation Zone	KTP WMA	KTP buffer	2.3.3	2.3.3	2.3	0	1	0	1	0	1	1	0	0	1	1	0	0	1	1	0	0	1	1	0	0	1	1	0	0	1	1	0	0	1	1	0	1	0	1	0	1	0.92638	0.897055	0.053528	0.031731	0.031731	0.031731	100
Southern Conservation Zone	KTP WMA	KTP buffer	2.3.3	2.3.3	2.3	0	1	0	1	0	1	1	0	0	1	1	0	0	1	1	0	0	1	1	0	0	1	1	0	0	1	1	0	0	1	1	0	1	0	1	0	1	0.760957	0.643634	0.099481	0.012985	0.012985	0.012985	100
Southern Conservation Zone	KTP WMA	KTP buffer	2.3.3	2.3.3	2.3	0	1	0	1	0	1	1	0	0	1	1	0	0	1	1	0	0	1	1	0	0	1	1	0	0	1	1	0	0	1	1	0	1	0	1	0	1	0.662232	0.632861	0.102839	0.004405	0.004405	0.004405	100
Southern Conservation Zone	KTP WMA	KTP buffer	2.3.3	2.3.3	2.3	0	1	0	1	0	1	1	0	0	1	1	0	0	1	1	0	0	1	1	0	0	1	1	0	0	1	1	0	0	1	1	0	1	0	1	0	1	0.667087	0.682218	0.074755	0.019385	0.019385	0.019385	100
Southern Conservation Zone	KTP WMA	KTP buffer	2.3.3	2.3.3	2.3	0	1	0	1	0	1	1	0	0	1	1	0	0	1	1	0	0	1	1	0	0	1	1	0	0	1	1	0	0	1	1	0	1	0	1	0	1	0.436838	0.473991	0.065997	0.045952	0.045952	0.045952	100
Southern Conservation Zone	KTP WMA	KTP buffer	2.3.3	2.3.3	2.3	0	1	0	1	0	1	1	0	0	1	1	0	0	1	1	0	0	1	1	0	0	1	1	0	0	1	1	0	0	1	1	0	1	0	1	0	1	0.565292	0.565292	0.044339	0.01098	0.01098	0.01098	100
Southern Conservation Zone	KTP WMA	KTP buffer	2.3.3	2.3.3	2.3	0	1	0	1	0	1	1	0	0	1	1	0	0	1	1	0	0	1	1	0	0	1	1	0	0	1	1	0	0	1	1	0	1	0	1	0	1	1.16418	0.850071	0.073004	0.008241	0.008241	0.008241	100
Southern Conservation Zone	KTP WMA	KTP buffer	2.3.3	2.3.3	2.3	0	1	0	1	0	1	1	0	0	1	1	0	0	1	1	0	0	1	1	0	0	1	1	0	0	1	1	0	0	1	1	0	1	0	1	0	1	1.64336	0.942194	0.059353	0.007635	0.007635	0.007635	100
Southern Conservation Zone	KTP WMA	KTP buffer	2.3.3	2.3.3	2.3	0	1	0	1	0	1	1	0	0	1	1	0	0	1	1	0	0	1	1	0	0	1	1	0	0	1	1	0	0	1	1	0	1	0	1	0	1	0.914116	1.11323	0.85066	0.328922	0.328922	0.328922	100
Southern Conservation Zone	KTP WMA	KTP buffer	2.3.3	2.3.3	2.3	0	1	0	1	0	1	1	0	0	1	1	0	0	1	1	0	0	1	1	0	0	1	1	0	0	1	1	0	0	1	1	0	1	0	1	0	1	0.549871	0.859056	0.536096	0.313326	0.313326	0.313326	100
Southern Conservation Zone	KTP WMA	KTP buffer	2.3.3	2.3.3	2.3	0	1	0	1	0	1	1	0	0	1	1	0	0	1	1	0	0	1	1	0	0	1	1	0	0	1	1	0	0	1	1	0	1	0	1	0	1	0.605802	0.628613	0.076336	0.027451	0.027451	0.027451	100
Southern Conservation Zone	KTP WMA	KTP buffer	2.3.3	2.3.3	2.3	0	1	0	1	0	1	1	0	0	1	1	0	0	1	1	0	0	1	1	0	0	1	1	0	0	1	1	0	0	1	1	0	1	0	1	0	1	0.181797	0.265871	0.142011	0.091093	0.091093	0.091093	100
Southern Conservation Zone	KTP WMA	KTP buffer	2.3.3	2.3.3	2.3	0	1	0	1	0	1	1	0	0	1	1	0	0	1	1	0	0	1	1	0	0	1	1	0	0	1	1	0	0	1	1	0	1	0	1	0	1	0.654981	0.676101	0.051515	0.027484	0.027484	0.027484	100
Southern Conservation Zone	KTP WMA	KTP buffer	2.3.3	2.3.3	2.3	0	1	0	1	0	1	1	0	0	1	1	0	0	1	1	0	0	1	1	0	0	1	1	0	0	1	1	0	0	1	1	0	1	0	1	0	1	0.80051	0.61561	0.055352	0.00814	0.00814	0.00814	100
Southern Conservation Zone	KTP WMA	KTP buffer	2.3.3	2.3.3	2.3	0	1	0	1	0	1	1	0	0	1	1	0	0	1	1	0	0	1	1	0	0	1	1	0	0	1	1	0	0	1	1	0	1	0	1	0	1	2.30546	1.67078	0.150713	0.004707	0.004707	0.004707	100
Southern Conservation Zone	KTP WMA	KTP buffer	2.3.3	2.3.3	2.3	0	1	0	1	0	1	1	0	0	1	1	0	0	1	1	0	0	1	1	0	0	1	1	0	0	1	1	0	0	1	1	0	1	0	1	0	1	0.744318	0.759843	0.083956	0.033485	0.033485	0.033485	100
Southern Conservation Zone	KTP WMA	KTP buffer	2.3.3	2.3.3	2.3	0	1	0	1	0	1	1	0	0	1	1	0	0	1	1	0	0	1	1	0	0	1	1	0	0	1	1	0	0	1	1	0	1	0	1	0	1	0.578516	0.5587	0.026352	0.009932	0.009932	0.009932	100
Southern Conservation Zone	KTP WMA	KTP buffer	2.3.3	2.3.3	2.3	0	1	0	1	0	1	1	0	0	1	1	0	0	1	1	0	0	1	1	0	0	1	1	0	0	1	1	0	0	1	1	0	1	0	1	0	1	1.33034	1.19573	0.019469	0.007	0.007	0.007	100
Southern Conservation Zone	KTP WMA	KTP buffer	2.3.3	2.3.3	2.3	0	1	0	1	0	1	1	0	0	1	1	0	0	1	1	0	0	1	1	0	0	1	1	0	0	1	1	0	0	1	1	0	1	0	1	0	1	0.654189	0.675862	0.061856	0.026665	0.026665	0.026665	100
Southern Conservation Zone	KTP WMA	KTP buffer	2.3.3	2.3.3	2.3	0	1	0	1	0	1	1	0	0	1	1	0	0	1	1	0	0	1	1	0	0	1	1	0	0	1	1	0	0	1	1	0	1	0	1	0	1	0.554918	0.487069	0.072735	0.011476	0.011476	0.011476	100
Southern Conservation Zone	KTP WMA	KTP buffer	2.3.3	2.3.3	2.3	0	1	0	1	0	1	1	0	0	1	1	0	0	1	1	0	0	1	1	0	0	1	1	0	0	1	1	0	0	1	1	0	1	0	1	0	1	0.473751	0.458798	0.071652	0.008675	0.008675	0.008675	100
Southern Conservation Zone	KTP WMA	KTP buffer	2.3.3	2.3.3	2.3	0	1	0	1	0	1	1	0	0	1	1	0	0	1	1	0	0	1	1	0	0	1	1	0	0	1	1	0	0	1	1	0	1	0	1	0	1	0.409257	0.409623	0.006814	0.001282	0.001282	0.001282	100
Southern Conservation Zone	KTP WMA	KTP buffer	2.3.3	2.3.3	2.3	0	1	0	1	0	1	1	0	0	1	1	0	0	1	1	0	0	1	1	0	0	1	1	0	0	1	1	0	0	1	1	0	1	0	1	0	1	1.21651	1.17669	0.091537	0.026666	0.026666	0.026666	100
Southern Conservation Zone	KTP WMA	KTP buffer	2.3.3	2.3.3	2.3	0	1	0	1	0	1	1	0	0	1	1	0	0	1	1	0	0	1	1	0	0	1	1	0	0	1	1	0	0	1	1	0	1	0	1	0	1	1.19697	0.965429	0.024038	0.009015	0.009015	0.009015	100
Southern Conservation Zone	KTP WMA	KTP buffer	2.3.3	2.3.3	2.3	0	1	0	1	0	1	1	0	0	1	1	0	0	1	1	0	0	1	1	0	0	1	1	0	0	1	1	0	0	1	1	0	1	0	1	0	1	0.096884	0.096884	0.017017	0.00807	0.011856	0.00807	100
Southern Conservation Zone	KTP WMA	KTP buffer	2.3.3	2.3.3	2.3	0	1	0	1	0	1	1	0	0	1	1	0	0	1	1	0	0	1	1	0	0	1	1	0	0	1	1	0	0	1	1	0	1	0	1	0	1	0.547286	0.416751	0.083301	0.007946	0.015518	0.007946	100
Southern Conservation Zone	KTP WMA	KTP buffer	2.3.3	2.3.3	2.3	0	1	0	1	0	1	1	0	0	1	1	0	0	1	1	0	0	1	1	0	0	1	1	0	0	1	1	0	0	1	1	0	1	0	1	0	1	1.18353	1.02893	0.028314	0.007059	0.007059	0.007059	100
Southern Conservation Zone	KTP WMA	KTP buffer	2.3.3	2.3.3	2.3	0	1	0	1	0	1	1	0	0	1	1	0	0	1	1	0	0	1	1	0	0	1	1	0	0	1	1	0	0	1	1	0	1	0	1	0	1	0.872215	0.815515	0.009764	0.004419	0.004419	0.004419	100
Southern Conservation Zone	KTP WMA	KTP buffer	2.3.3	2.3.3	2.3	0	1	0	1	0	1	1	0	0	1	1	0	0	1	1	0	0	1	1	0	0	1	1	0	0	1	1	0	0	1	1	0	1	0	1	0	1	0.585632	0.525887	0.02793	0.006772	0.006772	0.006772	100
Southern Conservation Zone	KTP WMA	KTP buffer	2.3.3	2.3.3	2.3	0	1	0	1	0	1	1	0	0	1	1	0	0	1	1	0	0	1	1	0	0	1	1	0	0	1	1	0	0	1	1	0	1	0	1	0	1	0.352239	0.181125	0.014874	0.001851	0.00947	0.001851	100
Southern Conservation Zone	KTP WMA	KTP buffer	2.3.3	2.3.3	2.3	0	1	0	1	0	1	1	0	0	1	1	0	0	1	1	0	0	1	1	0	0	1	1	0	0	1	1	0	0	1	1	0	1	0	1	0	1	1.16344	1.16344	0.111168	0.001206	0.003108	0.001206	100
Southern Conservation Zone	KTP WMA	KTP buffer	2.3.3	2.3.3	2.3	0	1	0	1	0	1	1	0	0	1	1	0	0	1	1	0	0	1	1	0	0	1	1	0	0	1	1	0	0	1	1	0	1	0	1	0	1	0.206921	0.211803	0.030043	0.00891	0.00891	0.00891	100
Southern Conservation Zone	KTP WMA	KTP buffer	2.3.3	2.3.3	2.3	0	1	0	1	0	1	1	0	0	1	1	0	0	1	1	0	0	1	1	0	0	1	1	0	0	1	1	0	0	1	1	0	1	0	1	0	1	0.323671	0.293039	0.009212	0.00681	0.00681	0.00681	100
Southern Conservation Zone	KTP WMA	KTP buffer	2.3.3	2.3.3	2.3	0	1	0	1	0	1	1	0	0	1	1	0	0	1	1	0	0	1	1	0	0	1	1	0	0	1	1	0	0	1	1	0	1	0	1	0	1	0.815071	0.712715	0.019304	0.006682	0.008565	0.006682	100
Southern Conservation Zone	KTP WMA	KTP buffer	2.3.3	2.3.3	2.3	0	1	0	1	0	1	1	0	0	1	1	0	0	1	1	0	0	1	1	0	0	1	1	0	0	1	1	0	0	1	1	0	1	0	1	0	1	0.423171	0.423171	0.024951	0.001848	0.003731	0.001848	100
Southern Conservation Zone	KTP WMA	KTP buffer	2.3.3	2.3.3	2.3	0	1	0	1	0	1	1	0	0	1	1	0	0	1	1	0	0	1	1	0	0	1	1	0	0	1	1	0	0	1	1	0	1	0	1	0	1	0.453443	0.443247	0.055327	0.003148	0.006806	0.003148	100
Southern Conservation Zone	KTP WMA	KTP buffer	2.3.3	2.3.3	2.3	0	1	0	1	0	1	1	0	0	1	1	0	0	1	1	0	0	1	1	0	0	1	1	0	0	1	1	0	0	1	1	0	1	0	1	0	1	0.513018	0.503675	0.044236	0.004825	0.004825	0.004825	100
Southern Conservation Zone	KTP WMA	KTP buffer	2.3.3	2.3.3	2.3	0	1	0	1	0	1	1	0	0	1	1	0	0	1	1	0	0	1	1	0	0	1	1	0	0	1	1	0	0	1	1	0	1	0	1	0	1	0.42868	0.429992	0.005	0.005	0.005	0.005	100
Southern Conservation Zone	KTP WMA	KTP buffer	2.3.3	2.3.3	2.3	0	1	0	1	0	1	1	0	0	1	1	0	0	1	1	0	0	1	1	0	0	1	1	0	0	1	1	0	0	1	1	0	1	0	1	0	1	0.543524	0.55345	0.05719	0.028301	0.028301	0.028301	100
Southern Conservation Zone	KTP WMA	KTP buffer	2.3.3	2.3.3	2.3	0	1	0	1	0	1	1	0	0	1	1	0	0	1	1	0	0	1	1	0	0	1	1	0	0	1	1	0	0	1	1	0	1	0	1	0	1	0.342145	0.354321	0.052096	0.023198	0.023198	0.023198	100
Southern Conservation Zone	KTP WMA	KTP buffer	2.3.3	2.3.3	2.3	0	1	0	1	0	1	1	0	0	1	1	0	0	1	1	0	0	1	1	0	0	1	1	0	0	1	1	0	0	1	1	0	1	0	1	0	1	0.359464	0.359464	0.023291	0.006426	0.006426	0.006426	100
Southern Conservation Zone	KTP WMA	KTP buffer	2.3.3	2.3.3	2.3	0	1	0	1	0	1	1	0	0	1	1	0	0	1	1	0	0	1	1	0	0	1	1	0	0	1	1	0	0	1	1	0	1	0	1	0	1	0.494087	0.486487	0.023862	0.008728	0.008728	0.008728	100
Southern Conservation Zone	KTP WMA	KTP buffer	2.3.3	2.3.3	2.3	0	1	0	1	0	1	1	0	0	1	1	0	0	1	1	0	0	1	1	0	0	1	1	0	0	1	1	0	0	1	1	0	1	0	1	0	1	0.737155	0.737155	0.074694	0.005727	0.005727	0.005727	100
Southern Conservation Zone	KTP WMA	KTP buffer	2.3.3	2.3.3	2.3	0	1	0	1	0	1	1	0	0	1	1	0	0	1	1	0	0	1	1	0	0	1	1	0	0	1	1	0	0	1	1	0	1	0	1	0	1	1.76329	1.75789	0.022307	0.00677	0.00677	0.00677	100
Southern Conservation Zone	KTP WMA	KTP buffer	2.3.3	2.3.3	2.3	0	1	0	1	0	1	1	0	0	1	1	0	0	1	1	0	0	1	1	0	0	1	1	0	0	1	1	0	0	1	1	0	1	0	1	0	1	0.65153	0.656056	0.080964	0.008894	0.008894	0.008894	100
Southern Conservation Zone	KTP WMA	KTP buffer	2.3.3	2.3.3	2.3	0	1	0	1	0	1	1	0	0	1	1	0	0	1	1	0	0	1	1	0	0	1	1	0	0	1	1	0	0	1	1	0	1	0	1	0	1	0.550902	0.571914	0.042646	0.024878	0.026955	0.024878	100
		KTP buffer Total		2.3.3		0	47	0	47	0	47	47	0	0	47	47	0	0	47	47	0	0	47	47	0
Southern Conservation Zone	KTP WMA	KTP buffer west	2.3.4	0	2.3	0	1	0	1	0	1	1	0	0	1	1	0	0	1	1	0	0	1	1	0	0	1	1	0	0	1	1	0	0	1	1	0	1	0	1	0	1	0.094112	0.094112	0.044865	0.005782	0.009609	0.005782	100
Southern Conservation Zone	KTP WMA	KTP buffer west	2.3.4	2.3.4	2.3	0	1	0	1	0	1	1	0	0	1	1	0	0	1	1	0	0	1	1	0	0	1	1	0	0	1	1	0	0	1	1	0	1	0	1	0	1	0.098354	0.098354	0.044319	0.011622	0.011622	0.011622	100
Southern Conservation Zone	KTP WMA	KTP buffer west	2.3.4	2.3.4	2.3	0	1	0	1	0	1	1	0	0	1	1	0	0	1	1	0	0	1	1	0	0	1	1	0	0	1	1	0	0	1	1	0	1	0	1	0	1	0.183664	0.183664	0.024404	0.011805	0.011805	0.011805	100
Southern Conservation Zone	KTP WMA	KTP buffer west	2.3.4	2.3.4	2.3	0	1	0	1	0	1	1	0	0	1	1	0	0	1	1	0	0	1	1	0	0	1	1	0	0	1	1	0	0	1	1	0	1	0	1	0	1	0.054681	0.055476	0.021692	0.006391	0.006391	0.006391	100
Southern Conservation Zone	KTP WMA	KTP buffer west	2.3.4	2.3.4	2.3	0	1	0	1	0	1	1	0	0	1	1	0	0	1	1	0	0	1	1	0	0	1	1	0	0	1	1	0	0	1	1	0	1	0	1	0	1	0.177794	0.157346	0.010979	0.006045	0.006045	0.006045	100
Southern Conservation Zone	KTP WMA	KTP buffer west	2.3.4	2.3.4	2.3	0	1	0	1	0	1	1	0	0	1	1	0	0	1	1	0	0	1	1	0	0	1	1	0	0	1	1	0	0	1	1	0	1	0	1	0	1	0.164428	0.164428	0.037169	0.004417	0.004417	0.004417	100
Southern Conservation Zone	KTP WMA	KTP buffer west	2.3.4	2.3.4	2.3	0	1	0	1	0	1	1	0	0	1	1	0	0	1	1	0	0	1	1	0	0	1	1	0	0	1	1	0	0	1	1	0	1	0	1	0	1	0.237212	0.237212	0.068196	0.004242	0.004242	0.004242	100
Southern Conservation Zone	KTP WMA	KTP buffer west	2.3.4	2.3.4	2.3	0	1	0	1	0	1	1	0	0	1	1	0	0	1	1	0	0	1	1	0	0	1	1	0	0	1	1	0	0	1	1	0	1	0	1	0	1	0.24761	0.255216	0.077529	0.011379	0.011379	0.011379	100
Southern Conservation Zone	KTP WMA	KTP buffer west	2.3.4	2.3.4	2.3	0	1	0	1	0	1	1	0	0	1	1	0	0	1	1	0	0	1	1	0	0	1	1	0	0	1	1	0	0	1	1	0	1	0	1	0	1	0.352592	0.332153	0.043318	0.013939	0.013939	0.013939	100
Southern Conservation Zone	KTP WMA	KTP buffer west	2.3.4	2.3.4	2.3	0	1	0	1	0	1	1	0	0	1	1	0	0	1	1	0	0	1	1	0	0	1	1	0	0	1	1	0	0	1	1	0	1	0	1	0	1	0.365586	0.367083	0.024679	0.00723	0.00723	0.00723	100
Southern Conservation Zone	KTP WMA	KTP buffer west	2.3.4	2.3.4	2.3	0	1	0	1	0	1	1	0	0	1	1	0	0	1	1	0	0	1	1	0	0	1	1	0	0	1	1	0	0	1	1	0	1	0	1	0	1	0.027567	0.08087	0.076587	0.056108	0.056108	0.056108	100
Southern Conservation Zone	KTP WMA	KTP buffer west	2.3.4	2.3.4	2.3	0	1	0	1	0	1	1	0	0	1	1	0	0	1	1	0	0	1	1	0	0	1	1	0	0	1	1	0	0	1	1	0	1	0	1	0	1	0.093969	0.133882	0.117489	0.047762	0.047762	0.047762	100
Southern Conservation Zone	KTP WMA	KTP buffer west	2.3.4	2.3.4	2.3	0	1	0	1	0	1	1	0	0	1	1	0	0	1	1	0	0	1	1	0	0	1	1	0	0	1	1	0	0	1	1	0	1	0	1	0	1	0.24989	0.250616	0.073808	0.00446	0.00446	0.00446	100
Southern Conservation Zone	KTP WMA	KTP buffer west	2.3.4	2.3.4	2.3	0	1	0	1	0	1	1	0	0	1	1	0	0	1	1	0	0	1	1	0	0	1	1	0	0	1	1	0	0	1	1	0	1	0	1	0	1	0.171605	0.173834	0.031133	0.003365	0.003365	0.003365	100
Southern Conservation Zone	KTP WMA	KTP buffer west	2.3.4	2.3.4	2.3	0	1	0	1	0	1	1	0	0	1	1	0	0	1	1	0	0	1	1	0	0	1	1	0	0	1	1	0	0	1	1	0	1	0	1	0	1	0.174994	0.174994	0.011722	0.001885	0.001885	0.001885	100
Southern Conservation Zone	KTP WMA	KTP buffer west	2.3.4	2.3.4	2.3	0	1	0	1	0	1	1	0	0	1	1	0	0	1	1	0	0	1	1	0	0	1	1	0	0	1	1	0	0	1	1	0	1	0	1	0	1	0.232032	0.253107	0.218714	0.024857	0.024857	0.024857	100
		KTP buffer west Total		2.3.4		0	16	0	16	0	16	16	0	0	16	16	0	0	16	16	0	0	16	16	0
Southern Conservation Zone	KTP WMA	Eastern corridor 1	2.3.5	0	2.3	0	1	0	1	0	1	1	0	0	1	1	0	0	1	1	0	0	1	1	0	0	1	1	0	0	1	1	0	0	1	1	0	1	0	1	0	1	0.155693	0.156764	0.048766	0.007069	0.007069	0.007069	100
Southern Conservation Zone	KTP WMA	Eastern corridor 1	2.3.5	2.3.5	2.3	0	1	1	0	0	1	1	0	0	1	1	0	0	1	1	0	0	1	1	0	0	1	1	0	0	1	1	0	0	1	1	0	1	0	1	0	1	0.042312	0.048296	0.042531	0.005984	0.005984	0.166032	3.604
		Eastern corridor 1 Total		2.3.5		0	2	1	1	0	2	2	0	0	2	2	0	0	2	2	0	0	2	2	0
Southern Conservation Zone	KTP WMA	Eastern corridor 2	2.3.6	0	2.3	0	1	0	1	0	1	1	0	0	1	1	0	0	1	1	0	0	1	1	0	0	1	1	0	0	1	1	0	0	1	1	0	1	0	1	0	1	0.21084	0.260683	0.086121	0.053126	0.058073	0.053126	100
Southern Conservation Zone	KTP WMA	Eastern corridor 2	2.3.6	2.3.6	2.3	0	1	0	1	0	1	1	0	0	1	1	0	0	1	1	0	0	1	1	0	0	1	1	0	0	1	1	0	0	1	1	0	1	0	1	0	1	0.224504	0.224504	0.010233	0.007302	0.007302	0.007302	100
Southern Conservation Zone	KTP WMA	Eastern corridor 2	2.3.6	2.3.6	2.3	0	1	0	1	0	1	1	0	0	1	1	0	0	1	1	0	0	1	1	0	0	1	1	0	0	1	1	0	0	1	1	0	1	0	1	0	1	0.512866	0.23087	0.024192	0.003665	0.003665	0.003665	100
Southern Conservation Zone	KTP WMA	Eastern corridor 2	2.3.6	2.3.6	2.3	0	1	0	1	0	1	1	0	0	1	1	0	0	1	1	0	0	1	1	0	0	1	1	0	0	1	1	0	0	1	1	0	1	0	1	0	1	0.089217	0.089217	0.00712	0.004838	0.004838	0.004838	100
Southern Conservation Zone	KTP WMA	Eastern corridor 2	2.3.6	2.3.6	2.3	0	1	0	1	0	1	1	0	0	1	1	0	0	1	1	0	0	1	1	0	0	1	1	0	0	1	1	0	0	1	1	0	1	0	1	0	1	0.090122	0.090122	0.032598	0.001768	0.001768	0.001768	100
Southern Conservation Zone	KTP WMA	Eastern corridor 2	2.3.6	2.3.6	2.3	0	1	0	1	0	1	1	0	0	1	1	0	0	1	1	0	0	1	1	0	0	1	1	0	0	1	1	0	0	1	1	0	1	0	1	0	1	0.115798	0.115798	0.017527	0.001848	0.007674	0.001848	100
Southern Conservation Zone	KTP WMA	Eastern corridor 2	2.3.6	2.3.6	2.3	0	1	0	1	0	1	1	0	0	1	1	0	0	1	1	0	0	1	1	0	0	1	1	0	0	1	1	0	0	1	1	0	1	0	1	0	1	0.19223	0.19223	0.0124	0.003423	0.003423	0.003423	100
Southern Conservation Zone	KTP WMA	Eastern corridor 2	2.3.6	2.3.6	2.3	0	1	0	1	0	1	1	0	0	1	1	0	0	1	1	0	0	1	1	0	0	1	1	0	0	1	1	0	0	1	1	0	1	0	1	0	1	0.160686	0.160686	0.00913	0.001644	0.001644	0.001644	100
Southern Conservation Zone	KTP WMA	Eastern corridor 2	2.3.6	2.3.6	2.3	0	1	0	1	0	1	1	0	0	1	1	0	0	1	1	0	0	1	1	0	0	1	1	0	0	1	1	0	0	1	1	0	1	0	1	0	1	0.144913	0.144913	0.00985	0.000642	0.000642	0.000642	100
Southern Conservation Zone	KTP WMA	Eastern corridor 2	2.3.6	2.3.6	2.3	0	1	0	1	0	1	1	0	0	1	1	0	0	1	1	0	0	1	1	0	0	1	1	0	0	1	1	0	0	1	1	0	1	0	1	0	1	0.039439	0.039439	0.01358	0.000673	0.008181	0.000673	100
Southern Conservation Zone	KTP WMA	Eastern corridor 2	2.3.6	2.3.6	2.3	0	1	0	1	0	1	1	0	0	1	1	0	0	1	1	0	0	1	1	0	0	1	1	0	0	1	1	0	0	1	1	0	1	0	1	0	1	0.133111	0.135329	0.073854	0.007221	0.007221	0.007221	100
Southern Conservation Zone	KTP WMA	Eastern corridor 2	2.3.6	2.3.6	2.3	0	1	0	1	0	1	1	0	0	1	1	0	0	1	1	0	0	1	1	0	0	1	1	0	0	1	1	0	0	1	1	0	1	0	1	0	1	0.16464	0.165369	0.036966	0.005109	0.005109	0.005109	100
Southern Conservation Zone	KTP WMA	Eastern corridor 2	2.3.6	2.3.6	2.3	0	1	0	1	0	1	1	0	0	1	1	0	0	1	1	0	0	1	1	0	0	1	1	0	0	1	1	0	0	1	1	0	1	0	1	0	1	0.331125	0.3529	0.076925	0.029689	0.029689	0.029689	100
Southern Conservation Zone	KTP WMA	Eastern corridor 2	2.3.6	2.3.6	2.3	0	1	0	1	0	1	1	0	0	1	1	0	0	1	1	0	0	1	1	0	0	1	1	0	0	1	1	0	0	1	1	0	1	0	1	0	1	0.193535	0.193535	0.039265	0.009036	0.012504	0.009036	100
Southern Conservation Zone	KTP WMA	Eastern corridor 2	2.3.6	2.3.6	2.3	0	1	0	1	0	1	1	0	0	1	1	0	0	1	1	0	0	1	1	0	0	1	1	0	0	1	1	0	0	1	1	0	1	0	1	0	1	0.02981	0.080434	0.064543	0.053556	0.057077	0.074059	72.315
Southern Conservation Zone	KTP WMA	Eastern corridor 2	2.3.6	2.3.6	2.3	0	1	0	1	0	1	1	0	0	1	1	0	0	1	1	0	0	1	1	0	0	1	1	0	0	1	1	0	0	1	1	0	1	0	1	0	1	0.226466	0.232729	0.137761	0.011671	0.011671	0.011671	100
Southern Conservation Zone	KTP WMA	Eastern corridor 2	2.3.6	2.3.6	2.3	0	1	0	1	0	1	1	0	0	1	1	0	0	1	1	0	0	1	1	0	0	1	1	0	0	1	1	0	0	1	1	0	1	0	1	0	1	0.087947	0.087947	0.038251	0.003855	0.003855	0.003855	100
Southern Conservation Zone	KTP WMA	Eastern corridor 2	2.3.6	2.3.6	2.3	0	1	0	1	0	1	1	0	0	1	1	0	0	1	1	0	0	1	1	0	0	1	1	0	0	1	1	0	0	1	1	0	1	0	1	0	1	0.071527	0.071527	0.025536	0.007277	0.007277	0.007277	100
Southern Conservation Zone	KTP WMA	Eastern corridor 2	2.3.6	2.3.6	2.3	0	1	0	1	0	1	1	0	0	1	1	0	0	1	1	0	0	1	1	0	0	1	1	0	0	1	1	0	0	1	1	0	1	0	1	0	1	0.019957	0.019957	0.022123	0.006467	0.006467	0.006467	100
Southern Conservation Zone	KTP WMA	Eastern corridor 2	2.3.6	2.3.6	2.3	0	1	0	1	0	1	1	0	0	1	1	0	0	1	1	0	0	1	1	0	0	1	1	0	0	1	1	0	0	1	1	0	1	0	1	0	1	0.243347	0.257634	0.038411	0.020903	0.020903	0.020903	100
Southern Conservation Zone	KTP WMA	Eastern corridor 2	2.3.6	2.3.6	2.3	0	1	0	1	0	1	1	0	0	1	1	0	0	1	1	0	0	1	1	0	0	1	1	0	0	1	1	0	0	1	1	0	1	0	1	0	1	0.094167	0.131605	0.076426	0.04747	0.04747	0.190502	24.918
		Eastern corridor 2 Total		2.3.6		0	21	0	21	0	21	21	0	0	21	21	0	0	21	21	0	0	21	21	0
Southern Conservation Zone	KTP WMA	Eastern corridor 3	2.3.7	0	2.3	0	1	1	0	0	1	1	0	0	1	1	0	0	1	1	0	0	1	1	0	0	1	1	0	0	1	1	0	0	1	1	0	1	0	1	0	1	0.289769	0.289769	0.0668	0.000474	0.000474	0.08591	0.552
Southern Conservation Zone	KTP WMA	Eastern corridor 3	2.3.7	2.3.7	2.3	0	1	1	0	0	1	1	0	0	1	1	0	0	1	1	0	0	1	1	0	0	1	1	0	0	1	1	0	0	1	1	0	1	0	1	0	1	0.074557	0.074557	0.01957	0.000538	0.000538	0.05507	0.977
		Eastern corridor 3 Total		2.3.7		0	2	2	0	0	2	2	0	0	2	2	0	0	2	2	0	0	2	2	0
Xaixai Conservation Zone	Xaixai	Xaixai Core	3.1.0	0	3.1	0	1	0	1	0	1	1	0	0	1	1	0	0	1	1	0	0	1	1	0	0	1	1	0	0	1	1	0	0	1	1	0	1	0	1	0	1	1.27713	1.13509	0.0849	0.041355	0.049585	0.041355	100
Xaixai Conservation Zone	Xaixai	Xaixai Core	3.1.0	3.1.0	3.1	0	1	0	1	0	1	1	0	0	1	1	0	0	1	1	0	0	1	1	0	0	1	1	0	0	1	1	0	0	1	1	0	1	0	1	0	1	2.82851	1.82597	0.073513	0.04325	0.055539	0.04325	100
Xaixai Conservation Zone	Xaixai	Xaixai Core	3.1.0	3.1.0	3.1	0	1	0	1	0	1	1	0	0	1	1	0	0	1	1	0	0	1	1	0	0	1	1	0	0	1	1	0	0	1	1	0	1	0	1	0	1	0.945406	0.912285	0.053633	0.024964	0.053633	0.024964	100
Xaixai Conservation Zone	Xaixai	Xaixai Core	3.1.0	3.1.0	3.1	0	1	0	1	0	1	1	0	0	1	1	0	0	1	1	0	0	1	1	0	0	1	1	0	0	1	1	0	0	1	1	0	1	0	1	0	1	0.96487	0.96875	0.016308	0.016308	0.016308	0.016308	100
Xaixai Conservation Zone	Xaixai	Xaixai Core	3.1.0	3.1.0	3.1	0	1	1	0	0	1	1	0	0	1	1	0	0	1	1	0	0	1	1	0	0	1	1	0	0	1	1	0	0	1	1	0	1	0	1	0	1	0.545332	0.547339	0.035667	0.008856	0.008856	0.130069	6.809
Xaixai Conservation Zone	Xaixai	Xaixai Core	3.1.0	3.1.0	3.1	0	1	0	1	0	1	1	0	0	1	1	0	0	1	1	0	0	1	1	0	0	1	1	0	0	1	1	0	0	1	1	0	1	0	1	0	1	1.07562	0.807302	0.061306	0.029495	0.053857	0.029495	100
Xaixai Conservation Zone	Xaixai	Xaixai Core	3.1.0	3.1.0	3.1	0	1	0	1	0	1	1	0	0	1	1	0	0	1	1	0	0	1	1	0	0	1	1	0	0	1	1	0	0	1	1	0	1	0	1	0	1	0.694645	0.694645	0.021312	0.007911	0.007911	0.007911	100
Xaixai Conservation Zone	Xaixai	Xaixai Core	3.1.0	3.1.0	3.1	0	1	0	1	0	1	1	0	0	1	1	0	0	1	1	0	0	1	1	0	0	1	1	0	0	1	1	0	0	1	1	0	1	0	1	0	1	0.562663	0.535967	0.018823	0.01426	0.01426	0.01426	100
Xaixai Conservation Zone	Xaixai	Xaixai Core	3.1.0	3.1.0	3.1	0	1	1	0	0	1	1	0	0	1	1	0	0	1	1	0	0	1	1	0	0	1	1	0	0	1	1	0	0	1	1	0	1	0	1	0	1	0.783073	0.624106	0.042237	0.014424	0.014424	0.3882	3.716
Xaixai Conservation Zone	Xaixai	Xaixai Core	3.1.0	3.1.0	3.1	0	1	0	1	0	1	1	0	0	1	1	0	0	1	1	0	0	1	1	0	0	1	1	0	0	1	1	0	0	1	1	0	1	0	1	0	1	2.09432	1.63813	0.068223	0.028814	0.028814	0.028814	100
Xaixai Conservation Zone	Xaixai	Xaixai Core	3.1.0	3.1.0	3.1	0	1	0	1	0	1	1	0	0	1	1	0	0	1	1	0	0	1	1	0	0	1	1	0	0	1	1	0	0	1	1	0	1	0	1	0	1	1.14836	1.12138	0.026928	0.013236	0.013236	0.013236	100
Xaixai Conservation Zone	Xaixai	Xaixai Core	3.1.0	3.1.0	3.1	0	1	0	1	0	1	1	0	0	1	1	0	0	1	1	0	0	1	1	0	0	1	1	0	0	1	1	0	0	1	1	0	1	0	1	0	1	0.531071	0.44245	0.019393	0.013843	0.019393	0.013843	100
Xaixai Conservation Zone	Xaixai	Xaixai Core	3.1.0	3.1.0	3.1	0	1	1	0	0	1	1	0	0	1	1	0	0	1	1	0	0	1	1	0	0	1	1	0	0	1	1	0	0	1	1	0	1	0	1	0	1	0.84682	0.847765	0.016058	0.005221	0.005221	0.078644	6.639
Xaixai Conservation Zone	Xaixai	Xaixai Core	3.1.0	3.1.0	3.1	0	1	0	1	0	1	1	0	0	1	1	0	0	1	1	0	0	1	1	0	0	1	1	0	0	1	1	0	0	1	1	0	1	0	1	0	1	1.30741	1.08676	0.089214	0.023642	0.023642	0.023642	100
Xaixai Conservation Zone	Xaixai	Xaixai Core	3.1.0	3.1.0	3.1	0	1	0	1	0	1	1	0	0	1	1	0	0	1	1	0	0	1	1	0	0	1	1	0	0	1	1	0	0	1	1	0	1	0	1	0	1	1.11813	1.06738	0.016062	0.010041	0.010041	0.010041	100
Xaixai Conservation Zone	Xaixai	Xaixai Core	3.1.0	3.1.0	3.1	0	1	0	1	0	1	1	0	0	1	1	0	0	1	1	0	0	1	1	0	0	1	1	0	0	1	1	0	0	1	1	0	1	0	1	0	1	0.619274	0.624574	0.02826	0.013416	0.013416	0.013416	100
Xaixai Conservation Zone	Xaixai	Xaixai Core	3.1.0	3.1.0	3.1	0	1	0	1	0	1	1	0	0	1	1	0	0	1	1	0	0	1	1	0	0	1	1	0	0	1	1	0	0	1	1	0	1	0	1	0	1	0.633255	0.635966	0.042866	0.034985	0.034985	0.034985	100
Xaixai Conservation Zone	Xaixai	Xaixai Core	3.1.0	3.1.0	3.1	0	1	0	1	0	1	1	0	0	1	1	0	0	1	1	0	0	1	1	0	0	1	1	0	0	1	1	0	0	1	1	0	1	0	1	0	1	1.05558	0.993137	0.042784	0.03545	0.03545	0.03545	100
		Xaixai Core Total		3.1.0		0	18	3	15	0	18	18	0	0	18	18	0	0	18	18	0	0	18	18	0
Xaixai Conservation Zone	Xaixai	Xaixai Perifery	3.2.0	0	3.2	0	1	0	1	0	1	1	0	0	1	1	0	0	1	1	0	0	1	1	0	0	1	1	0	0	1	1	0	0	1	1	0	1	0	1	0	1	0.03897	0.03897	0.012167	0.012167	0.012167	0.012167	100
Xaixai Conservation Zone	Xaixai	Xaixai Perifery	3.2.0	3.2.0	3.2	0	1	0	1	0	1	1	0	0	1	1	0	0	1	1	0	0	1	1	0	0	1	1	0	0	1	1	0	0	1	1	0	1	0	1	0	1	0.009741	0.017923	0.0139	0.0139	0.0139	0.0139	100
Xaixai Conservation Zone	Xaixai	Xaixai Perifery	3.2.0	3.2.0	3.2	0	1	0	1	0	1	1	0	0	1	1	0	0	1	1	0	0	1	1	0	0	1	1	0	0	1	1	0	0	1	1	0	1	0	1	0	1	0.286121	0.273184	0.045167	0.027121	0.033234	0.027121	100
Xaixai Conservation Zone	Xaixai	Xaixai Perifery	3.2.0	3.2.0	3.2	0	1	0	1	0	1	1	0	0	1	1	0	0	1	1	0	0	1	1	0	0	1	1	0	0	1	1	0	0	1	1	0	1	0	1	0	1	0.017022	0.017022	0.00139	0.00139	0.00139	0.00139	100
Xaixai Conservation Zone	Xaixai	Xaixai Perifery	3.2.0	3.2.0	3.2	0	1	0	1	0	1	1	0	0	1	1	0	0	1	1	0	0	1	1	0	0	1	1	0	0	1	1	0	0	1	1	0	1	0	1	0	1	0.057441	0.060199	0.006615	0.006615	0.006615	0.006615	100
Xaixai Conservation Zone	Xaixai	Xaixai Perifery	3.2.0	3.2.0	3.2	0	1	0	1	0	1	1	0	0	1	1	0	0	1	1	0	0	1	1	0	0	1	1	0	0	1	1	0	0	1	1	0	1	0	1	0	1	0.158845	0.106857	0.031172	0.013918	0.016226	0.013918	100
Xaixai Conservation Zone	Xaixai	Xaixai Perifery	3.2.0	3.2.0	3.2	0	1	0	1	0	1	1	0	0	1	1	0	0	1	1	0	0	1	1	0	0	1	1	0	0	1	1	0	0	1	1	0	1	0	1	0	1	0.440756	0.252058	0.015234	0.006698	0.006698	0.006698	100
Xaixai Conservation Zone	Xaixai	Xaixai Perifery	3.2.0	3.2.0	3.2	0	1	0	1	0	1	1	0	0	1	1	0	0	1	1	0	0	1	1	0	0	1	1	0	0	1	1	0	0	1	1	0	1	0	1	0	1	0.125811	0.12728	0.009733	0.009733	0.009733	0.009733	100
Xaixai Conservation Zone	Xaixai	Xaixai Perifery	3.2.0	3.2.0	3.2	0	1	0	1	0	1	1	0	0	1	1	0	0	1	1	0	0	1	1	0	0	1	1	0	0	1	1	0	0	1	1	0	1	0	1	0	1	0.187385	0.189591	0.007249	0.00453	0.00453	0.00453	100
Xaixai Conservation Zone	Xaixai	Xaixai Perifery	3.2.0	3.2.0	3.2	0	1	0	1	0	1	1	0	0	1	1	0	0	1	1	0	0	1	1	0	0	1	1	0	0	1	1	0	0	1	1	0	1	0	1	0	1	0.14036	0.141321	0.006852	0.003867	0.003867	0.003867	100
Xaixai Conservation Zone	Xaixai	Xaixai Perifery	3.2.0	3.2.0	3.2	0	1	0	1	0	1	1	0	0	1	1	0	0	1	1	0	0	1	1	0	0	1	1	0	0	1	1	0	0	1	1	0	1	0	1	0	1	0.049699	0.052298	0.009116	0.009116	0.009116	0.012121	75.208
Xaixai Conservation Zone	Xaixai	Xaixai Perifery	3.2.0	3.2.0	3.2	0	1	0	1	0	1	1	0	0	1	1	0	0	1	1	0	0	1	1	0	0	1	1	0	0	1	1	0	0	1	1	0	1	0	1	0	1	0.218632	0.228576	0.023639	0.023639	0.023639	0.023639	100
Xaixai Conservation Zone	Xaixai	Xaixai Perifery	3.2.0	3.2.0	3.2	0	1	0	1	0	1	1	0	0	1	1	0	0	1	1	0	0	1	1	0	0	1	1	0	0	1	1	0	0	1	1	0	1	0	1	0	1	0.186677	0.189223	0.013324	0.00782	0.00782	0.00782	100
Xaixai Conservation Zone	Xaixai	Xaixai Perifery	3.2.0	3.2.0	3.2	0	1	1	0	0	1	1	0	0	1	1	0	0	1	1	0	0	1	1	0	0	1	1	0	0	1	1	0	0	1	1	0	1	0	1	0	1	0.07236	0.08079	0.019297	0.019297	0.019297	0.838397	2.302
Xaixai Conservation Zone	Xaixai	Xaixai Perifery	3.2.0	3.2.0	3.2	0	1	1	0	0	1	1	0	0	1	1	0	0	1	1	0	0	1	1	0	0	1	1	0	0	1	1	0	0	1	1	0	1	0	1	0	1	0.155569	0.162715	0.036559	0.021706	0.021706	0.156567	13.864
Xaixai Conservation Zone	Xaixai	Xaixai Perifery	3.2.0	3.2.0	3.2	0	1	0	1	0	1	1	0	0	1	1	0	0	1	1	0	0	1	1	0	0	1	1	0	0	1	1	0	0	1	1	0	1	0	1	0	1	0.440579	0.444647	0.027968	0.019659	0.023756	0.019659	100
		Xaixai Perifery Total		3.2.0		0	16	2	14	0	16	16	0	0	16	16	0	0	16	16	0	0	16	16	0
Tuli Conservation Zone	Tuli GR	Tuli GR	4.1.0	0	4.1	0	1	0	1	0	1	1	0	0	1	1	0	0	1	1	0	0	1	1	0	0	1	1	0	0	1	1	0	0	1	1	0	1	0	1	0	1	56.0613	40.4296	25.0674	23.9776	24.2636	23.9776	100
Tuli Conservation Zone	Tuli GR	Tuli GR	4.1.0	4.1.0	4.1	0	1	0	1	0	1	1	0	0	1	1	0	0	1	1	0	0	1	1	0	0	1	1	0	0	1	1	0	0	1	1	0	1	0	1	0	1	56.0116	64.2337	24.7237	22.5177	22.5216	22.7054	99.173
		Tuli GR Total		4.1.0		0	2	0	2	0	2	2	0	0	2	2	0	0	2	2	0	0	2	2	0
Central Agric	Central Tuli farms	Central Tuli farms	5.1.0	0	5.1	0	1	0	1	0	1	1	0	0	1	1	0	0	1	1	0	0	1	1	0	0	1	1	0	0	1	1	0	0	1	1	0	1	0	1	0	1	5.03099	10.5533	5.89171	5.57027	5.84135	5.57027	100
Central Agric	Central Tuli farms	Central Tuli farms	5.1.0	5.1.0	5.1	1	0	1	0	1	0	1	0	1	0	1	0	1	0	1	0	1	0	1	0	1	0	1	0	1	0	1	0	1	0	1	0	1	0	1	0	1	0	0	0	0	0	0.040196	0
Central Agric	Central Tuli farms	Central Tuli farms	5.1.0	5.1.0	5.1	0	1	0	1	0	1	1	0	0	1	1	0	0	1	1	0	0	1	1	0	0	1	1	0	0	1	1	0	0	1	1	0	1	0	1	0	1	1.71253	2.59114	0.900169	0.878607	0.900169	1.08886	80.69
Central Agric	Central Tuli farms	Central Tuli farms	5.1.0	5.1.0	5.1	0	1	0	1	0	1	1	0	0	1	1	0	0	1	1	0	0	1	1	0	0	1	1	0	0	1	1	0	0	1	1	0	1	0	1	0	1	8.13722	10.8903	2.89972	2.83914	2.89972	3.02889	93.736
Central Agric	Central Tuli farms	Central Tuli farms	5.1.0	5.1.0	5.1	1	0	1	0	1	0	1	0	1	0	1	0	1	0	1	0	1	0	1	0	1	0	1	0	1	0	1	0	1	0	1	0	1	0	1	0	1	0	0	0	0	0	0	-99
Central Agric	Central Tuli farms	Central Tuli farms	5.1.0	5.1.0	5.1	1	0	1	0	1	0	1	0	1	0	1	0	1	0	1	0	1	0	1	0	1	0	1	0	1	0	1	0	1	0	1	0	1	0	1	0	1	0	0	0	0	0	0.035773	0
Central Agric	Central Tuli farms	Central Tuli farms	5.1.0	5.1.0	5.1	0	1	0	1	0	1	1	0	0	1	1	0	0	1	1	0	0	1	1	0	0	1	1	0	0	1	1	0	0	1	1	0	1	0	1	0	1	2.04505	3.9024	2.01183	1.89816	2.01183	1.97888	95.921
Central Agric	Central Tuli farms	Central Tuli farms	5.1.0	5.1.0	5.1	0	1	0	1	0	1	1	0	0	1	1	0	0	1	1	0	0	1	1	0	0	1	1	0	0	1	1	0	0	1	1	0	1	0	1	0	1	0.926296	1.5386	0.613066	0.613066	0.613066	0.721042	85.025
Central Agric	Central Tuli farms	Central Tuli farms	5.1.0	5.1.0	5.1	0	1	0	1	0	1	1	0	0	1	1	0	0	1	1	0	0	1	1	0	0	1	1	0	0	1	1	0	0	1	1	0	1	0	1	0	1	3.65192	5.11607	2.67095	2.41691	2.67095	2.50706	96.404
Central Agric	Central Tuli farms	Central Tuli farms	5.1.0	5.1.0	5.1	0	1	0	1	0	1	1	0	0	1	1	0	0	1	1	0	0	1	1	0	0	1	1	0	0	1	1	0	0	1	1	0	1	0	1	0	1	3.42121	3.76035	1.82728	1.76414	1.79674	1.76414	100
Central Agric	Central Tuli farms	Central Tuli farms	5.1.0	5.1.0	5.1	0	1	0	1	0	1	1	0	0	1	1	0	0	1	1	0	0	1	1	0	0	1	1	0	0	1	1	0	0	1	1	0	1	0	1	0	1	12.9253	12.794	6.81292	5.80768	6.13844	6.67896	86.955
		Central Tuli farms Total		5.1.0		3	8	3	8	3	8	11	0	3	8	11	0	3	8	11	0	3	8	11	0
Central Agric	Central Agric Molalatau	Central Agric Molalatau	5.2.0	0	5.2	0	1	0	1	0	1	1	0	1	0	1	0	0	1	1	0	1	0	1	0	0	1	1	0	1	0	1	0	0	1	1	0	1	0	1	0	1	0	0	0.002796	0.002796	0.002796	0.002796	100
Central Agric	Central Agric Molalatau	Central Agric Molalatau	5.2.0	5.2.0	5.2	0	1	0	1	0	1	1	0	0	1	1	0	0	1	1	0	0	1	1	0	0	1	1	0	0	1	1	0	0	1	1	0	1	0	1	0	1	0.148321	0.149221	0.066646	0.002591	0.002591	0.002591	100
Central Agric	Central Agric Molalatau	Central Agric Molalatau	5.2.0	5.2.0	5.2	0	1	0	1	0	1	1	0	0	1	1	0	0	1	1	0	1	0	1	0	0	1	1	0	0	1	1	0	0	1	1	0	1	0	1	0	1	0	0.016974	0.019549	0.019549	0.019549	0.019549	100
Central Agric	Central Agric Molalatau	Central Agric Molalatau	5.2.0	5.2.0	5.2	0	1	1	0	0	1	1	0	0	1	1	0	0	1	1	0	0	1	1	0	0	1	1	0	0	1	1	0	0	1	1	0	1	0	1	0	1	0.006864	0.008178	0.001314	0.001314	0.001314	0.172865	0.76
Central Agric	Central Agric Molalatau	Central Agric Molalatau	5.2.0	5.2.0	5.2	0	1	1	0	0	1	1	0	0	1	1	0	0	1	1	0	0	1	1	0	0	1	1	0	0	1	1	0	0	1	1	0	1	0	1	0	1	0.012309	0.012309	0.014258	0.001949	0.001949	0.134776	1.446
Central Agric	Central Agric Molalatau	Central Agric Molalatau	5.2.0	5.2.0	5.2	0	1	1	0	0	1	1	0	0	1	1	0	0	1	1	0	0	1	1	0	0	1	1	0	0	1	1	0	0	1	1	0	1	0	1	0	1	0.006859	0.008171	0.004395	0.004395	0.004395	0.090498	4.856
Central Agric	Central Agric Molalatau	Central Agric Molalatau	5.2.0	5.2.0	5.2	0	1	1	0	0	1	1	0	0	1	1	0	0	1	1	0	1	0	1	0	0	1	1	0	0	1	1	0	0	1	1	0	1	0	1	0	1	0	0.015585	0.015585	0.015585	0.015585	0.110945	14.048
Central Agric	Central Agric Molalatau	Central Agric Molalatau	5.2.0	5.2.0	5.2	0	1	1	0	0	1	1	0	0	1	1	0	0	1	1	0	0	1	1	0	0	1	1	0	0	1	1	0	0	1	1	0	1	0	1	0	1	0.004172	0.004844	0.00633	0.002158	0.002158	0.091334	2.363
Central Agric	Central Agric Molalatau	Central Agric Molalatau	5.2.0	5.2.0	5.2	0	1	0	1	0	1	1	0	0	1	1	0	0	1	1	0	0	1	1	0	0	1	1	0	0	1	1	0	0	1	1	0	1	0	1	0	1	0.55995	0.240718	0.066732	0.022496	0.066732	0.080105	28.083
Central Agric	Central Agric Molalatau	Central Agric Molalatau	5.2.0	5.2.0	5.2	0	1	1	0	0	1	1	0	0	1	1	0	0	1	1	0	0	1	1	0	0	1	1	0	0	1	1	0	0	1	1	0	1	0	1	0	1	0.005386	0.005386	0.006026	0.00064	0.00064	0.471225	0.136
Central Agric	Central Agric Molalatau	Central Agric Molalatau	5.2.0	5.2.0	5.2	0	1	1	0	0	1	1	0	0	1	1	0	0	1	1	0	0	1	1	0	0	1	1	0	0	1	1	0	0	1	1	0	1	0	1	0	1	0.002556	0.002556	0.00407	0.001514	0.001514	0.483003	0.313
Central Agric	Central Agric Molalatau	Central Agric Molalatau	5.2.0	5.2.0	5.2	0	1	1	0	0	1	1	0	0	1	1	0	0	1	1	0	1	0	1	0	0	1	1	0	0	1	1	0	0	1	1	0	1	0	1	0	1	0	0.000684	0.000684	0.000684	0.000684	0.27155	0.252
Central Agric	Central Agric Molalatau	Central Agric Molalatau	5.2.0	5.2.0	5.2	0	1	0	1	0	1	1	0	0	1	1	0	0	1	1	0	0	1	1	0	0	1	1	0	0	1	1	0	0	1	1	0	1	0	1	0	1	15.1249	15.9057	10.1997	9.65293	9.71094	13.1899	73.184
Central Agric	Central Agric Molalatau	Central Agric Molalatau	5.2.0	5.2.0	5.2	0	1	1	0	0	1	1	0	0	1	1	0	0	1	1	0	0	1	1	0	0	1	1	0	0	1	1	0	0	1	1	0	1	0	1	0	1	0.388327	0.444832	0.430015	0.059017	0.059017	2.47253	2.387
		Central Agric Molalatau Total		5.2.0		0	14	9	5	0	14	14	0	1	13	14	0	0	14	14	0	4	10	14	0
Central Agric	Central Agric East	Central Agric East	5.3.0	0	5.3	1	0	1	0	1	0	1	0	1	0	1	0	1	0	1	0	1	0	1	0	1	0	1	0	1	0	1	0	1	0	1	0	1	0	1	0	1	0	0	0	0	0	0.062964	0
Central Agric	Central Agric East	Central Agric East	5.3.0	5.3.0	5.3	1	0	1	0	1	0	1	0	1	0	1	0	1	0	1	0	1	0	1	0	1	0	1	0	1	0	1	0	1	0	1	0	1	0	1	0	1	0	0	0	0	0	0.09785	0
Central Agric	Central Agric East	Central Agric East	5.3.0	5.3.0	5.3	1	0	1	0	1	0	1	0	1	0	1	0	1	0	1	0	1	0	1	0	1	0	1	0	1	0	1	0	1	0	1	0	1	0	1	0	1	0	0	0	0	0	0.028221	0
Central Agric	Central Agric East	Central Agric East	5.3.0	5.3.0	5.3	0	1	1	0	0	1	1	0	0	1	1	0	0	1	1	0	0	1	1	0	0	1	1	0	0	1	1	0	0	1	1	0	1	0	1	0	1	0.005048	0.005455	0.005455	0.000406	0.000406	0.084291	0.482
Central Agric	Central Agric East	Central Agric East	5.3.0	5.3.0	5.3	1	0	1	0	1	0	1	0	1	0	1	0	1	0	1	0	1	0	1	0	1	0	1	0	1	0	1	0	1	0	1	0	1	0	1	0	1	0	0	0	0	0	0.398001	0
Central Agric	Central Agric East	Central Agric East	5.3.0	5.3.0	5.3	0	1	1	0	0	1	1	0	0	1	1	0	0	1	1	0	1	0	1	0	0	1	1	0	0	1	1	0	0	1	1	0	1	0	1	0	1	0	0.002408	0.002408	0.002408	0.002408	0.060809	3.96
Central Agric	Central Agric East	Central Agric East	5.3.0	5.3.0	5.3	1	0	1	0	1	0	1	0	0	1	1	0	0	1	1	0	0	1	1	0	1	0	1	0	0	1	1	0	1	0	1	0	1	0	1	0	1	0.00774	0.00774	0.00774	0	0	0.050953	0
Central Agric	Central Agric East	Central Agric East	5.3.0	5.3.0	5.3	0	1	1	0	0	1	1	0	1	0	1	0	0	1	1	0	1	0	1	0	0	1	1	0	1	0	1	0	0	1	1	0	1	0	1	0	1	0	0	0.000731	0.000731	0.000731	0.015687	4.66
Central Agric	Central Agric East	Central Agric East	5.3.0	5.3.0	5.3	0	1	1	0	0	1	1	0	0	1	1	0	0	1	1	0	1	0	1	0	0	1	1	0	0	1	1	0	0	1	1	0	1	0	1	0	1	0	0.00099	0.002452	0.002452	0.002452	0.071626	3.423
Central Agric	Central Agric East	Central Agric East	5.3.0	5.3.0	5.3	1	0	1	0	1	0	1	0	1	0	1	0	1	0	1	0	1	0	1	0	1	0	1	0	1	0	1	0	1	0	1	0	1	0	1	0	1	0	0	0	0	0	0	-99
Central Agric	Central Agric East	Central Agric East	5.3.0	5.3.0	5.3	1	0	1	0	1	0	1	0	1	0	1	0	1	0	1	0	1	0	1	0	1	0	1	0	1	0	1	0	1	0	1	0	1	0	1	0	1	0	0	0	0	0	0	-99
Central Agric	Central Agric East	Central Agric East	5.3.0	5.3.0	5.3	0	1	1	0	0	1	1	0	0	1	1	0	0	1	1	0	0	1	1	0	0	1	1	0	0	1	1	0	0	1	1	0	1	0	1	0	1	0.021434	0.021434	0.022282	0.000848	0.000848	0.129441	0.655
Central Agric	Central Agric East	Central Agric East	5.3.0	5.3.0	5.3	1	0	1	0	1	0	1	0	1	0	1	0	1	0	1	0	1	0	1	0	1	0	1	0	1	0	1	0	1	0	1	0	1	0	1	0	1	0	0	0	0	0	0.54677	0
Central Agric	Central Agric East	Central Agric East	5.3.0	5.3.0	5.3	1	0	1	0	1	0	1	0	1	0	1	0	1	0	1	0	1	0	1	0	1	0	1	0	1	0	1	0	1	0	1	0	1	0	1	0	1	0	0	0	0	0	0.182624	0
Central Agric	Central Agric East	Central Agric East	5.3.0	5.3.0	5.3	1	0	1	0	1	0	1	0	0	1	1	0	0	1	1	0	0	1	1	0	1	0	1	0	0	1	1	0	1	0	1	0	1	0	1	0	1	0.00774	0.00774	0.00774	0	0	0.122292	0
Central Agric	Central Agric East	Central Agric East	5.3.0	5.3.0	5.3	0	1	0	1	0	1	1	0	0	1	1	0	0	1	1	0	0	1	1	0	0	1	1	0	0	1	1	0	0	1	1	0	1	0	1	0	1	0.064818	0.105834	0.07801	0.07801	0.07801	0.313639	24.873
Central Agric	Central Agric East	Central Agric East	5.3.0	5.3.0	5.3	1	0	1	0	1	0	1	0	0	1	1	0	0	1	1	0	0	1	1	0	1	0	1	0	0	1	1	0	1	0	1	0	1	0	1	0	1	0.00387	0.00387	0.00387	0	0	0.07589	0
Central Agric	Central Agric East	Central Agric East	5.3.0	5.3.0	5.3	1	0	1	0	1	0	1	0	0	1	1	0	0	1	1	0	0	1	1	0	1	0	1	0	0	1	1	0	1	0	1	0	1	0	1	0	1	0.044818	0.044818	0.044818	0	0	0	-99
Central Agric	Central Agric East	Central Agric East	5.3.0	5.3.0	5.3	1	0	1	0	1	0	1	0	1	0	1	0	1	0	1	0	0	1	1	0	1	0	1	0	1	0	1	0	1	0	1	0	1	0	1	0	1	0.012165	0	0	0	0	0.042332	0
Central Agric	Central Agric East	Central Agric East	5.3.0	5.3.0	5.3	1	0	1	0	1	0	1	0	1	0	1	0	1	0	1	0	1	0	1	0	1	0	1	0	1	0	1	0	1	0	1	0	1	0	1	0	1	0	0	0	0	0	0.226245	0
Central Agric	Central Agric East	Central Agric East	5.3.0	5.3.0	5.3	1	0	1	0	1	0	1	0	1	0	1	0	1	0	1	0	1	0	1	0	1	0	1	0	1	0	1	0	1	0	1	0	1	0	1	0	1	0	0	0	0	0	0.078832	0
Central Agric	Central Agric East	Central Agric East	5.3.0	5.3.0	5.3	1	0	1	0	1	0	1	0	0	1	1	0	1	0	1	0	0	1	1	0	1	0	1	0	0	1	1	0	1	0	1	0	1	0	1	0	1	0.006234	0.006234	0	0	0	0.029653	0
Central Agric	Central Agric East	Central Agric East	5.3.0	5.3.0	5.3	1	0	1	0	1	0	1	0	0	1	1	0	1	0	1	0	0	1	1	0	1	0	1	0	0	1	1	0	1	0	1	0	1	0	1	0	1	0.012467	0.012467	0	0	0	0	-99
Central Agric	Central Agric East	Central Agric East	5.3.0	5.3.0	5.3	1	0	1	0	1	0	1	0	1	0	1	0	1	0	1	0	1	0	1	0	1	0	1	0	1	0	1	0	1	0	1	0	1	0	1	0	1	0	0	0	0	0	0.00983	0
Central Agric	Central Agric East	Central Agric East	5.3.0	5.3.0	5.3	1	0	1	0	1	0	1	0	1	0	1	0	1	0	1	0	1	0	1	0	1	0	1	0	1	0	1	0	1	0	1	0	1	0	1	0	1	0	0	0	0	0	0.154601	0
Central Agric	Central Agric East	Central Agric East	5.3.0	5.3.0	5.3	1	0	1	0	1	0	1	0	1	0	1	0	1	0	1	0	1	0	1	0	1	0	1	0	1	0	1	0	1	0	1	0	1	0	1	0	1	0	0	0	0	0	0.110429	0
Central Agric	Central Agric East	Central Agric East	5.3.0	5.3.0	5.3	1	0	1	0	1	0	1	0	1	0	1	0	1	0	1	0	1	0	1	0	1	0	1	0	1	0	1	0	1	0	1	0	1	0	1	0	1	0	0	0	0	0	0.427683	0
Central Agric	Central Agric East	Central Agric East	5.3.0	5.3.0	5.3	0	1	1	0	0	1	1	0	1	0	1	0	0	1	1	0	1	0	1	0	0	1	1	0	1	0	1	0	0	1	1	0	1	0	1	0	1	0	0	0.004651	0.004651	0.004651	0.102243	4.549
Central Agric	Central Agric East	Central Agric East	5.3.0	5.3.0	5.3	0	1	1	0	0	1	1	0	0	1	1	0	0	1	1	0	0	1	1	0	0	1	1	0	0	1	1	0	0	1	1	0	1	0	1	0	1	0.083598	0.084859	0.024371	0.008702	0.008702	0.051097	17.03
Central Agric	Central Agric East	Central Agric East	5.3.0	5.3.0	5.3	1	0	1	0	1	0	1	0	1	0	1	0	1	0	1	0	1	0	1	0	1	0	1	0	1	0	1	0	1	0	1	0	1	0	1	0	1	0	0	0	0	0	0.206331	0
Central Agric	Central Agric East	Central Agric East	5.3.0	5.3.0	5.3	0	1	0	1	0	1	1	0	0	1	1	0	0	1	1	0	0	1	1	0	0	1	1	0	0	1	1	0	0	1	1	0	1	0	1	0	1	0.031702	0.031702	0.00093	0.00093	0.00093	0.00093	100
Central Agric	Central Agric East	Central Agric East	5.3.0	5.3.0	5.3	1	0	1	0	1	0	1	0	1	0	1	0	1	0	1	0	1	0	1	0	1	0	1	0	1	0	1	0	1	0	1	0	1	0	1	0	1	0	0	0	0	0	0.017594	0
Central Agric	Central Agric East	Central Agric East	5.3.0	5.3.0	5.3	1	0	1	0	1	0	1	0	0	1	1	0	0	1	1	0	0	1	1	0	1	0	1	0	0	1	1	0	1	0	1	0	1	0	1	0	1	0.079997	0.079997	0.073887	0	0	0	-99
Central Agric	Central Agric East	Central Agric East	5.3.0	5.3.0	5.3	1	0	1	0	1	0	1	0	1	0	1	0	1	0	1	0	1	0	1	0	1	0	1	0	1	0	1	0	1	0	1	0	1	0	1	0	1	0	0	0	0	0	0.162919	0
Central Agric	Central Agric East	Central Agric East	5.3.0	5.3.0	5.3	0	1	1	0	0	1	1	0	0	1	1	0	0	1	1	0	0	1	1	0	0	1	1	0	0	1	1	0	0	1	1	0	1	0	1	0	1	0.028216	0.028216	0.009027	0.005157	0.005157	0.03573	14.433
Central Agric	Central Agric East	Central Agric East	5.3.0	5.3.0	5.3	1	0	1	0	1	0	1	0	1	0	1	0	1	0	1	0	1	0	1	0	1	0	1	0	1	0	1	0	1	0	1	0	1	0	1	0	1	0	0	0	0	0	0	-99
Central Agric	Central Agric East	Central Agric East	5.3.0	5.3.0	5.3	1	0	1	0	1	0	1	0	1	0	1	0	1	0	1	0	1	0	1	0	1	0	1	0	1	0	1	0	1	0	1	0	1	0	1	0	1	0	0	0	0	0	0.067427	0
Central Agric	Central Agric East	Central Agric East	5.3.0	5.3.0	5.3	1	0	1	0	1	0	1	0	1	0	1	0	1	0	1	0	1	0	1	0	1	0	1	0	1	0	1	0	1	0	1	0	1	0	1	0	1	0	0	0	0	0	0.067427	0
Central Agric	Central Agric East	Central Agric East	5.3.0	5.3.0	5.3	1	0	1	0	1	0	1	0	0	1	1	0	0	1	1	0	0	1	1	0	1	0	1	0	0	1	1	0	1	0	1	0	1	0	1	0	1	0.008142	0.008142	0.008142	0	0	0	-99
Central Agric	Central Agric East	Central Agric East	5.3.0	5.3.0	5.3	1	0	1	0	1	0	1	0	0	1	1	0	1	0	1	0	0	1	1	0	1	0	1	0	0	1	1	0	1	0	1	0	1	0	1	0	1	0.059976	0.059976	0	0	0	0.020211	0
Central Agric	Central Agric East	Central Agric East	5.3.0	5.3.0	5.3	1	0	1	0	1	0	1	0	1	0	1	0	1	0	1	0	1	0	1	0	1	0	1	0	1	0	1	0	1	0	1	0	1	0	1	0	1	0	0	0	0	0	0.026026	0
Central Agric	Central Agric East	Central Agric East	5.3.0	5.3.0	5.3	0	1	1	0	0	1	1	0	0	1	1	0	0	1	1	0	0	1	1	0	0	1	1	0	0	1	1	0	0	1	1	0	1	0	1	0	1	0.00735	0.008499	0.008499	0.001149	0.001149	0.534623	0.215
Central Agric	Central Agric East	Central Agric East	5.3.0	5.3.0	5.3	1	0	1	0	1	0	1	0	0	1	1	0	0	1	1	0	0	1	1	0	1	0	1	0	0	1	1	0	1	0	1	0	1	0	1	0	1	0.004024	0.004024	0.004024	0	0	0.082469	0
Central Agric	Central Agric East	Central Agric East	5.3.0	5.3.0	5.3	1	0	1	0	1	0	1	0	1	0	1	0	1	0	1	0	1	0	1	0	1	0	1	0	1	0	1	0	1	0	1	0	1	0	1	0	1	0	0	0	0	0	0.24753	0
Central Agric	Central Agric East	Central Agric East	5.3.0	5.3.0	5.3	1	0	1	0	1	0	1	0	0	1	1	0	0	1	1	0	0	1	1	0	1	0	1	0	0	1	1	0	1	0	1	0	1	0	1	0	1	0.007344	0.007344	0.007344	0	0	0.06526	0
Central Agric	Central Agric East	Central Agric East	5.3.0	5.3.0	5.3	1	0	1	0	1	0	1	0	1	0	1	0	1	0	1	0	1	0	1	0	1	0	1	0	1	0	1	0	1	0	1	0	1	0	1	0	1	0	0	0	0	0	0.080237	0
Central Agric	Central Agric East	Central Agric East	5.3.0	5.3.0	5.3	1	0	1	0	1	0	1	0	1	0	1	0	1	0	1	0	1	0	1	0	1	0	1	0	1	0	1	0	1	0	1	0	1	0	1	0	1	0	0	0	0	0	0.03347	0
Central Agric	Central Agric East	Central Agric East	5.3.0	5.3.0	5.3	0	1	1	0	0	1	1	0	0	1	1	0	0	1	1	0	0	1	1	0	0	1	1	0	0	1	1	0	0	1	1	0	1	0	1	0	1	0.032519	0.032519	0.018087	0.000881	0.000881	0.074659	1.18
Central Agric	Central Agric East	Central Agric East	5.3.0	5.3.0	5.3	1	0	1	0	1	0	1	0	0	1	1	0	0	1	1	0	0	1	1	0	1	0	1	0	0	1	1	0	1	0	1	0	1	0	1	0	1	0.03644	0.03644	0.03644	0	0	0.042422	0
Central Agric	Central Agric East	Central Agric East	5.3.0	5.3.0	5.3	1	0	1	0	1	0	1	0	0	1	1	0	1	0	1	0	0	1	1	0	1	0	1	0	0	1	1	0	1	0	1	0	1	0	1	0	1	0.025523	0.025523	0	0	0	0.113374	0
Central Agric	Central Agric East	Central Agric East	5.3.0	5.3.0	5.3	1	0	1	0	1	0	1	0	0	1	1	0	0	1	1	0	0	1	1	0	1	0	1	0	0	1	1	0	1	0	1	0	1	0	1	0	1	0.003712	0.003712	0.003712	0	0	0.12424	0
Central Agric	Central Agric East	Central Agric East	5.3.0	5.3.0	5.3	1	0	1	0	1	0	1	0	1	0	1	0	1	0	1	0	1	0	1	0	1	0	1	0	1	0	1	0	1	0	1	0	1	0	1	0	1	0	0	0	0	0	0.356949	0
Central Agric	Central Agric East	Central Agric East	5.3.0	5.3.0	5.3	1	0	1	0	1	0	1	0	1	0	1	0	1	0	1	0	1	0	1	0	1	0	1	0	1	0	1	0	1	0	1	0	1	0	1	0	1	0	0	0	0	0	0.53466	0
Central Agric	Central Agric East	Central Agric East	5.3.0	5.3.0	5.3	1	0	1	0	1	0	1	0	1	0	1	0	1	0	1	0	1	0	1	0	1	0	1	0	1	0	1	0	1	0	1	0	1	0	1	0	1	0	0	0	0	0	0.147836	0
Central Agric	Central Agric East	Central Agric East	5.3.0	5.3.0	5.3	1	0	1	0	1	0	1	0	1	0	1	0	1	0	1	0	1	0	1	0	1	0	1	0	1	0	1	0	1	0	1	0	1	0	1	0	1	0	0	0	0	0	0.319476	0
Central Agric	Central Agric East	Central Agric East	5.3.0	5.3.0	5.3	1	0	1	0	1	0	1	0	1	0	1	0	1	0	1	0	1	0	1	0	1	0	1	0	1	0	1	0	1	0	1	0	1	0	1	0	1	0	0	0	0	0	0	-99
Central Agric	Central Agric East	Central Agric East	5.3.0	5.3.0	5.3	1	0	1	0	1	0	1	0	0	1	1	0	0	1	1	0	0	1	1	0	1	0	1	0	0	1	1	0	1	0	1	0	1	0	1	0	1	0.01434	0.01434	0.01434	0	0	0.041391	0
Central Agric	Central Agric East	Central Agric East	5.3.0	5.3.0	5.3	1	0	1	0	1	0	1	0	1	0	1	0	1	0	1	0	1	0	1	0	1	0	1	0	1	0	1	0	1	0	1	0	1	0	1	0	1	0	0	0	0	0	0.119013	0
Central Agric	Central Agric East	Central Agric East	5.3.0	5.3.0	5.3	1	0	1	0	1	0	1	0	1	0	1	0	1	0	1	0	1	0	1	0	1	0	1	0	1	0	1	0	1	0	1	0	1	0	1	0	1	0	0	0	0	0	0.331741	0
Central Agric	Central Agric East	Central Agric East	5.3.0	5.3.0	5.3	0	1	0	1	0	1	1	0	0	1	1	0	0	1	1	0	1	0	1	0	0	1	1	0	0	1	1	0	0	1	1	0	1	0	1	0	1	0	0.035024	0.035024	0.035024	0.035024	0.117812	29.729
Central Agric	Central Agric East	Central Agric East	5.3.0	5.3.0	5.3	0	1	0	1	0	1	1	0	0	1	1	0	0	1	1	0	0	1	1	0	0	1	1	0	0	1	1	0	0	1	1	0	1	0	1	0	1	0.049237	0.076178	0.046173	0.027813	0.027813	0.106662	26.076
Central Agric	Central Agric East	Central Agric East	5.3.0	5.3.0	5.3	0	1	1	0	0	1	1	0	0	1	1	0	0	1	1	0	0	1	1	0	0	1	1	0	0	1	1	0	0	1	1	0	1	0	1	0	1	0.086953	0.088135	0.001182	0.001182	0.001182	0.329645	0.359
Central Agric	Central Agric East	Central Agric East	5.3.0	5.3.0	5.3	0	1	1	0	0	1	1	0	1	0	1	0	0	1	1	0	1	0	1	0	0	1	1	0	1	0	1	0	0	1	1	0	1	0	1	0	1	0	0	0.000889	0.000889	0.000889	0.064326	1.382
Central Agric	Central Agric East	Central Agric East	5.3.0	5.3.0	5.3	0	1	1	0	0	1	1	0	1	0	1	0	0	1	1	0	1	0	1	0	0	1	1	0	1	0	1	0	0	1	1	0	1	0	1	0	1	0	0	0.002668	0.002668	0.002668	0.066399	4.018
Central Agric	Central Agric East	Central Agric East	5.3.0	5.3.0	5.3	1	0	1	0	1	0	1	0	1	0	1	0	1	0	1	0	1	0	1	0	1	0	1	0	1	0	1	0	1	0	1	0	1	0	1	0	1	0	0	0	0	0	0.082612	0
Central Agric	Central Agric East	Central Agric East	5.3.0	5.3.0	5.3	1	0	1	0	1	0	1	0	0	1	1	0	1	0	1	0	0	1	1	0	1	0	1	0	0	1	1	0	1	0	1	0	1	0	1	0	1	0.018898	0.018898	0	0	0	0.164687	0
Central Agric	Central Agric East	Central Agric East	5.3.0	5.3.0	5.3	1	0	1	0	1	0	1	0	1	0	1	0	1	0	1	0	1	0	1	0	1	0	1	0	1	0	1	0	1	0	1	0	1	0	1	0	1	0	0	0	0	0	0.47733	0
Central Agric	Central Agric East	Central Agric East	5.3.0	5.3.0	5.3	1	0	1	0	1	0	1	0	1	0	1	0	1	0	1	0	1	0	1	0	1	0	1	0	1	0	1	0	1	0	1	0	1	0	1	0	1	0	0	0	0	0	0.427981	0
Central Agric	Central Agric East	Central Agric East	5.3.0	5.3.0	5.3	1	0	1	0	1	0	1	0	1	0	1	0	1	0	1	0	1	0	1	0	1	0	1	0	1	0	1	0	1	0	1	0	1	0	1	0	1	0	0	0	0	0	0.078344	0
Central Agric	Central Agric East	Central Agric East	5.3.0	5.3.0	5.3	1	0	1	0	1	0	1	0	1	0	1	0	1	0	1	0	1	0	1	0	1	0	1	0	1	0	1	0	1	0	1	0	1	0	1	0	1	0	0	0	0	0	0.020242	0
Central Agric	Central Agric East	Central Agric East	5.3.0	5.3.0	5.3	0	1	1	0	0	1	1	0	0	1	1	0	0	1	1	0	1	0	1	0	0	1	1	0	0	1	1	0	0	1	1	0	1	0	1	0	1	0	0.040819	0.040819	0.040819	0.040819	0.725714	5.625
Central Agric	Central Agric East	Central Agric East	5.3.0	5.3.0	5.3	1	0	1	0	1	0	1	0	1	0	1	0	1	0	1	0	1	0	1	0	1	0	1	0	1	0	1	0	1	0	1	0	1	0	1	0	1	0	0	0	0	0	0.602923	0
Central Agric	Central Agric East	Central Agric East	5.3.0	5.3.0	5.3	1	0	1	0	1	0	1	0	1	0	1	0	1	0	1	0	1	0	1	0	1	0	1	0	1	0	1	0	1	0	1	0	1	0	1	0	1	0	0	0	0	0	0.101167	0
Central Agric	Central Agric East	Central Agric East	5.3.0	5.3.0	5.3	1	0	1	0	1	0	1	0	1	0	1	0	1	0	1	0	1	0	1	0	1	0	1	0	1	0	1	0	1	0	1	0	1	0	1	0	1	0	0	0	0	0	0.170322	0
Central Agric	Central Agric East	Central Agric East	5.3.0	5.3.0	5.3	0	1	0	1	0	1	1	0	0	1	1	0	0	1	1	0	0	1	1	0	0	1	1	0	0	1	1	0	0	1	1	0	1	0	1	0	1	0.053127	0.076304	0.026928	0.026928	0.026928	0.070896	37.982
Central Agric	Central Agric East	Central Agric East	5.3.0	5.3.0	5.3	0	1	0	1	0	1	1	0	0	1	1	0	0	1	1	0	0	1	1	0	0	1	1	0	0	1	1	0	0	1	1	0	1	0	1	0	1	0.163221	0.302285	0.228748	0.141878	0.141878	0.141878	100
Central Agric	Central Agric East	Central Agric East	5.3.0	5.3.0	5.3	1	0	1	0	1	0	1	0	0	1	1	0	1	0	1	0	0	1	1	0	1	0	1	0	0	1	1	0	1	0	1	0	1	0	1	0	1	0.013402	0.013402	0	0	0	0.058188	0
Central Agric	Central Agric East	Central Agric East	5.3.0	5.3.0	5.3	1	0	1	0	1	0	1	0	0	1	1	0	0	1	1	0	0	1	1	0	1	0	1	0	0	1	1	0	1	0	1	0	1	0	1	0	1	0.006009	0.006009	0.006009	0	0	0.129828	0
Central Agric	Central Agric East	Central Agric East	5.3.0	5.3.0	5.3	0	1	1	0	0	1	1	0	0	1	1	0	0	1	1	0	1	0	1	0	0	1	1	0	0	1	1	0	0	1	1	0	1	0	1	0	1	0	0.011022	0.011022	0.011022	0.011022	0.566808	1.945
Central Agric	Central Agric East	Central Agric East	5.3.0	5.3.0	5.3	0	1	0	1	0	1	1	0	1	0	1	0	0	1	1	0	1	0	1	0	0	1	1	0	1	0	1	0	0	1	1	0	1	0	1	0	1	0	0	0.001892	0.001892	0.001892	0.001892	100
Central Agric	Central Agric East	Central Agric East	5.3.0	5.3.0	5.3	1	0	1	0	1	0	1	0	1	0	1	0	1	0	1	0	1	0	1	0	1	0	1	0	1	0	1	0	1	0	1	0	1	0	1	0	1	0	0	0	0	0	0.007303	0
Central Agric	Central Agric East	Central Agric East	5.3.0	5.3.0	5.3	0	1	0	1	0	1	1	0	0	1	1	0	0	1	1	0	0	1	1	0	0	1	1	0	0	1	1	0	0	1	1	0	1	0	1	0	1	0.006161	0.11894	0.11278	0.11278	0.11278	0.11278	100
Central Agric	Central Agric East	Central Agric East	5.3.0	5.3.0	5.3	1	0	1	0	1	0	1	0	1	0	1	0	1	0	1	0	1	0	1	0	1	0	1	0	1	0	1	0	1	0	1	0	1	0	1	0	1	0	0	0	0	0	0.304667	0
Central Agric	Central Agric East	Central Agric East	5.3.0	5.3.0	5.3	1	0	1	0	1	0	1	0	1	0	1	0	1	0	1	0	1	0	1	0	1	0	1	0	1	0	1	0	1	0	1	0	1	0	1	0	1	0	0	0	0	0	0.270657	0
Central Agric	Central Agric East	Central Agric East	5.3.0	5.3.0	5.3	1	0	1	0	1	0	1	0	0	1	1	0	0	1	1	0	0	1	1	0	1	0	1	0	0	1	1	0	1	0	1	0	1	0	1	0	1	0.006015	0.006015	0.006015	0	0	0.086386	0
Central Agric	Central Agric East	Central Agric East	5.3.0	5.3.0	5.3	1	0	1	0	1	0	1	0	1	0	1	0	1	0	1	0	1	0	1	0	1	0	1	0	1	0	1	0	1	0	1	0	1	0	1	0	1	0	0	0	0	0	0.105096	0
Central Agric	Central Agric East	Central Agric East	5.3.0	5.3.0	5.3	1	0	1	0	1	0	1	0	1	0	1	0	1	0	1	0	1	0	1	0	1	0	1	0	1	0	1	0	1	0	1	0	1	0	1	0	1	0	0	0	0	0	0.274708	0
Central Agric	Central Agric East	Central Agric East	5.3.0	5.3.0	5.3	0	1	1	0	0	1	1	0	0	1	1	0	0	1	1	0	1	0	1	0	0	1	1	0	0	1	1	0	0	1	1	0	1	0	1	0	1	0	0.002921	0.002921	0.002921	0.002921	0.24994	1.169
Central Agric	Central Agric East	Central Agric East	5.3.0	5.3.0	5.3	0	1	1	0	0	1	1	0	0	1	1	0	0	1	1	0	0	1	1	0	0	1	1	0	0	1	1	0	0	1	1	0	1	0	1	0	1	0.025323	0.026298	0.02003	0.001451	0.001451	0.033708	4.305
Central Agric	Central Agric East	Central Agric East	5.3.0	5.3.0	5.3	0	1	1	0	0	1	1	0	1	0	1	0	0	1	1	0	1	0	1	0	0	1	1	0	1	0	1	0	0	1	1	0	1	0	1	0	1	0	0	0.000642	0.000642	0.000642	0.455858	0.141
Central Agric	Central Agric East	Central Agric East	5.3.0	5.3.0	5.3	0	1	1	0	0	1	1	0	0	1	1	0	0	1	1	0	0	1	1	0	0	1	1	0	0	1	1	0	0	1	1	0	1	0	1	0	1	0.009099	0.009099	0.000642	0.000642	0.000642	0.24775	0.259
Central Agric	Central Agric East	Central Agric East	5.3.0	5.3.0	5.3	0	1	0	1	0	1	1	0	0	1	1	0	0	1	1	0	0	1	1	0	0	1	1	0	0	1	1	0	0	1	1	0	1	0	1	0	1	0.006937	0.113593	0.106656	0.106656	0.106656	0.139532	76.438
Central Agric	Central Agric East	Central Agric East	5.3.0	5.3.0	5.3	0	1	0	1	0	1	1	0	0	1	1	0	0	1	1	0	0	1	1	0	0	1	1	0	0	1	1	0	0	1	1	0	1	0	1	0	1	0.177796	0.183849	0.006695	0.006695	0.006695	0.006695	100
Central Agric	Central Agric East	Central Agric East	5.3.0	5.3.0	5.3	1	0	1	0	1	0	1	0	1	0	1	0	1	0	1	0	1	0	1	0	1	0	1	0	1	0	1	0	1	0	1	0	1	0	1	0	1	0	0	0	0	0	0.120317	0
Central Agric	Central Agric East	Central Agric East	5.3.0	5.3.0	5.3	1	0	1	0	1	0	1	0	1	0	1	0	1	0	1	0	1	0	1	0	1	0	1	0	1	0	1	0	1	0	1	0	1	0	1	0	1	0	0	0	0	0	0.338598	0
Central Agric	Central Agric East	Central Agric East	5.3.0	5.3.0	5.3	1	0	1	0	1	0	1	0	1	0	1	0	1	0	1	0	1	0	1	0	1	0	1	0	1	0	1	0	1	0	1	0	1	0	1	0	1	0	0	0	0	0	0.024622	0
Central Agric	Central Agric East	Central Agric East	5.3.0	5.3.0	5.3	0	1	1	0	0	1	1	0	0	1	1	0	0	1	1	0	0	1	1	0	0	1	1	0	0	1	1	0	0	1	1	0	1	0	1	0	1	0.003101	0.003101	0.004033	0.000932	0.000932	0.144026	0.647
Central Agric	Central Agric East	Central Agric East	5.3.0	5.3.0	5.3	1	0	1	0	1	0	1	0	1	0	1	0	1	0	1	0	1	0	1	0	1	0	1	0	1	0	1	0	1	0	1	0	1	0	1	0	1	0	0	0	0	0	0.130614	0
Central Agric	Central Agric East	Central Agric East	5.3.0	5.3.0	5.3	1	0	1	0	1	0	1	0	1	0	1	0	1	0	1	0	1	0	1	0	1	0	1	0	1	0	1	0	1	0	1	0	1	0	1	0	1	0	0	0	0	0	0.297421	0
Central Agric	Central Agric East	Central Agric East	5.3.0	5.3.0	5.3	0	1	1	0	0	1	1	0	1	0	1	0	0	1	1	0	1	0	1	0	0	1	1	0	1	0	1	0	0	1	1	0	1	0	1	0	1	0	0	0.001219	0.001219	0.001219	0.315786	0.386
Central Agric	Central Agric East	Central Agric East	5.3.0	5.3.0	5.3	1	0	1	0	1	0	1	0	1	0	1	0	1	0	1	0	1	0	1	0	1	0	1	0	1	0	1	0	1	0	1	0	1	0	1	0	1	0	0	0	0	0	0.265935	0
Central Agric	Central Agric East	Central Agric East	5.3.0	5.3.0	5.3	0	1	0	1	0	1	1	0	0	1	1	0	0	1	1	0	0	1	1	0	0	1	1	0	0	1	1	0	0	1	1	0	1	0	1	0	1	0.002969	0.042654	0.041513	0.041513	0.041513	0.077381	53.648
Central Agric	Central Agric East	Central Agric East	5.3.0	5.3.0	5.3	1	0	1	0	1	0	1	0	1	0	1	0	1	0	1	0	1	0	1	0	1	0	1	0	1	0	1	0	1	0	1	0	1	0	1	0	1	0	0	0	0	0	0.185436	0
Central Agric	Central Agric East	Central Agric East	5.3.0	5.3.0	5.3	0	1	1	0	0	1	1	0	0	1	1	0	0	1	1	0	1	0	1	0	0	1	1	0	0	1	1	0	0	1	1	0	1	0	1	0	1	0	0.001947	0.001947	0.001947	0.001947	0.099049	1.966
Central Agric	Central Agric East	Central Agric East	5.3.0	5.3.0	5.3	1	0	1	0	1	0	1	0	1	0	1	0	1	0	1	0	1	0	1	0	1	0	1	0	1	0	1	0	1	0	1	0	1	0	1	0	1	0	0	0	0	0	0.527915	0
Central Agric	Central Agric East	Central Agric East	5.3.0	5.3.0	5.3	0	1	0	1	0	1	1	0	0	1	1	0	0	1	1	0	0	1	1	0	0	1	1	0	0	1	1	0	0	1	1	0	1	0	1	0	1	0.022666	0.033704	0.016998	0.011038	0.011038	0.04846	22.778
Central Agric	Central Agric East	Central Agric East	5.3.0	5.3.0	5.3	1	0	1	0	1	0	1	0	0	1	1	0	0	1	1	0	0	1	1	0	1	0	1	0	0	1	1	0	1	0	1	0	1	0	1	0	1	0.009123	0.009123	0.009123	0	0	0.192894	0
Central Agric	Central Agric East	Central Agric East	5.3.0	5.3.0	5.3	1	0	1	0	1	0	1	0	1	0	1	0	1	0	1	0	1	0	1	0	1	0	1	0	1	0	1	0	1	0	1	0	1	0	1	0	1	0	0	0	0	0	0.115798	0
		Central Agric East Total		5.3.0		74	34	96	12	74	34	108	0	61	47	108	0	60	48	108	0	67	41	108	0
Central Agric	Central Agric North	Central Agric North	5.4.0	0	5.4	0	1	1	0	0	1	1	0	0	1	1	0	0	1	1	0	0	1	1	0	0	1	1	0	0	1	1	0	0	1	1	0	1	0	1	0	1	0.057589	0.058609	0.043878	0.010726	0.012952	0.219026	4.897
Central Agric	Central Agric North	Central Agric North	5.4.0	5.4.0	5.4	0	1	1	0	0	1	1	0	0	1	1	0	0	1	1	0	0	1	1	0	0	1	1	0	0	1	1	0	0	1	1	0	1	0	1	0	1	0.071127	0.002788	0.000318	0.000318	0.000318	0.064162	0.496
Central Agric	Central Agric North	Central Agric North	5.4.0	5.4.0	5.4	1	0	1	0	1	0	1	0	0	1	1	0	0	1	1	0	0	1	1	0	1	0	1	0	0	1	1	0	1	0	1	0	1	0	1	0	1	0.001517	0.001517	0.001517	0	0	0.152804	0
Central Agric	Central Agric North	Central Agric North	5.4.0	5.4.0	5.4	1	0	1	0	1	0	1	0	0	1	1	0	0	1	1	0	0	1	1	0	1	0	1	0	0	1	1	0	1	0	1	0	1	0	1	0	1	0.001517	0.001517	0.001517	0	0	0.029165	0
Central Agric	Central Agric North	Central Agric North	5.4.0	5.4.0	5.4	0	1	0	1	0	1	1	0	0	1	1	0	0	1	1	0	0	1	1	0	0	1	1	0	0	1	1	0	0	1	1	0	1	0	1	0	1	0.012276	0.012276	0.00039	0.00039	0.00039	0.00039	100
Central Agric	Central Agric North	Central Agric North	5.4.0	5.4.0	5.4	0	1	0	1	0	1	1	0	0	1	1	0	0	1	1	0	0	1	1	0	0	1	1	0	0	1	1	0	0	1	1	0	1	0	1	0	1	0.03085	0.002746	0.000713	0.000713	0.000713	0.000713	100
Central Agric	Central Agric North	Central Agric North	5.4.0	5.4.0	5.4	0	1	1	0	0	1	1	0	0	1	1	0	0	1	1	0	0	1	1	0	0	1	1	0	0	1	1	0	0	1	1	0	1	0	1	0	1	0.007189	0.009279	0.009279	0.00209	0.00209	0.026396	7.918
Central Agric	Central Agric North	Central Agric North	5.4.0	5.4.0	5.4	0	1	1	0	0	1	1	0	1	0	1	0	0	1	1	0	1	0	1	0	0	1	1	0	1	0	1	0	0	1	1	0	1	0	1	0	1	0	0	0.00066	0.00066	0.00066	0.176274	0.374
Central Agric	Central Agric North	Central Agric North	5.4.0	5.4.0	5.4	0	1	1	0	0	1	1	0	0	1	1	0	0	1	1	0	0	1	1	0	0	1	1	0	0	1	1	0	0	1	1	0	1	0	1	0	1	0.001369	0.001369	0.001681	0.000312	0.000312	0.017224	1.811
Central Agric	Central Agric North	Central Agric North	5.4.0	5.4.0	5.4	0	1	0	1	0	1	1	0	0	1	1	0	0	1	1	0	0	1	1	0	0	1	1	0	0	1	1	0	0	1	1	0	1	0	1	0	1	0.003613	0.023814	0.023814	0.020202	0.020202	0.020202	100
Central Agric	Central Agric North	Central Agric North	5.4.0	5.4.0	5.4	1	0	1	0	1	0	1	0	0	1	1	0	0	1	1	0	0	1	1	0	1	0	1	0	0	1	1	0	1	0	1	0	1	0	1	0	1	0.00506	0.00506	0.00506	0	0	0	-99
Central Agric	Central Agric North	Central Agric North	5.4.0	5.4.0	5.4	0	1	1	0	0	1	1	0	0	1	1	0	0	1	1	0	1	0	1	0	0	1	1	0	0	1	1	0	0	1	1	0	1	0	1	0	1	0	0.001004	0.001326	0.001326	0.001326	0.013792	9.614
Central Agric	Central Agric North	Central Agric North	5.4.0	5.4.0	5.4	1	0	1	0	1	0	1	0	0	1	1	0	0	1	1	0	0	1	1	0	1	0	1	0	0	1	1	0	1	0	1	0	1	0	1	0	1	0.012459	0.012459	0.012459	0	0	0.0033	0
Central Agric	Central Agric North	Central Agric North	5.4.0	5.4.0	5.4	0	1	1	0	0	1	1	0	1	0	1	0	0	1	1	0	1	0	1	0	0	1	1	0	1	0	1	0	0	1	1	0	1	0	1	0	1	0	0	0.000428	0.000428	0.000428	0.161384	0.265
Central Agric	Central Agric North	Central Agric North	5.4.0	5.4.0	5.4	0	1	1	0	0	1	1	0	0	1	1	0	0	1	1	0	1	0	1	0	0	1	1	0	0	1	1	0	0	1	1	0	1	0	1	0	1	0	0.000427	0.000743	0.000743	0.000743	0.138948	0.535
Central Agric	Central Agric North	Central Agric North	5.4.0	5.4.0	5.4	0	1	0	1	0	1	1	0	0	1	1	0	0	1	1	0	0	1	1	0	0	1	1	0	0	1	1	0	0	1	1	0	1	0	1	0	1	0.024384	0.026221	0.009055	0.001837	0.001837	0.001837	100
Central Agric	Central Agric North	Central Agric North	5.4.0	5.4.0	5.4	1	0	1	0	1	0	1	0	0	1	1	0	0	1	1	0	0	1	1	0	1	0	1	0	0	1	1	0	1	0	1	0	1	0	1	0	1	0.011733	0.011733	0.011733	0	0	0	-99
Central Agric	Central Agric North	Central Agric North	5.4.0	5.4.0	5.4	0	1	1	0	0	1	1	0	0	1	1	0	0	1	1	0	0	1	1	0	0	1	1	0	0	1	1	0	0	1	1	0	1	0	1	0	1	0.004541	0.005015	0.005015	0.000474	0.000474	1.22762	0.039
Central Agric	Central Agric North	Central Agric North	5.4.0	5.4.0	5.4	0	1	0	1	0	1	1	0	0	1	1	0	0	1	1	0	0	1	1	0	0	1	1	0	0	1	1	0	0	1	1	0	1	0	1	0	1	0.011218	0.039875	0.03563	0.028657	0.028657	0.028657	100
Central Agric	Central Agric North	Central Agric North	5.4.0	5.4.0	5.4	0	1	1	0	0	1	1	0	0	1	1	0	0	1	1	0	0	1	1	0	0	1	1	0	0	1	1	0	0	1	1	0	1	0	1	0	1	0.016984	0.016984	0.002096	0.000383	0.000383	0.02045	1.873
Central Agric	Central Agric North	Central Agric North	5.4.0	5.4.0	5.4	0	1	0	1	0	1	1	0	0	1	1	0	0	1	1	0	0	1	1	0	0	1	1	0	0	1	1	0	0	1	1	0	1	0	1	0	1	8.23668	0.25246	0.044643	0.00164	0.007028	0.00164	100
Central Agric	Central Agric North	Central Agric North	5.4.0	5.4.0	5.4	0	1	1	0	0	1	1	0	0	1	1	0	0	1	1	0	0	1	1	0	0	1	1	0	0	1	1	0	0	1	1	0	1	0	1	0	1	0.013675	0.013675	0.016856	0.003181	0.003181	0.335851	0.947
Central Agric	Central Agric North	Central Agric North	5.4.0	5.4.0	5.4	1	0	1	0	1	0	1	0	0	1	1	0	1	0	1	0	0	1	1	0	1	0	1	0	0	1	1	0	1	0	1	0	1	0	1	0	1	0.035176	0.035176	0	0	0	0.406983	0
Central Agric	Central Agric North	Central Agric North	5.4.0	5.4.0	5.4	0	1	1	0	0	1	1	0	1	0	1	0	0	1	1	0	1	0	1	0	0	1	1	0	1	0	1	0	0	1	1	0	1	0	1	0	1	0	0	0.005033	0.005033	0.005033	0.036919	13.633
		Central Agric North Total		5.4.0		6	18	18	6	6	18	24	0	3	21	24	0	1	23	24	0	5	19	24	0
Central Agric	Central Agric Pans	Central Agric Pans	5.5.0	0	5.5	1	0	1	0	1	0	1	0	0	1	1	0	0	1	1	0	0	1	1	0	1	0	1	0	0	1	1	0	1	0	1	0	1	0	1	0	1	0.004589	0.004589	0.004589	0	0	0	-99
Central Agric	Central Agric Pans	Central Agric Pans	5.5.0	5.5.0	5.5	1	0	1	0	1	0	1	0	1	0	1	0	1	0	1	0	1	0	1	0	1	0	1	0	1	0	1	0	1	0	1	0	1	0	1	0	1	0	0	0	0	0	0	-99
Central Agric	Central Agric Pans	Central Agric Pans	5.5.0	5.5.0	5.5	1	0	1	0	1	0	1	0	1	0	1	0	1	0	1	0	1	0	1	0	1	0	1	0	1	0	1	0	1	0	1	0	1	0	1	0	1	0	0	0	0	0	0	-99
Central Agric	Central Agric Pans	Central Agric Pans	5.5.0	5.5.0	5.5	1	0	1	0	1	0	1	0	1	0	1	0	1	0	1	0	1	0	1	0	1	0	1	0	1	0	1	0	1	0	1	0	1	0	1	0	1	0	0	0	0	0	0	-99
Central Agric	Central Agric Pans	Central Agric Pans	5.5.0	5.5.0	5.5	1	0	1	0	1	0	1	0	1	0	1	0	1	0	1	0	1	0	1	0	1	0	1	0	1	0	1	0	1	0	1	0	1	0	1	0	1	0	0	0	0	0	0	-99
Central Agric	Central Agric Pans	Central Agric Pans	5.5.0	5.5.0	5.5	1	0	1	0	1	0	1	0	1	0	1	0	1	0	1	0	1	0	1	0	1	0	1	0	1	0	1	0	1	0	1	0	1	0	1	0	1	0	0	0	0	0	0	-99
Central Agric	Central Agric Pans	Central Agric Pans	5.5.0	5.5.0	5.5	1	0	1	0	1	0	1	0	0	1	1	0	0	1	1	0	0	1	1	0	1	0	1	0	0	1	1	0	1	0	1	0	1	0	1	0	1	0.007954	0.007954	0.007954	0	0	0	-99
Central Agric	Central Agric Pans	Central Agric Pans	5.5.0	5.5.0	5.5	1	0	1	0	1	0	1	0	0	1	1	0	0	1	1	0	0	1	1	0	1	0	1	0	0	1	1	0	1	0	1	0	1	0	1	0	1	0.104243	0.104243	0.001599	0	0	0	-99
Central Agric	Central Agric Pans	Central Agric Pans	5.5.0	5.5.0	5.5	0	1	0	1	0	1	1	0	1	0	1	0	0	1	1	0	1	0	1	0	0	1	1	0	1	0	1	0	0	1	1	0	1	0	1	0	1	0	0	0.000863	0.000863	0.000863	0.000863	100
Central Agric	Central Agric Pans	Central Agric Pans	5.5.0	5.5.0	5.5	0	1	0	1	0	1	1	0	0	1	1	0	0	1	1	0	0	1	1	0	0	1	1	0	0	1	1	0	0	1	1	0	1	0	1	0	1	0.006687	0.007093	0.007093	0.000406	0.001589	0.000406	100
Central Agric	Central Agric Pans	Central Agric Pans	5.5.0	5.5.0	5.5	1	0	1	0	1	0	1	0	1	0	1	0	1	0	1	0	1	0	1	0	1	0	1	0	1	0	1	0	1	0	1	0	1	0	1	0	1	0	0	0	0	0	0	-99
Central Agric	Central Agric Pans	Central Agric Pans	5.5.0	5.5.0	5.5	1	0	1	0	1	0	1	0	1	0	1	0	1	0	1	0	1	0	1	0	1	0	1	0	1	0	1	0	1	0	1	0	1	0	1	0	1	0	0	0	0	0	0	-99
		Central Agric Pans Total		5.5.0		10	2	10	2	10	2	12	0	8	4	12	0	7	5	12	0	8	4	12	0
Central Agric	Central Agric Mopipi	Central Agric Mopipi	5.6.0	0	5.6	0	1	1	0	0	1	1	0	0	1	1	0	0	1	1	0	1	0	1	0	0	1	1	0	0	1	1	0	0	1	1	0	1	0	1	0	1	0	0.00794	0.008494	0.008494	0.008494	0.121912	6.967
Central Agric	Central Agric Mopipi	Central Agric Mopipi	5.6.0	5.6.0	5.6	0	1	1	0	0	1	1	0	0	1	1	0	0	1	1	0	0	1	1	0	0	1	1	0	0	1	1	0	0	1	1	0	1	0	1	0	1	0.011538	0.018934	0.019848	0.008309	0.008309	0.256171	3.244
Central Agric	Central Agric Mopipi	Central Agric Mopipi	5.6.0	5.6.0	5.6	1	0	1	0	1	0	1	0	1	0	1	0	1	0	1	0	1	0	1	0	1	0	1	0	1	0	1	0	1	0	1	0	1	0	1	0	1	0	0	0	0	0	0.199896	0
Central Agric	Central Agric Mopipi	Central Agric Mopipi	5.6.0	5.6.0	5.6	1	0	1	0	1	0	1	0	1	0	1	0	1	0	1	0	1	0	1	0	1	0	1	0	1	0	1	0	1	0	1	0	1	0	1	0	1	0	0	0	0	0	0.244668	0
Central Agric	Central Agric Mopipi	Central Agric Mopipi	5.6.0	5.6.0	5.6	1	0	1	0	1	0	1	0	1	0	1	0	1	0	1	0	1	0	1	0	1	0	1	0	1	0	1	0	1	0	1	0	1	0	1	0	1	0	0	0	0	0	0.123144	0
Central Agric	Central Agric Mopipi	Central Agric Mopipi	5.6.0	5.6.0	5.6	1	0	1	0	1	0	1	0	0	1	1	0	0	1	1	0	0	1	1	0	1	0	1	0	0	1	1	0	1	0	1	0	1	0	1	0	1	0.077233	0.077233	0.077233	0	0	2.95979	0
Central Agric	Central Agric Mopipi	Central Agric Mopipi	5.6.0	5.6.0	5.6	1	0	1	0	1	0	1	0	1	0	1	0	1	0	1	0	1	0	1	0	1	0	1	0	1	0	1	0	1	0	1	0	1	0	1	0	1	0	0	0	0	0	0	-99
Central Agric	Central Agric Mopipi	Central Agric Mopipi	5.6.0	5.6.0	5.6	1	0	1	0	1	0	1	0	1	0	1	0	1	0	1	0	1	0	1	0	1	0	1	0	1	0	1	0	1	0	1	0	1	0	1	0	1	0	0	0	0	0	0	-99
		Central Agric Mopipi Total		5.6.0		6	2	8	0	6	2	8	0	5	3	8	0	5	3	8	0	6	2	8	0
Central Agric	Central Agric West	Central Agric West	5.7.0	0	5.7	0	1	1	0	0	1	1	0	0	1	1	0	0	1	1	0	0	1	1	0	0	1	1	0	0	1	1	0	0	1	1	0	1	0	1	0	1	0.008291	0.018629	0.010688	0.010688	0.010688	0.147691	7.237
Central Agric	Central Agric West	Central Agric West	5.7.0	5.7.0	5.7	0	1	0	1	0	1	1	0	0	1	1	0	0	1	1	0	0	1	1	0	0	1	1	0	0	1	1	0	0	1	1	0	1	0	1	0	1	0.021239	0.021629	0.02057	0.001373	0.007132	0.001373	100
Central Agric	Central Agric West	Central Agric West	5.7.0	5.7.0	5.7	0	1	1	0	0	1	1	0	0	1	1	0	0	1	1	0	0	1	1	0	0	1	1	0	0	1	1	0	0	1	1	0	1	0	1	0	1	0.014846	0.015237	0.004315	0.000391	0.000391	0.051426	0.76
Central Agric	Central Agric West	Central Agric West	5.7.0	5.7.0	5.7	0	1	1	0	0	1	1	0	0	1	1	0	0	1	1	0	0	1	1	0	0	1	1	0	0	1	1	0	0	1	1	0	1	0	1	0	1	0.01183	0.01183	0.002999	0.000288	0.000288	0.070476	0.409
Central Agric	Central Agric West	Central Agric West	5.7.0	5.7.0	5.7	1	0	1	0	1	0	1	0	0	1	1	0	0	1	1	0	0	1	1	0	1	0	1	0	0	1	1	0	1	0	1	0	1	0	1	0	1	0.036158	0.028507	0.002577	0	0	0	-99
Central Agric	Central Agric West	Central Agric West	5.7.0	5.7.0	5.7	0	1	0	1	0	1	1	0	1	0	1	0	0	1	1	0	1	0	1	0	0	1	1	0	1	0	1	0	0	1	1	0	1	0	1	0	1	0	0	0.000542	0.000542	0.000542	0.000542	100
Central Agric	Central Agric West	Central Agric West	5.7.0	5.7.0	5.7	0	1	0	1	0	1	1	0	0	1	1	0	0	1	1	0	0	1	1	0	0	1	1	0	0	1	1	0	0	1	1	0	1	0	1	0	1	0.013731	0.028118	0.017686	0.014727	0.014727	0.014727	100
Central Agric	Central Agric West	Central Agric West	5.7.0	5.7.0	5.7	0	1	0	1	0	1	1	0	0	1	1	0	0	1	1	0	0	1	1	0	0	1	1	0	0	1	1	0	0	1	1	0	1	0	1	0	1	0.116967	0.123334	0.077054	0.008007	0.008007	0.008007	100
Central Agric	Central Agric West	Central Agric West	5.7.0	5.7.0	5.7	0	1	1	0	0	1	1	0	0	1	1	0	0	1	1	0	0	1	1	0	0	1	1	0	0	1	1	0	0	1	1	0	1	0	1	0	1	0.020201	0.020201	0.01305	0.000346	0.000346	0.006214	5.568
Central Agric	Central Agric West	Central Agric West	5.7.0	5.7.0	5.7	0	1	0	1	0	1	1	0	0	1	1	0	0	1	1	0	0	1	1	0	0	1	1	0	0	1	1	0	0	1	1	0	1	0	1	0	1	0.381605	0.382557	0.02403	0.002092	0.005565	0.002092	100
Central Agric	Central Agric West	Central Agric West	5.7.0	5.7.0	5.7	0	1	0	1	0	1	1	0	0	1	1	0	0	1	1	0	0	1	1	0	0	1	1	0	0	1	1	0	0	1	1	0	1	0	1	0	1	0.007039	0.007483	0.005944	0.001225	0.001225	0.001225	100
Central Agric	Central Agric West	Central Agric West	5.7.0	5.7.0	5.7	0	1	0	1	0	1	1	0	0	1	1	0	0	1	1	0	0	1	1	0	0	1	1	0	0	1	1	0	0	1	1	0	1	0	1	0	1	0.023975	0.024557	0.022092	0.000973	0.000973	0.000973	100
Central Agric	Central Agric West	Central Agric West	5.7.0	5.7.0	5.7	1	0	1	0	1	0	1	0	0	1	1	0	1	0	1	0	0	1	1	0	1	0	1	0	0	1	1	0	1	0	1	0	1	0	1	0	1	0.008858	0.008858	0	0	0	0	-99
Central Agric	Central Agric West	Central Agric West	5.7.0	5.7.0	5.7	0	1	0	1	0	1	1	0	0	1	1	0	0	1	1	0	0	1	1	0	0	1	1	0	0	1	1	0	0	1	1	0	1	0	1	0	1	0.667972	0.66207	0.036607	0.007294	0.009405	0.007294	100
Central Agric	Central Agric West	Central Agric West	5.7.0	5.7.0	5.7	1	0	1	0	1	0	1	0	0	1	1	0	1	0	1	0	0	1	1	0	1	0	1	0	0	1	1	0	1	0	1	0	1	0	1	0	1	0.34087	0.34087	0	0	0	0	-99
Central Agric	Central Agric West	Central Agric West	5.7.0	5.7.0	5.7	0	1	0	1	0	1	1	0	0	1	1	0	0	1	1	0	0	1	1	0	0	1	1	0	0	1	1	0	0	1	1	0	1	0	1	0	1	0.013609	0.013609	0.01468	0.001071	0.001071	0.001071	100
Central Agric	Central Agric West	Central Agric West	5.7.0	5.7.0	5.7	0	1	0	1	0	1	1	0	0	1	1	0	0	1	1	0	0	1	1	0	0	1	1	0	0	1	1	0	0	1	1	0	1	0	1	0	1	0.118095	0.157094	0.138393	0.039766	0.039766	0.083468	47.642
Central Agric	Central Agric West	Central Agric West	5.7.0	5.7.0	5.7	1	0	1	0	1	0	1	0	0	1	1	0	0	1	1	0	0	1	1	0	1	0	1	0	0	1	1	0	1	0	1	0	1	0	1	0	1	0.042078	0.042078	0.018069	0	0	0	-99
Central Agric	Central Agric West	Central Agric West	5.7.0	5.7.0	5.7	0	1	0	1	0	1	1	0	0	1	1	0	0	1	1	0	0	1	1	0	0	1	1	0	0	1	1	0	0	1	1	0	1	0	1	0	1	0.045462	0.046375	0.022538	0.002154	0.002154	0.002154	100
Central Agric	Central Agric West	Central Agric West	5.7.0	5.7.0	5.7	0	1	0	1	0	1	1	0	0	1	1	0	0	1	1	0	0	1	1	0	0	1	1	0	0	1	1	0	0	1	1	0	1	0	1	0	1	0.12397	0.12397	0.006551	0.000763	0.000763	0.000763	100
Central Agric	Central Agric West	Central Agric West	5.7.0	5.7.0	5.7	1	0	1	0	0	1	1	0	0	1	1	0	0	1	1	0	0	1	1	0	0	1	1	0	0	1	1	0	1	0	1	0	1	0	1	0	1	0.013873	0.013873	0.006683	0	0.006683	0	-99
Central Agric	Central Agric West	Central Agric West	5.7.0	5.7.0	5.7	0	1	0	1	0	1	1	0	0	1	1	0	0	1	1	0	1	0	1	0	0	1	1	0	0	1	1	0	0	1	1	0	1	0	1	0	1	0	0.001221	0.003022	0.003022	0.003022	0.003022	100
Central Agric	Central Agric West	Central Agric West	5.7.0	5.7.0	5.7	0	1	1	0	0	1	1	0	0	1	1	0	0	1	1	0	0	1	1	0	0	1	1	0	0	1	1	0	0	1	1	0	1	0	1	0	1	16.8979	2.88981	0.345916	0.118229	0.118229	0.826741	14.301
Central Agric	Central Agric West	Central Agric West	5.7.0	5.7.0	5.7	0	1	1	0	0	1	1	0	0	1	1	0	0	1	1	0	0	1	1	0	0	1	1	0	0	1	1	0	0	1	1	0	1	0	1	0	1	0.006438	0.006438	0.007966	0.001528	0.001528	0.032339	4.725
Central Agric	Central Agric West	Central Agric West	5.7.0	5.7.0	5.7	1	0	1	0	1	0	1	0	0	1	1	0	0	1	1	0	0	1	1	0	1	0	1	0	0	1	1	0	1	0	1	0	1	0	1	0	1	0.058211	0.058211	0.015384	0	0	0	-99
Central Agric	Central Agric West	Central Agric West	5.7.0	5.7.0	5.7	0	1	0	1	0	1	1	0	0	1	1	0	0	1	1	0	0	1	1	0	0	1	1	0	0	1	1	0	0	1	1	0	1	0	1	0	1	0.018206	0.018206	0.01912	0.000913	0.003735	0.000913	100
Central Agric	Central Agric West	Central Agric West	5.7.0	5.7.0	5.7	0	1	0	1	0	1	1	0	0	1	1	0	0	1	1	0	0	1	1	0	0	1	1	0	0	1	1	0	0	1	1	0	1	0	1	0	1	0.006266	0.006266	0.007631	0.001366	0.001366	0.001366	100
Central Agric	Central Agric West	Central Agric West	5.7.0	5.7.0	5.7	0	1	0	1	0	1	1	0	0	1	1	0	0	1	1	0	0	1	1	0	0	1	1	0	0	1	1	0	0	1	1	0	1	0	1	0	1	0.099295	0.099295	0.026467	0.001171	0.011696	0.001171	100
Central Agric	Central Agric West	Central Agric West	5.7.0	5.7.0	5.7	0	1	0	1	0	1	1	0	0	1	1	0	0	1	1	0	0	1	1	0	0	1	1	0	0	1	1	0	0	1	1	0	1	0	1	0	1	0.100417	0.102865	0.070778	0.002448	0.016596	0.002448	100
Central Agric	Central Agric West	Central Agric West	5.7.0	5.7.0	5.7	0	1	0	1	0	1	1	0	0	1	1	0	0	1	1	0	0	1	1	0	0	1	1	0	0	1	1	0	0	1	1	0	1	0	1	0	1	0.05981	0.05981	0.008643	0.000903	0.000903	0.000903	100
Central Agric	Central Agric West	Central Agric West	5.7.0	5.7.0	5.7	0	1	0	1	0	1	1	0	0	1	1	0	0	1	1	0	0	1	1	0	0	1	1	0	0	1	1	0	0	1	1	0	1	0	1	0	1	0.258122	0.051432	0.022363	0.006922	0.006922	0.006922	100
Central Agric	Central Agric West	Central Agric West	5.7.0	5.7.0	5.7	0	1	1	0	0	1	1	0	0	1	1	0	0	1	1	0	0	1	1	0	0	1	1	0	0	1	1	0	0	1	1	0	1	0	1	0	1	0.019473	0.020354	0.015654	0.001646	0.001646	0.129389	1.272
Central Agric	Central Agric West	Central Agric West	5.7.0	5.7.0	5.7	0	1	1	0	0	1	1	0	0	1	1	0	0	1	1	0	0	1	1	0	0	1	1	0	0	1	1	0	0	1	1	0	1	0	1	0	1	0.017351	0.017351	0.019593	0.002242	0.002242	0.043609	5.141
Central Agric	Central Agric West	Central Agric West	5.7.0	5.7.0	5.7	0	1	0	1	0	1	1	0	0	1	1	0	0	1	1	0	0	1	1	0	0	1	1	0	0	1	1	0	0	1	1	0	1	0	1	0	1	0.026365	0.026365	0.017884	0.000726	0.000726	0.000726	100
Central Agric	Central Agric West	Central Agric West	5.7.0	5.7.0	5.7	0	1	0	1	0	1	1	0	0	1	1	0	0	1	1	0	0	1	1	0	0	1	1	0	0	1	1	0	0	1	1	0	1	0	1	0	1	0.011594	0.011594	0.012512	0.000918	0.000918	0.000918	100
Central Agric	Central Agric West	Central Agric West	5.7.0	5.7.0	5.7	0	1	0	1	0	1	1	0	1	0	1	0	0	1	1	0	1	0	1	0	0	1	1	0	1	0	1	0	0	1	1	0	1	0	1	0	1	0	0	0.001809	0.001809	0.001809	0.001809	100
Central Agric	Central Agric West	Central Agric West	5.7.0	5.7.0	5.7	0	1	0	1	0	1	1	0	0	1	1	0	0	1	1	0	0	1	1	0	0	1	1	0	0	1	1	0	0	1	1	0	1	0	1	0	1	0.067858	0.057739	0.004488	0.004488	0.004488	0.004488	100
Central Agric	Central Agric West	Central Agric West	5.7.0	5.7.0	5.7	0	1	1	0	0	1	1	0	0	1	1	0	0	1	1	0	0	1	1	0	0	1	1	0	0	1	1	0	0	1	1	0	1	0	1	0	1	0.019484	0.01054	0.01054	0.00321	0.00321	0.42338	0.758
Central Agric	Central Agric West	Central Agric West	5.7.0	5.7.0	5.7	0	1	0	1	0	1	1	0	0	1	1	0	0	1	1	0	0	1	1	0	0	1	1	0	0	1	1	0	0	1	1	0	1	0	1	0	1	0.06767	0.071053	0.055353	0.007677	0.007677	0.007677	100
Central Agric	Central Agric West	Central Agric West	5.7.0	5.7.0	5.7	0	1	0	1	0	1	1	0	0	1	1	0	0	1	1	0	0	1	1	0	0	1	1	0	0	1	1	0	0	1	1	0	1	0	1	0	1	0.021125	0.024346	0.015221	0.004049	0.004049	0.004049	100
Central Agric	Central Agric West	Central Agric West	5.7.0	5.7.0	5.7	0	1	0	1	0	1	1	0	0	1	1	0	0	1	1	0	1	0	1	0	0	1	1	0	0	1	1	0	0	1	1	0	1	0	1	0	1	0	0.001309	0.001309	0.001309	0.001309	0.001309	100
Central Agric	Central Agric West	Central Agric West	5.7.0	5.7.0	5.7	0	1	0	1	0	1	1	0	1	0	1	0	0	1	1	0	0	1	1	0	0	1	1	0	1	0	1	0	0	1	1	0	1	0	1	0	1	0.024611	0	0.001863	0.001863	0.001863	0.001863	100
Central Agric	Central Agric West	Central Agric West	5.7.0	5.7.0	5.7	0	1	0	1	0	1	1	0	0	1	1	0	0	1	1	0	0	1	1	0	0	1	1	0	0	1	1	0	0	1	1	0	1	0	1	0	1	0.017745	0.017745	0.005998	0.001931	0.001931	0.001931	100
Central Agric	Central Agric West	Central Agric West	5.7.0	5.7.0	5.7	0	1	0	1	0	1	1	0	0	1	1	0	0	1	1	0	0	1	1	0	0	1	1	0	0	1	1	0	0	1	1	0	1	0	1	0	1	0.024584	0.031931	0.011414	0.007348	0.007348	0.007348	100
Central Agric	Central Agric West	Central Agric West	5.7.0	5.7.0	5.7	0	1	0	1	0	1	1	0	0	1	1	0	0	1	1	0	0	1	1	0	0	1	1	0	0	1	1	0	0	1	1	0	1	0	1	0	1	0.005136	0.005659	0.00091	0.00091	0.00091	0.00091	100
Central Agric	Central Agric West	Central Agric West	5.7.0	5.7.0	5.7	0	1	1	0	0	1	1	0	0	1	1	0	0	1	1	0	0	1	1	0	0	1	1	0	0	1	1	0	0	1	1	0	1	0	1	0	1	0.014993	0.022432	0.023177	0.014713	0.014713	0.182414	8.066
Central Agric	Central Agric West	Central Agric West	5.7.0	5.7.0	5.7	0	1	0	1	0	1	1	0	0	1	1	0	0	1	1	0	0	1	1	0	0	1	1	0	0	1	1	0	0	1	1	0	1	0	1	0	1	0.007587	0.007587	0.015003	0.007416	0.007416	0.007416	100
Central Agric	Central Agric West	Central Agric West	5.7.0	5.7.0	5.7	0	1	1	0	0	1	1	0	0	1	1	0	0	1	1	0	0	1	1	0	0	1	1	0	0	1	1	0	0	1	1	0	1	0	1	0	1	0.003982	0.011393	0.016086	0.012105	0.012105	0.254925	4.748
Central Agric	Central Agric West	Central Agric West	5.7.0	5.7.0	5.7	0	1	1	0	0	1	1	0	0	1	1	0	0	1	1	0	0	1	1	0	0	1	1	0	0	1	1	0	0	1	1	0	1	0	1	0	1	0.032376	0.038585	0.033844	0.013709	0.013709	0.456488	3.003
Central Agric	Central Agric West	Central Agric West	5.7.0	5.7.0	5.7	0	1	0	1	0	1	1	0	0	1	1	0	0	1	1	0	0	1	1	0	0	1	1	0	0	1	1	0	0	1	1	0	1	0	1	0	1	0.030218	0.040764	0.052984	0.022766	0.022766	0.022766	100
Central Agric	Central Agric West	Central Agric West	5.7.0	5.7.0	5.7	0	1	0	1	0	1	1	0	0	1	1	0	0	1	1	0	0	1	1	0	0	1	1	0	0	1	1	0	0	1	1	0	1	0	1	0	1	0.0168	0.018511	0.003923	0.003923	0.003923	0.003923	100
Central Agric	Central Agric West	Central Agric West	5.7.0	5.7.0	5.7	0	1	0	1	0	1	1	0	0	1	1	0	0	1	1	0	0	1	1	0	0	1	1	0	0	1	1	0	0	1	1	0	1	0	1	0	1	0.105032	0.08621	0.009709	0.009709	0.009709	0.009709	100
Central Agric	Central Agric West	Central Agric West	5.7.0	5.7.0	5.7	0	1	1	0	0	1	1	0	0	1	1	0	0	1	1	0	1	0	1	0	0	1	1	0	0	1	1	0	0	1	1	0	1	0	1	0	1	0	0.002411	0.006859	0.006859	0.006859	0.248063	2.765
Central Agric	Central Agric West	Central Agric West	5.7.0	5.7.0	5.7	0	1	1	0	0	1	1	0	0	1	1	0	0	1	1	0	0	1	1	0	0	1	1	0	0	1	1	0	0	1	1	0	1	0	1	0	1	0.016346	0.017308	0.008797	0.005051	0.005051	0.15606	3.237
Central Agric	Central Agric West	Central Agric West	5.7.0	5.7.0	5.7	0	1	0	1	0	1	1	0	1	0	1	0	0	1	1	0	1	0	1	0	0	1	1	0	1	0	1	0	0	1	1	0	1	0	1	0	1	0	0	0.000284	0.000284	0.000284	0.000284	100
Central Agric	Central Agric West	Central Agric West	5.7.0	5.7.0	5.7	0	1	0	1	0	1	1	0	0	1	1	0	0	1	1	0	0	1	1	0	0	1	1	0	0	1	1	0	0	1	1	0	1	0	1	0	1	0.007374	0.008555	0.009435	0.002061	0.002061	0.002061	100
Central Agric	Central Agric West	Central Agric West	5.7.0	5.7.0	5.7	1	0	1	0	1	0	1	0	0	1	1	0	0	1	1	0	0	1	1	0	1	0	1	0	0	1	1	0	1	0	1	0	1	0	1	0	1	0.010486	0.010486	0.004067	0	0	0	-99
Central Agric	Central Agric West	Central Agric West	5.7.0	5.7.0	5.7	0	1	1	0	0	1	1	0	0	1	1	0	0	1	1	0	0	1	1	0	0	1	1	0	0	1	1	0	0	1	1	0	1	0	1	0	1	0.008133	0.008133	0.009883	0.00175	0.00175	0.053643	3.262
Central Agric	Central Agric West	Central Agric West	5.7.0	5.7.0	5.7	0	1	1	0	0	1	1	0	1	0	1	0	0	1	1	0	1	0	1	0	0	1	1	0	1	0	1	0	0	1	1	0	1	0	1	0	1	0	0	0.001931	0.001931	0.001931	0.024171	7.989
Central Agric	Central Agric West	Central Agric West	5.7.0	5.7.0	5.7	0	1	1	0	0	1	1	0	0	1	1	0	0	1	1	0	0	1	1	0	0	1	1	0	0	1	1	0	0	1	1	0	1	0	1	0	1	0.0122	0.0122	0.013949	0.00175	0.00175	0.080826	2.165
Central Agric	Central Agric West	Central Agric West	5.7.0	5.7.0	5.7	1	0	1	0	1	0	1	0	0	1	1	0	0	1	1	0	0	1	1	0	1	0	1	0	0	1	1	0	1	0	1	0	1	0	1	0	1	0.018037	0.018037	0.018037	0	0	0	-99
Central Agric	Central Agric West	Central Agric West	5.7.0	5.7.0	5.7	1	0	1	0	1	0	1	0	0	1	1	0	0	1	1	0	0	1	1	0	1	0	1	0	0	1	1	0	1	0	1	0	1	0	1	0	1	0.061807	0.061807	0.055921	0	0	0	-99
Central Agric	Central Agric West	Central Agric West	5.7.0	5.7.0	5.7	0	1	1	0	0	1	1	0	0	1	1	0	0	1	1	0	0	1	1	0	0	1	1	0	0	1	1	0	0	1	1	0	1	0	1	0	1	0.014912	0.032484	0.033219	0.018307	0.018307	0.223494	8.191
Central Agric	Central Agric West	Central Agric West	5.7.0	5.7.0	5.7	0	1	0	1	0	1	1	0	0	1	1	0	0	1	1	0	1	0	1	0	0	1	1	0	0	1	1	0	0	1	1	0	1	0	1	0	1	0	0.000997	0.000997	0.000997	0.000997	0.000997	100
Central Agric	Central Agric West	Central Agric West	5.7.0	5.7.0	5.7	1	0	1	0	1	0	1	0	0	1	1	0	0	1	1	0	0	1	1	0	1	0	1	0	0	1	1	0	1	0	1	0	1	0	1	0	1	0.003728	0.003728	0.003728	0	0	0	-99
Central Agric	Central Agric West	Central Agric West	5.7.0	5.7.0	5.7	0	1	0	1	0	1	1	0	0	1	1	0	0	1	1	0	1	0	1	0	0	1	1	0	0	1	1	0	0	1	1	0	1	0	1	0	1	0	0.014502	0.014502	0.014502	0.014502	0.014502	100
Central Agric	Central Agric West	Central Agric West	5.7.0	5.7.0	5.7	0	1	0	1	0	1	1	0	0	1	1	0	0	1	1	0	0	1	1	0	0	1	1	0	0	1	1	0	0	1	1	0	1	0	1	0	1	0.001806	0.020077	0.020077	0.018271	0.018271	0.018271	100
Central Agric	Central Agric West	Central Agric West	5.7.0	5.7.0	5.7	0	1	1	0	0	1	1	0	0	1	1	0	0	1	1	0	0	1	1	0	0	1	1	0	0	1	1	0	0	1	1	0	1	0	1	0	1	0.011309	0.018489	0.019384	0.008075	0.008075	0.145106	5.565
Central Agric	Central Agric West	Central Agric West	5.7.0	5.7.0	5.7	1	0	1	0	1	0	1	0	1	0	1	0	1	0	1	0	1	0	1	0	1	0	1	0	1	0	1	0	1	0	1	0	1	0	1	0	1	0	0	0	0	0	0.041232	0
Central Agric	Central Agric West	Central Agric West	5.7.0	5.7.0	5.7	1	0	1	0	1	0	1	0	0	1	1	0	0	1	1	0	0	1	1	0	1	0	1	0	0	1	1	0	1	0	1	0	1	0	1	0	1	0.035682	0.035682	0.016338	0	0	0	-99
Central Agric	Central Agric West	Central Agric West	5.7.0	5.7.0	5.7	0	1	0	1	0	1	1	0	1	0	1	0	0	1	1	0	1	0	1	0	0	1	1	0	1	0	1	0	0	1	1	0	1	0	1	0	1	0	0	0.00582	0.00582	0.00582	0.00582	100
Central Agric	Central Agric West	Central Agric West	5.7.0	5.7.0	5.7	0	1	0	1	0	1	1	0	0	1	1	0	0	1	1	0	0	1	1	0	0	1	1	0	0	1	1	0	0	1	1	0	1	0	1	0	1	0.093451	0.093451	0.011079	0.00291	0.00291	0.00291	100
Central Agric	Central Agric West	Central Agric West	5.7.0	5.7.0	5.7	0	1	0	1	0	1	1	0	1	0	1	0	0	1	1	0	1	0	1	0	0	1	1	0	1	0	1	0	0	1	1	0	1	0	1	0	1	0	0	0.002722	0.002722	0.002722	0.002722	100
Central Agric	Central Agric West	Central Agric West	5.7.0	5.7.0	5.7	0	1	1	0	0	1	1	0	0	1	1	0	0	1	1	0	0	1	1	0	0	1	1	0	0	1	1	0	0	1	1	0	1	0	1	0	1	0.004084	0.004084	0.011844	0.00776	0.00776	0.129378	5.998
Central Agric	Central Agric West	Central Agric West	5.7.0	5.7.0	5.7	0	1	1	0	0	1	1	0	0	1	1	0	0	1	1	0	1	0	1	0	0	1	1	0	0	1	1	0	0	1	1	0	1	0	1	0	1	0	0.001181	0.001181	0.001181	0.001181	0.101491	1.164
Central Agric	Central Agric West	Central Agric West	5.7.0	5.7.0	5.7	1	0	1	0	1	0	1	0	0	1	1	0	0	1	1	0	0	1	1	0	1	0	1	0	0	1	1	0	1	0	1	0	1	0	1	0	1	0.039275	0.039275	0.034346	0	0	0	-99
Central Agric	Central Agric West	Central Agric West	5.7.0	5.7.0	5.7	0	1	1	0	0	1	1	0	0	1	1	0	0	1	1	0	0	1	1	0	0	1	1	0	0	1	1	0	0	1	1	0	1	0	1	0	1	0.012588	0.015603	0.010352	0.003015	0.003015	0.106654	2.827
Central Agric	Central Agric West	Central Agric West	5.7.0	5.7.0	5.7	1	0	1	0	1	0	1	0	0	1	1	0	0	1	1	0	0	1	1	0	1	0	1	0	0	1	1	0	1	0	1	0	1	0	1	0	1	0.023343	0.023343	0.011005	0	0	0.163878	0
Central Agric	Central Agric West	Central Agric West	5.7.0	5.7.0	5.7	0	1	0	1	0	1	1	0	0	1	1	0	0	1	1	0	1	0	1	0	0	1	1	0	0	1	1	0	0	1	1	0	1	0	1	0	1	0	0.003567	0.003567	0.003567	0.003567	0.003567	100
Central Agric	Central Agric West	Central Agric West	5.7.0	5.7.0	5.7	0	1	1	0	0	1	1	0	0	1	1	0	0	1	1	0	0	1	1	0	0	1	1	0	0	1	1	0	0	1	1	0	1	0	1	0	1	0.038646	0.039434	0.001951	0.001951	0.001951	0.019802	9.853
Central Agric	Central Agric West	Central Agric West	5.7.0	5.7.0	5.7	0	1	0	1	0	1	1	0	0	1	1	0	0	1	1	0	0	1	1	0	0	1	1	0	0	1	1	0	0	1	1	0	1	0	1	0	1	0.029444	0.029444	0.032932	0.003488	0.003488	0.003488	100
Central Agric	Central Agric West	Central Agric West	5.7.0	5.7.0	5.7	0	1	0	1	0	1	1	0	0	1	1	0	0	1	1	0	0	1	1	0	0	1	1	0	0	1	1	0	0	1	1	0	1	0	1	0	1	0.003672	0.006036	0.00778	0.004108	0.004108	0.004108	100
Central Agric	Central Agric West	Central Agric West	5.7.0	5.7.0	5.7	0	1	0	1	0	1	1	0	0	1	1	0	0	1	1	0	0	1	1	0	0	1	1	0	0	1	1	0	0	1	1	0	1	0	1	0	1	0.065687	0.069938	0.038034	0.011041	0.011041	0.011041	100
Central Agric	Central Agric West	Central Agric West	5.7.0	5.7.0	5.7	0	1	0	1	0	1	1	0	0	1	1	0	0	1	1	0	0	1	1	0	0	1	1	0	0	1	1	0	0	1	1	0	1	0	1	0	1	0.02516	0.02995	0.016255	0.01217	0.01217	0.042101	28.907
Central Agric	Central Agric West	Central Agric West	5.7.0	5.7.0	5.7	0	1	0	1	0	1	1	0	0	1	1	0	0	1	1	0	0	1	1	0	0	1	1	0	0	1	1	0	0	1	1	0	1	0	1	0	1	0.006567	0.016147	0.022748	0.01618	0.01618	0.01618	100
Central Agric	Central Agric West	Central Agric West	5.7.0	5.7.0	5.7	0	1	0	1	0	1	1	0	0	1	1	0	0	1	1	0	0	1	1	0	0	1	1	0	0	1	1	0	0	1	1	0	1	0	1	0	1	0.023605	0.027315	0.00818	0.00818	0.00818	0.00818	100
Central Agric	Central Agric West	Central Agric West	5.7.0	5.7.0	5.7	0	1	0	1	0	1	1	0	0	1	1	0	0	1	1	0	0	1	1	0	0	1	1	0	0	1	1	0	0	1	1	0	1	0	1	0	1	0.108212	0.117228	0.0259	0.022616	0.022616	0.08964	25.23
Central Agric	Central Agric West	Central Agric West	5.7.0	5.7.0	5.7	1	0	1	0	1	0	1	0	0	1	1	0	0	1	1	0	0	1	1	0	1	0	1	0	0	1	1	0	1	0	1	0	1	0	1	0	1	0.066847	0.066847	0.003106	0	0	0	-99
Central Agric	Central Agric West	Central Agric West	5.7.0	5.7.0	5.7	0	1	0	1	0	1	1	0	0	1	1	0	0	1	1	0	0	1	1	0	0	1	1	0	0	1	1	0	0	1	1	0	1	0	1	0	1	0.053913	0.054913	0.016559	0.001872	0.001872	0.001872	100
Central Agric	Central Agric West	Central Agric West	5.7.0	5.7.0	5.7	0	1	0	1	0	1	1	0	0	1	1	0	0	1	1	0	0	1	1	0	0	1	1	0	0	1	1	0	0	1	1	0	1	0	1	0	1	0.031624	0.035988	0.035988	0.004363	0.004363	0.004363	100
Central Agric	Central Agric West	Central Agric West	5.7.0	5.7.0	5.7	0	1	0	1	0	1	1	0	0	1	1	0	0	1	1	0	0	1	1	0	0	1	1	0	0	1	1	0	0	1	1	0	1	0	1	0	1	0.017794	0.018975	0.018975	0.001182	0.001182	0.001182	100
Central Agric	Central Agric West	Central Agric West	5.7.0	5.7.0	5.7	1	0	1	0	1	0	1	0	1	0	1	0	1	0	1	0	1	0	1	0	1	0	1	0	1	0	1	0	1	0	1	0	1	0	1	0	1	0	0	0	0	0	0	-99
Central Agric	Central Agric West	Central Agric West	5.7.0	5.7.0	5.7	1	0	1	0	1	0	1	0	0	1	1	0	0	1	1	0	0	1	1	0	1	0	1	0	0	1	1	0	1	0	1	0	1	0	1	0	1	0.030776	0.030776	0.030776	0	0	0.020363	0
Central Agric	Central Agric West	Central Agric West	5.7.0	5.7.0	5.7	0	1	1	0	0	1	1	0	0	1	1	0	0	1	1	0	0	1	1	0	0	1	1	0	0	1	1	0	0	1	1	0	1	0	1	0	1	0.054554	0.054554	0.044769	0.000796	0.000796	0.019122	4.163
Central Agric	Central Agric West	Central Agric West	5.7.0	5.7.0	5.7	0	1	0	1	0	1	1	0	0	1	1	0	0	1	1	0	1	0	1	0	0	1	1	0	0	1	1	0	0	1	1	0	1	0	1	0	1	0	0.074786	0.075655	0.075655	0.075655	0.115635	65.426
Central Agric	Central Agric West	Central Agric West	5.7.0	5.7.0	5.7	0	1	0	1	0	1	1	0	0	1	1	0	0	1	1	0	1	0	1	0	0	1	1	0	0	1	1	0	0	1	1	0	1	0	1	0	1	0	0.026847	0.030323	0.030323	0.030323	0.151163	20.06
Central Agric	Central Agric West	Central Agric West	5.7.0	5.7.0	5.7	0	1	0	1	0	1	1	0	0	1	1	0	0	1	1	0	1	0	1	0	0	1	1	0	0	1	1	0	0	1	1	0	1	0	1	0	1	0	0.015586	0.026164	0.026164	0.026164	0.048399	54.059
Central Agric	Central Agric West	Central Agric West	5.7.0	5.7.0	5.7	0	1	0	1	0	1	1	0	0	1	1	0	0	1	1	0	0	1	1	0	0	1	1	0	0	1	1	0	0	1	1	0	1	0	1	0	1	0.011188	0.025529	0.029004	0.017816	0.017816	0.084522	21.079
Central Agric	Central Agric West	Central Agric West	5.7.0	5.7.0	5.7	0	1	0	1	0	1	1	0	0	1	1	0	0	1	1	0	0	1	1	0	0	1	1	0	0	1	1	0	0	1	1	0	1	0	1	0	1	0.011399	0.012577	0.014365	0.002966	0.002966	0.002966	100
Central Agric	Central Agric West	Central Agric West	5.7.0	5.7.0	5.7	0	1	0	1	0	1	1	0	0	1	1	0	0	1	1	0	0	1	1	0	0	1	1	0	0	1	1	0	0	1	1	0	1	0	1	0	1	0.008307	0.008307	0.00898	0.005883	0.005883	0.01153	51.023
Central Agric	Central Agric West	Central Agric West	5.7.0	5.7.0	5.7	0	1	0	1	0	1	1	0	0	1	1	0	0	1	1	0	0	1	1	0	0	1	1	0	0	1	1	0	0	1	1	0	1	0	1	0	1	0.183115	0.183115	0.026153	0.006802	0.006802	0.006802	100
Central Agric	Central Agric West	Central Agric West	5.7.0	5.7.0	5.7	0	1	1	0	0	1	1	0	0	1	1	0	0	1	1	0	0	1	1	0	0	1	1	0	0	1	1	0	0	1	1	0	1	0	1	0	1	0.269504	0.269504	0.051206	0.001655	0.001655	0.097639	1.695
Central Agric	Central Agric West	Central Agric West	5.7.0	5.7.0	5.7	0	1	0	1	0	1	1	0	0	1	1	0	0	1	1	0	1	0	1	0	0	1	1	0	0	1	1	0	0	1	1	0	1	0	1	0	1	0	0.030024	0.030845	0.030845	0.030845	0.084711	36.412
Central Agric	Central Agric West	Central Agric West	5.7.0	5.7.0	5.7	0	1	0	1	0	1	1	0	0	1	1	0	0	1	1	0	0	1	1	0	0	1	1	0	0	1	1	0	0	1	1	0	1	0	1	0	1	0.068146	0.2048	0.199287	0.142397	0.142397	0.173298	82.169
Central Agric	Central Agric West	Central Agric West	5.7.0	5.7.0	5.7	0	1	1	0	0	1	1	0	0	1	1	0	0	1	1	0	0	1	1	0	0	1	1	0	0	1	1	0	0	1	1	0	1	0	1	0	1	0.006693	0.016834	0.020117	0.013424	0.013424	0.197968	6.781
Central Agric	Central Agric West	Central Agric West	5.7.0	5.7.0	5.7	0	1	0	1	0	1	1	0	0	1	1	0	0	1	1	0	1	0	1	0	0	1	1	0	0	1	1	0	0	1	1	0	1	0	1	0	1	0	0.060383	0.060383	0.060383	0.060383	0.185408	32.568
Central Agric	Central Agric West	Central Agric West	5.7.0	5.7.0	5.7	0	1	0	1	0	1	1	0	1	0	1	0	0	1	1	0	1	0	1	0	0	1	1	0	1	0	1	0	0	1	1	0	1	0	1	0	1	0	0	0.003646	0.003646	0.003646	0.003646	100
Central Agric	Central Agric West	Central Agric West	5.7.0	5.7.0	5.7	0	1	0	1	0	1	1	0	0	1	1	0	0	1	1	0	1	0	1	0	0	1	1	0	0	1	1	0	0	1	1	0	1	0	1	0	1	0	0.002491	0.002491	0.002491	0.002491	0.002491	100
Central Agric	Central Agric West	Central Agric West	5.7.0	5.7.0	5.7	0	1	1	0	0	1	1	0	0	1	1	0	0	1	1	0	0	1	1	0	0	1	1	0	0	1	1	0	0	1	1	0	1	0	1	0	1	0.006153	0.007143	0.007874	0.001721	0.001721	0.075049	2.293
Central Agric	Central Agric West	Central Agric West	5.7.0	5.7.0	5.7	0	1	0	1	0	1	1	0	0	1	1	0	0	1	1	0	0	1	1	0	0	1	1	0	0	1	1	0	0	1	1	0	1	0	1	0	1	0.067083	0.067083	0.037439	0.006576	0.006576	0.025272	26.021
Central Agric	Central Agric West	Central Agric West	5.7.0	5.7.0	5.7	0	1	1	0	0	1	1	0	0	1	1	0	0	1	1	0	0	1	1	0	0	1	1	0	0	1	1	0	0	1	1	0	1	0	1	0	1	0.036919	0.036919	0.037838	0.000919	0.000919	0.048859	1.881
Central Agric	Central Agric West	Central Agric West	5.7.0	5.7.0	5.7	0	1	0	1	0	1	1	0	0	1	1	0	0	1	1	0	0	1	1	0	0	1	1	0	0	1	1	0	0	1	1	0	1	0	1	0	1	0.178171	0.188343	0.011096	0.011096	0.011096	0.011096	100
Central Agric	Central Agric West	Central Agric West	5.7.0	5.7.0	5.7	0	1	1	0	0	1	1	0	0	1	1	0	0	1	1	0	0	1	1	0	0	1	1	0	0	1	1	0	0	1	1	0	1	0	1	0	1	0.003892	0.003892	0.007589	0.003697	0.003697	0.047112	7.847
Central Agric	Central Agric West	Central Agric West	5.7.0	5.7.0	5.7	0	1	1	0	0	1	1	0	0	1	1	0	0	1	1	0	0	1	1	0	0	1	1	0	0	1	1	0	0	1	1	0	1	0	1	0	1	0.018222	0.018222	0.012601	0.000924	0.000924	0.029306	3.153
Central Agric	Central Agric West	Central Agric West	5.7.0	5.7.0	5.7	0	1	0	1	0	1	1	0	0	1	1	0	0	1	1	0	0	1	1	0	0	1	1	0	0	1	1	0	0	1	1	0	1	0	1	0	1	0.017273	0.032345	0.015072	0.015072	0.015072	0.015072	100
Central Agric	Central Agric West	Central Agric West	5.7.0	5.7.0	5.7	0	1	1	0	0	1	1	0	0	1	1	0	0	1	1	0	0	1	1	0	0	1	1	0	0	1	1	0	0	1	1	0	1	0	1	0	1	0.01548	0.01548	0.018936	0.003456	0.003456	0.037746	9.156
Central Agric	Central Agric West	Central Agric West	5.7.0	5.7.0	5.7	0	1	0	1	0	1	1	0	0	1	1	0	0	1	1	0	0	1	1	0	0	1	1	0	0	1	1	0	0	1	1	0	1	0	1	0	1	0.038102	0.057561	0.027887	0.020378	0.020378	0.020378	100
Central Agric	Central Agric West	Central Agric West	5.7.0	5.7.0	5.7	0	1	0	1	0	1	1	0	0	1	1	0	0	1	1	0	1	0	1	0	0	1	1	0	0	1	1	0	0	1	1	0	1	0	1	0	1	0	1.85836	1.85836	1.85836	1.85836	2.01542	92.207
Central Agric	Central Agric West	Central Agric West	5.7.0	5.7.0	5.7	0	1	0	1	0	1	1	0	0	1	1	0	0	1	1	0	0	1	1	0	0	1	1	0	0	1	1	0	0	1	1	0	1	0	1	0	1	0.17778	0.17778	0.075606	0.001719	0.001719	0.001719	100
Central Agric	Central Agric West	Central Agric West	5.7.0	5.7.0	5.7	0	1	0	1	0	1	1	0	0	1	1	0	0	1	1	0	0	1	1	0	0	1	1	0	0	1	1	0	0	1	1	0	1	0	1	0	1	0.006747	0.006747	0.00851	0.001763	0.001763	0.001763	100
		Central Agric West Total		5.7.0		17	103	48	72	16	104	120	0	10	110	120	0	4	116	120	0	23	97	120	0
Ngami Agric	Ngami East	Ngami East	6.1.0	0	6.1	0	1	1	0	0	1	1	0	0	1	1	0	0	1	1	0	0	1	1	0	0	1	1	0	0	1	1	0	0	1	1	0	1	0	1	0	1	0.007684	0.007684	0.000323	0.000323	0.000323	0.00446	7.242
		Ngami East Total		6.1.0		0	1	1	0	0	1	1	0	0	1	1	0	0	1	1	0	0	1	1	0
Ngami Agric	Ngami Thamalakane Boteti	Ngami Thamalakane Boteti	6.2.0	0	6.2	1	0	1	0	1	0	1	0	0	1	1	0	0	1	1	0	0	1	1	0	1	0	1	0	0	1	1	0	1	0	1	0	1	0	1	0	1	0.125555	0.125555	0.085243	0	0	1.11814	0
Ngami Agric	Ngami Thamalakane Boteti	Ngami Thamalakane Boteti	6.2.0	6.2.0	6.2	0	1	1	0	0	1	1	0	0	1	1	0	0	1	1	0	0	1	1	0	0	1	1	0	0	1	1	0	0	1	1	0	1	0	1	0	1	0.034092	0.035346	0.028729	0.002508	0.002508	1.80238	0.139
Ngami Agric	Ngami Thamalakane Boteti	Ngami Thamalakane Boteti	6.2.0	6.2.0	6.2	1	0	1	0	1	0	1	0	0	1	1	0	0	1	1	0	0	1	1	0	1	0	1	0	0	1	1	0	1	0	1	0	1	0	1	0	1	0.004205	0.004205	0.004205	0	0	0.347459	0
Ngami Agric	Ngami Thamalakane Boteti	Ngami Thamalakane Boteti	6.2.0	6.2.0	6.2	1	0	1	0	1	0	1	0	0	1	1	0	0	1	1	0	0	1	1	0	1	0	1	0	0	1	1	0	1	0	1	0	1	0	1	0	1	2.00336	0.041479	0.041479	0	0	0.580807	0
Ngami Agric	Ngami Thamalakane Boteti	Ngami Thamalakane Boteti	6.2.0	6.2.0	6.2	1	0	1	0	1	0	1	0	0	1	1	0	0	1	1	0	0	1	1	0	1	0	1	0	0	1	1	0	1	0	1	0	1	0	1	0	1	0.013152	0.013152	0.011295	0	0	0.498806	0
Ngami Agric	Ngami Thamalakane Boteti	Ngami Thamalakane Boteti	6.2.0	6.2.0	6.2	1	0	1	0	1	0	1	0	0	1	1	0	0	1	1	0	0	1	1	0	1	0	1	0	0	1	1	0	1	0	1	0	1	0	1	0	1	0.011317	0.011317	0.011317	0	0	0.340137	0
Ngami Agric	Ngami Thamalakane Boteti	Ngami Thamalakane Boteti	6.2.0	6.2.0	6.2	0	1	1	0	0	1	1	0	0	1	1	0	0	1	1	0	0	1	1	0	0	1	1	0	0	1	1	0	0	1	1	0	1	0	1	0	1	0.010536	0.010536	0.005703	0.000319	0.000319	0.038929	0.819
Ngami Agric	Ngami Thamalakane Boteti	Ngami Thamalakane Boteti	6.2.0	6.2.0	6.2	1	0	1	0	1	0	1	0	0	1	1	0	0	1	1	0	0	1	1	0	1	0	1	0	0	1	1	0	1	0	1	0	1	0	1	0	1	0.031562	0.001208	0.001208	0	0	0.119238	0
		Ngami Thamalakane Boteti Total		6.2.0		6	2	8	0	6	2	8	0	0	8	8	0	0	8	8	0	0	8	8	0
Ngami Agric	Ngami South	Ngami South	6.3.0	0	6.3	0	1	1	0	0	1	1	0	0	1	1	0	0	1	1	0	0	1	1	0	0	1	1	0	0	1	1	0	0	1	1	0	1	0	1	0	1	0.080401	0.085023	0.067263	0.006921	0.006921	0.038987	17.752
Ngami Agric	Ngami South	Ngami South	6.3.0	6.3.0	6.3	0	1	1	0	0	1	1	0	0	1	1	0	0	1	1	0	0	1	1	0	0	1	1	0	0	1	1	0	0	1	1	0	1	0	1	0	1	0.083007	0.085047	0.047231	0.006327	0.012256	0.138376	4.572
Ngami Agric	Ngami South	Ngami South	6.3.0	6.3.0	6.3	0	1	0	1	0	1	1	0	0	1	1	0	0	1	1	0	0	1	1	0	0	1	1	0	0	1	1	0	0	1	1	0	1	0	1	0	1	0.069609	0.074904	0.030024	0.007509	0.007509	0.007509	100
Ngami Agric	Ngami South	Ngami South	6.3.0	6.3.0	6.3	0	1	0	1	0	1	1	0	0	1	1	0	0	1	1	0	0	1	1	0	0	1	1	0	0	1	1	0	0	1	1	0	1	0	1	0	1	0.108619	0.112019	0.033152	0.005592	0.005592	0.005592	100
Ngami Agric	Ngami South	Ngami South	6.3.0	6.3.0	6.3	0	1	0	1	0	1	1	0	0	1	1	0	0	1	1	0	0	1	1	0	0	1	1	0	0	1	1	0	0	1	1	0	1	0	1	0	1	0.084962	0.087	0.028962	0.004932	0.004932	0.004932	100
Ngami Agric	Ngami South	Ngami South	6.3.0	6.3.0	6.3	0	1	1	0	0	1	1	0	0	1	1	0	0	1	1	0	0	1	1	0	0	1	1	0	0	1	1	0	0	1	1	0	1	0	1	0	1	0.037124	0.037893	0.015127	0.001392	0.008026	0.030407	4.578
Ngami Agric	Ngami South	Ngami South	6.3.0	6.3.0	6.3	0	1	1	0	0	1	1	0	0	1	1	0	0	1	1	0	0	1	1	0	0	1	1	0	0	1	1	0	0	1	1	0	1	0	1	0	1	0.101977	0.094375	0.059726	0.005036	0.005036	0.080391	6.264
Ngami Agric	Ngami South	Ngami South	6.3.0	6.3.0	6.3	0	1	1	0	0	1	1	0	0	1	1	0	0	1	1	0	0	1	1	0	0	1	1	0	0	1	1	0	0	1	1	0	1	0	1	0	1	0.078562	0.084649	0.047723	0.006706	0.006706	0.428091	1.566
Ngami Agric	Ngami South	Ngami South	6.3.0	6.3.0	6.3	0	1	1	0	0	1	1	0	0	1	1	0	0	1	1	0	0	1	1	0	0	1	1	0	0	1	1	0	0	1	1	0	1	0	1	0	1	0.069335	0.095252	0.085373	0.027108	0.027108	0.436885	6.205
Ngami Agric	Ngami South	Ngami South	6.3.0	6.3.0	6.3	0	1	1	0	0	1	1	0	0	1	1	0	0	1	1	0	0	1	1	0	0	1	1	0	0	1	1	0	0	1	1	0	1	0	1	0	1	0.025143	0.027766	0.027766	0.002624	0.002624	0.425837	0.616
Ngami Agric	Ngami South	Ngami South	6.3.0	6.3.0	6.3	0	1	1	0	0	1	1	0	0	1	1	0	0	1	1	0	0	1	1	0	0	1	1	0	0	1	1	0	0	1	1	0	1	0	1	0	1	0.028814	0.060374	0.048967	0.033171	0.033171	0.314441	10.549
Ngami Agric	Ngami South	Ngami South	6.3.0	6.3.0	6.3	0	1	1	0	0	1	1	0	0	1	1	0	0	1	1	0	0	1	1	0	0	1	1	0	0	1	1	0	0	1	1	0	1	0	1	0	1	0.045558	0.045558	0.03897	0.002864	0.002864	0.639926	0.448
Ngami Agric	Ngami South	Ngami South	6.3.0	6.3.0	6.3	0	1	0	1	0	1	1	0	0	1	1	0	0	1	1	0	0	1	1	0	0	1	1	0	0	1	1	0	0	1	1	0	1	0	1	0	1	0.10474	0.187175	0.187175	0.082435	0.082435	0.269054	30.639
Ngami Agric	Ngami South	Ngami South	6.3.0	6.3.0	6.3	0	1	1	0	0	1	1	0	0	1	1	0	0	1	1	0	0	1	1	0	0	1	1	0	0	1	1	0	0	1	1	0	1	0	1	0	1	0.128815	0.144149	0.144149	0.015334	0.015334	1.29401	1.185
Ngami Agric	Ngami South	Ngami South	6.3.0	6.3.0	6.3	0	1	0	1	0	1	1	0	0	1	1	0	0	1	1	0	0	1	1	0	0	1	1	0	0	1	1	0	0	1	1	0	1	0	1	0	1	0.54351	0.150786	0.126085	0.117213	0.117213	0.425759	27.53
Ngami Agric	Ngami South	Ngami South	6.3.0	6.3.0	6.3	0	1	1	0	0	1	1	0	0	1	1	0	0	1	1	0	0	1	1	0	0	1	1	0	0	1	1	0	0	1	1	0	1	0	1	0	1	0.189825	0.190816	0.046316	0.002455	0.002455	0.671325	0.366
Ngami Agric	Ngami South	Ngami South	6.3.0	6.3.0	6.3	0	1	1	0	0	1	1	0	0	1	1	0	0	1	1	0	0	1	1	0	0	1	1	0	0	1	1	0	0	1	1	0	1	0	1	0	1	0.049156	0.049156	0.050367	0.001211	0.001211	0.473697	0.256
Ngami Agric	Ngami South	Ngami South	6.3.0	6.3.0	6.3	0	1	1	0	0	1	1	0	0	1	1	0	0	1	1	0	0	1	1	0	0	1	1	0	0	1	1	0	0	1	1	0	1	0	1	0	1	0.041218	0.05651	0.032776	0.01616	0.01616	1.61138	1.003
Ngami Agric	Ngami South	Ngami South	6.3.0	6.3.0	6.3	0	1	1	0	0	1	1	0	0	1	1	0	0	1	1	0	0	1	1	0	0	1	1	0	0	1	1	0	0	1	1	0	1	0	1	0	1	0.27398	0.299003	0.245539	0.025754	0.025754	0.141674	18.178
Ngami Agric	Ngami South	Ngami South	6.3.0	6.3.0	6.3	0	1	1	0	0	1	1	0	0	1	1	0	0	1	1	0	0	1	1	0	0	1	1	0	0	1	1	0	0	1	1	0	1	0	1	0	1	0.032432	0.034254	0.015159	0.003219	0.003219	0.175292	1.836
Ngami Agric	Ngami South	Ngami South	6.3.0	6.3.0	6.3	0	1	1	0	0	1	1	0	0	1	1	0	0	1	1	0	0	1	1	0	0	1	1	0	0	1	1	0	0	1	1	0	1	0	1	0	1	0.399389	0.400142	0.10499	0.007314	0.009337	0.120802	6.055
Ngami Agric	Ngami South	Ngami South	6.3.0	6.3.0	6.3	0	1	1	0	0	1	1	0	0	1	1	0	0	1	1	0	0	1	1	0	0	1	1	0	0	1	1	0	0	1	1	0	1	0	1	0	1	0.061733	0.063274	0.042145	0.001541	0.001541	0.546032	0.282
Ngami Agric	Ngami South	Ngami South	6.3.0	6.3.0	6.3	0	1	1	0	0	1	1	0	0	1	1	0	0	1	1	0	0	1	1	0	0	1	1	0	0	1	1	0	0	1	1	0	1	0	1	0	1	0.071512	0.089946	0.058541	0.020307	0.020307	0.791714	2.565
Ngami Agric	Ngami South	Ngami South	6.3.0	6.3.0	6.3	0	1	0	1	0	1	1	0	0	1	1	0	0	1	1	0	0	1	1	0	0	1	1	0	0	1	1	0	0	1	1	0	1	0	1	0	1	0.093453	0.081388	0.044706	0.001903	0.001903	0.001903	100
Ngami Agric	Ngami South	Ngami South	6.3.0	6.3.0	6.3	0	1	0	1	0	1	1	0	0	1	1	0	0	1	1	0	0	1	1	0	0	1	1	0	0	1	1	0	0	1	1	0	1	0	1	0	1	0.673818	0.674976	0.054315	0.009438	0.019008	0.033185	28.441
Ngami Agric	Ngami South	Ngami South	6.3.0	6.3.0	6.3	0	1	1	0	0	1	1	0	0	1	1	0	0	1	1	0	0	1	1	0	0	1	1	0	0	1	1	0	0	1	1	0	1	0	1	0	1	0.092588	0.092588	0.044033	0.002782	0.002782	0.229253	1.214
Ngami Agric	Ngami South	Ngami South	6.3.0	6.3.0	6.3	0	1	0	1	0	1	1	0	0	1	1	0	0	1	1	0	0	1	1	0	0	1	1	0	0	1	1	0	0	1	1	0	1	0	1	0	1	0.065735	0.066565	0.053701	0.001457	0.003393	0.001457	100
Ngami Agric	Ngami South	Ngami South	6.3.0	6.3.0	6.3	0	1	1	0	0	1	1	0	0	1	1	0	0	1	1	0	0	1	1	0	0	1	1	0	0	1	1	0	0	1	1	0	1	0	1	0	1	0.085848	0.103324	0.087639	0.01815	0.01815	1.25592	1.445
Ngami Agric	Ngami South	Ngami South	6.3.0	6.3.0	6.3	0	1	0	1	0	1	1	0	0	1	1	0	0	1	1	0	0	1	1	0	0	1	1	0	0	1	1	0	0	1	1	0	1	0	1	0	1	0.026545	0.027173	0.018421	0.002	0.004057	0.002	100
Ngami Agric	Ngami South	Ngami South	6.3.0	6.3.0	6.3	0	1	0	1	0	1	1	0	0	1	1	0	0	1	1	0	0	1	1	0	0	1	1	0	0	1	1	0	0	1	1	0	1	0	1	0	1	0.00868	0.00868	0.009713	0.001034	0.001034	0.001034	100
Ngami Agric	Ngami South	Ngami South	6.3.0	6.3.0	6.3	1	0	1	0	0	1	1	0	0	1	1	0	0	1	1	0	0	1	1	0	0	1	1	0	0	1	1	0	1	0	1	0	1	0	1	0	1	0.004581	0.004581	0.004581	0	0.002057	0.013502	0
Ngami Agric	Ngami South	Ngami South	6.3.0	6.3.0	6.3	1	0	1	0	1	0	1	0	0	1	1	0	0	1	1	0	0	1	1	0	1	0	1	0	0	1	1	0	1	0	1	0	1	0	1	0	1	0.021166	0.021166	0.018809	0	0	0	-99
Ngami Agric	Ngami South	Ngami South	6.3.0	6.3.0	6.3	0	1	0	1	0	1	1	0	0	1	1	0	0	1	1	0	0	1	1	0	0	1	1	0	0	1	1	0	0	1	1	0	1	0	1	0	1	0.038921	0.037664	0.012116	0.002877	0.002877	0.002877	100
Ngami Agric	Ngami South	Ngami South	6.3.0	6.3.0	6.3	0	1	1	0	0	1	1	0	0	1	1	0	0	1	1	0	0	1	1	0	0	1	1	0	0	1	1	0	0	1	1	0	1	0	1	0	1	0.010259	0.010259	0.004302	0.001094	0.001094	0.081104	1.349
Ngami Agric	Ngami South	Ngami South	6.3.0	6.3.0	6.3	0	1	1	0	0	1	1	0	0	1	1	0	0	1	1	0	0	1	1	0	0	1	1	0	0	1	1	0	0	1	1	0	1	0	1	0	1	0.018351	0.018351	0.006413	0.001045	0.001045	0.014565	7.175
Ngami Agric	Ngami South	Ngami South	6.3.0	6.3.0	6.3	0	1	0	1	0	1	1	0	0	1	1	0	0	1	1	0	0	1	1	0	0	1	1	0	0	1	1	0	0	1	1	0	1	0	1	0	1	0.021659	0.021659	0.013012	0.001426	0.001426	0.001426	100
Ngami Agric	Ngami South	Ngami South	6.3.0	6.3.0	6.3	0	1	0	1	0	1	1	0	0	1	1	0	0	1	1	0	0	1	1	0	0	1	1	0	0	1	1	0	0	1	1	0	1	0	1	0	1	0.06001	0.045067	0.000741	0.000741	0.000741	0.000741	100
Ngami Agric	Ngami South	Ngami South	6.3.0	6.3.0	6.3	0	1	0	1	0	1	1	0	0	1	1	0	0	1	1	0	0	1	1	0	0	1	1	0	0	1	1	0	0	1	1	0	1	0	1	0	1	0.00129	0.00129	0.001609	0.000319	0.000319	0.000319	100
Ngami Agric	Ngami South	Ngami South	6.3.0	6.3.0	6.3	0	1	1	0	0	1	1	0	0	1	1	0	0	1	1	0	0	1	1	0	0	1	1	0	0	1	1	0	0	1	1	0	1	0	1	0	1	0.009251	0.009251	0.003854	0.00122	0.00122	0.459347	0.266
Ngami Agric	Ngami South	Ngami South	6.3.0	6.3.0	6.3	0	1	1	0	0	1	1	0	0	1	1	0	0	1	1	0	0	1	1	0	0	1	1	0	0	1	1	0	0	1	1	0	1	0	1	0	1	0.012943	0.012943	0.013933	0.000991	0.000991	0.053129	1.865
		Ngami South Total		6.3.0		2	38	26	14	1	39	40	0	0	40	40	0	0	40	40	0	0	40	40	0
Ngami Agric	Ngami Panhandle	Ngami Panhandle	6.4.0	0	6.4	0	1	1	0	0	1	1	0	1	0	1	0	0	1	1	0	1	0	1	0	0	1	1	0	1	0	1	0	0	1	1	0	1	0	1	0	1	0	0	0.000362	0.000362	0.000362	0.042619	0.849
Ngami Agric	Ngami Panhandle	Ngami Panhandle	6.4.0	6.4.0	6.4	0	1	1	0	0	1	1	0	0	1	1	0	0	1	1	0	0	1	1	0	0	1	1	0	0	1	1	0	0	1	1	0	1	0	1	0	1	0.006473	0.006473	0.008446	0.001973	0.001973	0.284951	0.692
Ngami Agric	Ngami Panhandle	Ngami Panhandle	6.4.0	6.4.0	6.4	1	0	1	0	1	0	1	0	1	0	1	0	1	0	1	0	1	0	1	0	1	0	1	0	1	0	1	0	1	0	1	0	1	0	1	0	1	0	0	0	0	0	0.9236	0
Ngami Agric	Ngami Panhandle	Ngami Panhandle	6.4.0	6.4.0	6.4	1	0	1	0	1	0	1	0	0	1	1	0	0	1	1	0	0	1	1	0	1	0	1	0	0	1	1	0	1	0	1	0	1	0	1	0	1	0.007071	0.007071	0.007071	0	0	0.014323	0
Ngami Agric	Ngami Panhandle	Ngami Panhandle	6.4.0	6.4.0	6.4	0	1	1	0	0	1	1	0	0	1	1	0	0	1	1	0	0	1	1	0	0	1	1	0	0	1	1	0	0	1	1	0	1	0	1	0	1	0.019908	0.013139	0.002723	0.001275	0.001275	0.483687	0.264
Ngami Agric	Ngami Panhandle	Ngami Panhandle	6.4.0	6.4.0	6.4	0	1	1	0	0	1	1	0	0	1	1	0	0	1	1	0	0	1	1	0	0	1	1	0	0	1	1	0	0	1	1	0	1	0	1	0	1	1.12093	0.150334	0.003358	0.000971	0.000971	0.157422	0.617
Ngami Agric	Ngami Panhandle	Ngami Panhandle	6.4.0	6.4.0	6.4	0	1	1	0	0	1	1	0	0	1	1	0	0	1	1	0	0	1	1	0	0	1	1	0	0	1	1	0	0	1	1	0	1	0	1	0	1	0.052129	0.052129	0.043678	0.003649	0.003649	0.163944	2.226
Ngami Agric	Ngami Panhandle	Ngami Panhandle	6.4.0	6.4.0	6.4	0	1	1	0	0	1	1	0	0	1	1	0	0	1	1	0	0	1	1	0	0	1	1	0	0	1	1	0	0	1	1	0	1	0	1	0	1	0.074032	0.074032	0.034913	0.004724	0.007302	0.555105	0.851
Ngami Agric	Ngami Panhandle	Ngami Panhandle	6.4.0	6.4.0	6.4	1	0	1	0	0	1	1	0	0	1	1	0	0	1	1	0	0	1	1	0	0	1	1	0	0	1	1	0	1	0	1	0	1	0	1	0	1	0.076633	0.076633	0.076633	0	0.007572	0.612156	0
Ngami Agric	Ngami Panhandle	Ngami Panhandle	6.4.0	6.4.0	6.4	0	1	1	0	0	1	1	0	0	1	1	0	0	1	1	0	0	1	1	0	0	1	1	0	0	1	1	0	0	1	1	0	1	0	1	0	1	8.00583	0.984073	0.967976	0.017243	0.028723	2.33042	0.74
Ngami Agric	Ngami Panhandle	Ngami Panhandle	6.4.0	6.4.0	6.4	0	1	1	0	0	1	1	0	0	1	1	0	0	1	1	0	0	1	1	0	0	1	1	0	0	1	1	0	0	1	1	0	1	0	1	0	1	3.15391	0.380729	0.174538	0.014796	0.041536	3.5578	0.416
Ngami Agric	Ngami Panhandle	Ngami Panhandle	6.4.0	6.4.0	6.4	1	0	1	0	0	1	1	0	0	1	1	0	0	1	1	0	0	1	1	0	0	1	1	0	0	1	1	0	1	0	1	0	1	0	1	0	1	0.458075	0.214701	0.214701	0	0.028396	4.71231	0
Ngami Agric	Ngami Panhandle	Ngami Panhandle	6.4.0	6.4.0	6.4	0	1	1	0	0	1	1	0	0	1	1	0	0	1	1	0	0	1	1	0	0	1	1	0	0	1	1	0	0	1	1	0	1	0	1	0	1	0.344636	0.278378	0.278378	0.007006	0.014852	2.03129	0.345
Ngami Agric	Ngami Panhandle	Ngami Panhandle	6.4.0	6.4.0	6.4	1	0	1	0	0	1	1	0	0	1	1	0	0	1	1	0	0	1	1	0	0	1	1	0	0	1	1	0	1	0	1	0	1	0	1	0	1	0.102477	0.076633	0.068125	0	0.006246	0.148111	0
Ngami Agric	Ngami Panhandle	Ngami Panhandle	6.4.0	6.4.0	6.4	0	1	1	0	0	1	1	0	0	1	1	0	0	1	1	0	0	1	1	0	0	1	1	0	0	1	1	0	0	1	1	0	1	0	1	0	1	0.038863	0.038863	0.035916	0.001335	0.001335	0.137627	0.97
Ngami Agric	Ngami Panhandle	Ngami Panhandle	6.4.0	6.4.0	6.4	1	0	1	0	1	0	1	0	0	1	1	0	0	1	1	0	0	1	1	0	1	0	1	0	0	1	1	0	1	0	1	0	1	0	1	0	1	0.020943	0.020943	0.020943	0	0	2.3026	0
Ngami Agric	Ngami Panhandle	Ngami Panhandle	6.4.0	6.4.0	6.4	0	1	1	0	0	1	1	0	0	1	1	0	0	1	1	0	0	1	1	0	0	1	1	0	0	1	1	0	0	1	1	0	1	0	1	0	1	0.059726	0.059726	0.060344	0.000618	0.000618	1.15443	0.054
Ngami Agric	Ngami Panhandle	Ngami Panhandle	6.4.0	6.4.0	6.4	1	0	1	0	1	0	1	0	0	1	1	0	1	0	1	0	0	1	1	0	1	0	1	0	0	1	1	0	1	0	1	0	1	0	1	0	1	0.061903	0.027989	0	0	0	0	-99
Ngami Agric	Ngami Panhandle	Ngami Panhandle	6.4.0	6.4.0	6.4	0	1	1	0	0	1	1	0	0	1	1	0	0	1	1	0	0	1	1	0	0	1	1	0	0	1	1	0	0	1	1	0	1	0	1	0	1	0.163406	0.037081	0.0278	0.000542	0.020997	0.161935	0.335
		Ngami Panhandle Total		6.4.0		7	12	19	0	4	15	19	0	2	17	19	0	2	17	19	0	2	17	19	0
Ngami Agric	Ngami Tsodilo	Ngami Tsodilo	6.5.0	0	6.5	0	1	1	0	0	1	1	0	0	1	1	0	0	1	1	0	0	1	1	0	0	1	1	0	0	1	1	0	0	1	1	0	1	0	1	0	1	0.006979	0.006979	0.004325	0.002553	0.004325	0.137551	1.856
Ngami Agric	Ngami Tsodilo	Ngami Tsodilo	6.5.0	6.5.0	6.5	0	1	1	0	0	1	1	0	1	0	1	0	0	1	1	0	1	0	1	0	0	1	1	0	1	0	1	0	0	1	1	0	1	0	1	0	1	0	0	0.001386	0.001386	0.001386	0.084739	1.636
Ngami Agric	Ngami Tsodilo	Ngami Tsodilo	6.5.0	6.5.0	6.5	0	1	0	1	0	1	1	0	0	1	1	0	0	1	1	0	0	1	1	0	0	1	1	0	0	1	1	0	0	1	1	0	1	0	1	0	1	0.005808	0.006638	0.003328	0.003328	0.003328	0.003328	100
Ngami Agric	Ngami Tsodilo	Ngami Tsodilo	6.5.0	6.5.0	6.5	0	1	0	1	0	1	1	0	0	1	1	0	0	1	1	0	0	1	1	0	0	1	1	0	0	1	1	0	0	1	1	0	1	0	1	0	1	0.031968	0.035731	0.016648	0.004603	0.004603	0.004603	100
Ngami Agric	Ngami Tsodilo	Ngami Tsodilo	6.5.0	6.5.0	6.5	1	0	1	0	1	0	1	0	0	1	1	0	0	1	1	0	0	1	1	0	1	0	1	0	0	1	1	0	1	0	1	0	1	0	1	0	1	0.00154	0.00154	0.00154	0	0	0	-99
Ngami Agric	Ngami Tsodilo	Ngami Tsodilo	6.5.0	6.5.0	6.5	0	1	0	1	0	1	1	0	0	1	1	0	0	1	1	0	0	1	1	0	0	1	1	0	0	1	1	0	0	1	1	0	1	0	1	0	1	0.013121	0.013121	0.002368	0.002368	0.002368	0.002368	100
Ngami Agric	Ngami Tsodilo	Ngami Tsodilo	6.5.0	6.5.0	6.5	0	1	0	1	0	1	1	0	0	1	1	0	0	1	1	0	0	1	1	0	0	1	1	0	0	1	1	0	0	1	1	0	1	0	1	0	1	0.017736	0.017736	0.000613	0.000613	0.000613	0.000613	100
Ngami Agric	Ngami Tsodilo	Ngami Tsodilo	6.5.0	6.5.0	6.5	0	1	1	0	0	1	1	0	0	1	1	0	0	1	1	0	0	1	1	0	0	1	1	0	0	1	1	0	0	1	1	0	1	0	1	0	1	0.019704	0.023856	0.013264	0.006553	0.010339	0.098078	6.681
Ngami Agric	Ngami Tsodilo	Ngami Tsodilo	6.5.0	6.5.0	6.5	0	1	0	1	0	1	1	0	0	1	1	0	0	1	1	0	0	1	1	0	0	1	1	0	0	1	1	0	0	1	1	0	1	0	1	0	1	0.026209	0.027039	0.004921	0.004921	0.004921	0.004921	100
Ngami Agric	Ngami Tsodilo	Ngami Tsodilo	6.5.0	6.5.0	6.5	0	1	0	1	0	1	1	0	0	1	1	0	0	1	1	0	0	1	1	0	0	1	1	0	0	1	1	0	0	1	1	0	1	0	1	0	1	0.015518	0.017603	0.007335	0.004922	0.004922	0.004922	100
Ngami Agric	Ngami Tsodilo	Ngami Tsodilo	6.5.0	6.5.0	6.5	0	1	0	1	0	1	1	0	0	1	1	0	0	1	1	0	0	1	1	0	0	1	1	0	0	1	1	0	0	1	1	0	1	0	1	0	1	0.014743	0.014743	0.007193	0.003407	0.007193	0.003407	100
Ngami Agric	Ngami Tsodilo	Ngami Tsodilo	6.5.0	6.5.0	6.5	0	1	0	1	0	1	1	0	1	0	1	0	0	1	1	0	1	0	1	0	0	1	1	0	1	0	1	0	0	1	1	0	1	0	1	0	1	0	0	0.000616	0.000616	0.000616	0.000616	100
Ngami Agric	Ngami Tsodilo	Ngami Tsodilo	6.5.0	6.5.0	6.5	0	1	0	1	0	1	1	0	1	0	1	0	0	1	1	0	1	0	1	0	0	1	1	0	1	0	1	0	0	1	1	0	1	0	1	0	1	0	0	0.001225	0.001225	0.001225	0.001225	100
Ngami Agric	Ngami Tsodilo	Ngami Tsodilo	6.5.0	6.5.0	6.5	0	1	0	1	0	1	1	0	0	1	1	0	0	1	1	0	1	0	1	0	0	1	1	0	0	1	1	0	0	1	1	0	1	0	1	0	1	0	0.000412	0.001025	0.001025	0.001025	0.001025	100
Ngami Agric	Ngami Tsodilo	Ngami Tsodilo	6.5.0	6.5.0	6.5	0	1	0	1	0	1	1	0	0	1	1	0	0	1	1	0	0	1	1	0	0	1	1	0	0	1	1	0	0	1	1	0	1	0	1	0	1	0.024213	0.011234	0.002451	0.002451	0.002451	0.002451	100
Ngami Agric	Ngami Tsodilo	Ngami Tsodilo	6.5.0	6.5.0	6.5	0	1	0	1	0	1	1	0	0	1	1	0	0	1	1	0	0	1	1	0	0	1	1	0	0	1	1	0	0	1	1	0	1	0	1	0	1	0.044564	0.044564	0.003933	0.001151	0.002658	0.001151	100
Ngami Agric	Ngami Tsodilo	Ngami Tsodilo	6.5.0	6.5.0	6.5	1	0	1	0	1	0	1	0	0	1	1	0	1	0	1	0	0	1	1	0	1	0	1	0	0	1	1	0	1	0	1	0	1	0	1	0	1	0.005182	0.005182	0	0	0	0	-99
Ngami Agric	Ngami Tsodilo	Ngami Tsodilo	6.5.0	6.5.0	6.5	0	1	0	1	0	1	1	0	0	1	1	0	0	1	1	0	0	1	1	0	0	1	1	0	0	1	1	0	0	1	1	0	1	0	1	0	1	0.083479	0.083479	0.009365	0.001188	0.009365	0.001188	100
Ngami Agric	Ngami Tsodilo	Ngami Tsodilo	6.5.0	6.5.0	6.5	1	0	1	0	0	1	1	0	0	1	1	0	0	1	1	0	0	1	1	0	0	1	1	0	0	1	1	0	1	0	1	0	1	0	1	0	1	0.053743	0.053743	0.008809	0	0.001551	0	-99
Ngami Agric	Ngami Tsodilo	Ngami Tsodilo	6.5.0	6.5.0	6.5	0	1	0	1	0	1	1	0	1	0	1	0	0	1	1	0	1	0	1	0	0	1	1	0	1	0	1	0	0	1	1	0	1	0	1	0	1	0	0	0.000618	0.000618	0.000618	0.000618	100
Ngami Agric	Ngami Tsodilo	Ngami Tsodilo	6.5.0	6.5.0	6.5	0	1	0	1	0	1	1	0	0	1	1	0	0	1	1	0	0	1	1	0	0	1	1	0	0	1	1	0	0	1	1	0	1	0	1	0	1	0.064233	0.008227	0.003364	0.001251	0.001251	0.001251	100
Ngami Agric	Ngami Tsodilo	Ngami Tsodilo	6.5.0	6.5.0	6.5	0	1	1	0	0	1	1	0	0	1	1	0	0	1	1	0	0	1	1	0	0	1	1	0	0	1	1	0	0	1	1	0	1	0	1	0	1	0.151889	0.011654	0.012315	0.001558	0.00717	0.029725	5.241
Ngami Agric	Ngami Tsodilo	Ngami Tsodilo	6.5.0	6.5.0	6.5	0	1	0	1	0	1	1	0	0	1	1	0	0	1	1	0	0	1	1	0	0	1	1	0	0	1	1	0	0	1	1	0	1	0	1	0	1	0.029667	0.004686	0.003952	0.0014	0.002603	0.0014	100
Ngami Agric	Ngami Tsodilo	Ngami Tsodilo	6.5.0	6.5.0	6.5	1	0	1	0	1	0	1	0	0	1	1	0	0	1	1	0	0	1	1	0	1	0	1	0	0	1	1	0	1	0	1	0	1	0	1	0	1	0.009323	0.009323	0.003375	0	0	0	-99
Ngami Agric	Ngami Tsodilo	Ngami Tsodilo	6.5.0	6.5.0	6.5	0	1	1	0	0	1	1	0	0	1	1	0	0	1	1	0	0	1	1	0	0	1	1	0	0	1	1	0	0	1	1	0	1	0	1	0	1	0.137197	0.137197	0.134763	0.001036	0.00317	0.113787	0.91
Ngami Agric	Ngami Tsodilo	Ngami Tsodilo	6.5.0	6.5.0	6.5	1	0	1	0	1	0	1	0	0	1	1	0	1	0	1	0	0	1	1	0	1	0	1	0	0	1	1	0	1	0	1	0	1	0	1	0	1	0.00455	0.00455	0	0	0	0	-99
Ngami Agric	Ngami Tsodilo	Ngami Tsodilo	6.5.0	6.5.0	6.5	0	1	0	1	0	1	1	0	0	1	1	0	0	1	1	0	0	1	1	0	0	1	1	0	0	1	1	0	0	1	1	0	1	0	1	0	1	0.035967	0.035967	0.001309	0.001309	0.001309	0.001309	100
Ngami Agric	Ngami Tsodilo	Ngami Tsodilo	6.5.0	6.5.0	6.5	0	1	0	1	0	1	1	0	0	1	1	0	0	1	1	0	0	1	1	0	0	1	1	0	0	1	1	0	0	1	1	0	1	0	1	0	1	0.094427	0.053062	0.00223	0.00223	0.00223	0.00223	100
Ngami Agric	Ngami Tsodilo	Ngami Tsodilo	6.5.0	6.5.0	6.5	0	1	0	1	0	1	1	0	0	1	1	0	0	1	1	0	0	1	1	0	0	1	1	0	0	1	1	0	0	1	1	0	1	0	1	0	1	0.005422	0.005422	0.006113	0.000691	0.000691	0.000691	100
Ngami Agric	Ngami Tsodilo	Ngami Tsodilo	6.5.0	6.5.0	6.5	1	0	1	0	1	0	1	0	0	1	1	0	0	1	1	0	0	1	1	0	1	0	1	0	0	1	1	0	1	0	1	0	1	0	1	0	1	0.010597	0.00137	0.00137	0	0	0	-99
Ngami Agric	Ngami Tsodilo	Ngami Tsodilo	6.5.0	6.5.0	6.5	1	0	1	0	1	0	1	0	0	1	1	0	1	0	1	0	0	1	1	0	1	0	1	0	0	1	1	0	1	0	1	0	1	0	1	0	1	0.002961	0.002961	0	0	0	0	-99
Ngami Agric	Ngami Tsodilo	Ngami Tsodilo	6.5.0	6.5.0	6.5	0	1	0	1	0	1	1	0	0	1	1	0	0	1	1	0	0	1	1	0	0	1	1	0	0	1	1	0	0	1	1	0	1	0	1	0	1	0.083531	0.083531	0.015876	0.000344	0.000344	0.000344	100
Ngami Agric	Ngami Tsodilo	Ngami Tsodilo	6.5.0	6.5.0	6.5	0	1	0	1	0	1	1	0	1	0	1	0	0	1	1	0	0	1	1	0	0	1	1	0	1	0	1	0	0	1	1	0	1	0	1	0	1	0.011544	0	0.000237	0.000237	0.000237	0.000237	100
		Ngami Tsodilo Total		6.5.0		7	26	12	21	6	27	33	0	5	28	33	0	3	30	33	0	5	28	33	0
Ngami Agric	Ngami North West	Ngami North West	6.6.0	0	6.6	1	0	1	0	1	0	1	0	0	1	1	0	0	1	1	0	0	1	1	0	1	0	1	0	0	1	1	0	1	0	1	0	1	0	1	0	1	0.00903	0.00903	0.002903	0	0	0	-99
Ngami Agric	Ngami North West	Ngami North West	6.6.0	6.6.0	6.6	1	0	1	0	1	0	1	0	1	0	1	0	1	0	1	0	1	0	1	0	1	0	1	0	1	0	1	0	1	0	1	0	1	0	1	0	1	0	0	0	0	0	0	-99
Ngami Agric	Ngami North West	Ngami North West	6.6.0	6.6.0	6.6	0	1	1	0	0	1	1	0	0	1	1	0	0	1	1	0	1	0	1	0	0	1	1	0	0	1	1	0	0	1	1	0	1	0	1	0	1	0	0.000626	0.000947	0.000947	0.000947	0.020624	4.592
Ngami Agric	Ngami North West	Ngami North West	6.6.0	6.6.0	6.6	0	1	0	1	0	1	1	0	0	1	1	0	0	1	1	0	1	0	1	0	0	1	1	0	0	1	1	0	0	1	1	0	1	0	1	0	1	0	0.000327	0.000327	0.000327	0.000327	0.000327	100
Ngami Agric	Ngami North West	Ngami North West	6.6.0	6.6.0	6.6	0	1	1	0	0	1	1	0	0	1	1	0	0	1	1	0	0	1	1	0	0	1	1	0	0	1	1	0	0	1	1	0	1	0	1	0	1	0.004827	0.004827	0.005148	0.00032	0.00032	0.042862	0.747
Ngami Agric	Ngami North West	Ngami North West	6.6.0	6.6.0	6.6	0	1	0	1	0	1	1	0	0	1	1	0	0	1	1	0	0	1	1	0	0	1	1	0	0	1	1	0	0	1	1	0	1	0	1	0	1	0.001275	0.002522	0.00281	0.001535	0.001535	0.001535	100
Ngami Agric	Ngami North West	Ngami North West	6.6.0	6.6.0	6.6	0	1	0	1	0	1	1	0	0	1	1	0	0	1	1	0	0	1	1	0	0	1	1	0	0	1	1	0	0	1	1	0	1	0	1	0	1	0.009914	0.010241	0.000327	0.000327	0.000327	0.000327	100
		Ngami North West Total		6.6.0		2	5	4	3	2	5	7	0	1	6	7	0	1	6	7	0	3	4	7	0
Ngami Agric	Ngami North East	Ngami North East	6.7.0	0	6.7	0	1	0	1	0	1	1	0	0	1	1	0	0	1	1	0	0	1	1	0	0	1	1	0	0	1	1	0	0	1	1	0	1	0	1	0	1	0.038888	0.038888	0.002271	0.002271	0.002271	0.002271	100
Ngami Agric	Ngami North East	Ngami North East	6.7.0	6.7.0	6.7	1	0	1	0	1	0	1	0	1	0	1	0	1	0	1	0	0	1	1	0	1	0	1	0	1	0	1	0	1	0	1	0	1	0	1	0	1	0.016902	0	0	0	0	0	-99
Ngami Agric	Ngami North East	Ngami North East	6.7.0	6.7.0	6.7	1	0	1	0	1	0	1	0	1	0	1	0	1	0	1	0	1	0	1	0	1	0	1	0	1	0	1	0	1	0	1	0	1	0	1	0	1	0	0	0	0	0	0	-99
Ngami Agric	Ngami North East	Ngami North East	6.7.0	6.7.0	6.7	0	1	0	1	0	1	1	0	1	0	1	0	0	1	1	0	0	1	1	0	0	1	1	0	1	0	1	0	0	1	1	0	1	0	1	0	1	0.018285	0	0.000539	0.000539	0.000539	0.000539	100
Ngami Agric	Ngami North East	Ngami North East	6.7.0	6.7.0	6.7	0	1	0	1	0	1	1	0	1	0	1	0	0	1	1	0	1	0	1	0	0	1	1	0	1	0	1	0	0	1	1	0	1	0	1	0	1	0	0	0.001084	0.001084	0.001084	0.001084	100
Ngami Agric	Ngami North East	Ngami North East	6.7.0	6.7.0	6.7	0	1	0	1	0	1	1	0	0	1	1	0	0	1	1	0	0	1	1	0	0	1	1	0	0	1	1	0	0	1	1	0	1	0	1	0	1	0.002286	0.003054	0.003054	0.000767	0.000767	0.000767	100
		Ngami North East Total		6.7.0		2	4	2	4	2	4	6	0	4	2	6	0	2	4	6	0	2	4	6	0
Ghanzi Agric	Ghanzi Agric	Ghanzi farms	7.1.0	0	7.1	0	1	0	1	0	1	1	0	0	1	1	0	0	1	1	0	0	1	1	0	0	1	1	0	0	1	1	0	0	1	1	0	1	0	1	0	1	0.009245	0.026739	0.029765	0.02052	0.02052	0.053933	38.047
Ghanzi Agric	Ghanzi Agric	Ghanzi farms	7.1.0	7.1.0	7.1	0	1	1	0	0	1	1	0	0	1	1	0	0	1	1	0	0	1	1	0	0	1	1	0	0	1	1	0	0	1	1	0	1	0	1	0	1	1.36328	0.851399	0.053072	0.031888	0.039542	0.370067	8.617
Ghanzi Agric	Ghanzi Agric	Ghanzi farms	7.1.0	7.1.0	7.1	0	1	0	1	0	1	1	0	0	1	1	0	0	1	1	0	0	1	1	0	0	1	1	0	0	1	1	0	0	1	1	0	1	0	1	0	1	0.789918	0.756316	0.04669	0.031898	0.043952	0.081817	38.987
Ghanzi Agric	Ghanzi Agric	Ghanzi farms	7.1.0	7.1.0	7.1	0	1	0	1	0	1	1	0	0	1	1	0	0	1	1	0	0	1	1	0	0	1	1	0	0	1	1	0	0	1	1	0	1	0	1	0	1	0.044985	0.04592	0.028349	0.015392	0.02497	0.015392	100
Ghanzi Agric	Ghanzi Agric	Ghanzi farms	7.1.0	7.1.0	7.1	0	1	1	0	0	1	1	0	0	1	1	0	0	1	1	0	0	1	1	0	0	1	1	0	0	1	1	0	0	1	1	0	1	0	1	0	1	0.099136	0.070699	0.047406	0.028322	0.028322	0.488892	5.793
Ghanzi Agric	Ghanzi Agric	Ghanzi farms	7.1.0	7.1.0	7.1	0	1	0	1	0	1	1	0	0	1	1	0	0	1	1	0	0	1	1	0	0	1	1	0	0	1	1	0	0	1	1	0	1	0	1	0	1	0.411036	0.421939	0.068601	0.016899	0.068601	0.016899	100
Ghanzi Agric	Ghanzi Agric	Ghanzi farms	7.1.0	7.1.0	7.1	0	1	0	1	0	1	1	0	0	1	1	0	0	1	1	0	0	1	1	0	0	1	1	0	0	1	1	0	0	1	1	0	1	0	1	0	1	0.158788	0.116226	0.027675	0.007923	0.019525	0.007923	100
Ghanzi Agric	Ghanzi Agric	Ghanzi farms	7.1.0	7.1.0	7.1	0	1	0	1	0	1	1	0	0	1	1	0	0	1	1	0	0	1	1	0	0	1	1	0	0	1	1	0	0	1	1	0	1	0	1	0	1	0.050055	0.050055	0.00894	0.001455	0.00894	0.001455	100
Ghanzi Agric	Ghanzi Agric	Ghanzi farms	7.1.0	7.1.0	7.1	0	1	0	1	0	1	1	0	0	1	1	0	0	1	1	0	0	1	1	0	0	1	1	0	0	1	1	0	0	1	1	0	1	0	1	0	1	0.228584	0.236378	0.020538	0.013247	0.020538	0.013247	100
Ghanzi Agric	Ghanzi Agric	Ghanzi farms	7.1.0	7.1.0	7.1	0	1	0	1	0	1	1	0	0	1	1	0	0	1	1	0	0	1	1	0	0	1	1	0	0	1	1	0	0	1	1	0	1	0	1	0	1	0.203442	0.206725	0.014571	0.004849	0.014571	0.004849	100
Ghanzi Agric	Ghanzi Agric	Ghanzi farms	7.1.0	7.1.0	7.1	0	1	0	1	0	1	1	0	0	1	1	0	0	1	1	0	0	1	1	0	0	1	1	0	0	1	1	0	0	1	1	0	1	0	1	0	1	0.087739	0.088662	0.014298	0.005821	0.014298	0.005821	100
Ghanzi Agric	Ghanzi Agric	Ghanzi farms	7.1.0	7.1.0	7.1	0	1	1	0	0	1	1	0	0	1	1	0	0	1	1	0	0	1	1	0	0	1	1	0	0	1	1	0	0	1	1	0	1	0	1	0	1	0.173833	0.178748	0.019439	0.007767	0.007767	0.339861	2.285
Ghanzi Agric	Ghanzi Agric	Ghanzi farms	7.1.0	7.1.0	7.1	0	1	1	0	0	1	1	0	0	1	1	0	0	1	1	0	0	1	1	0	0	1	1	0	0	1	1	0	0	1	1	0	1	0	1	0	1	0.325972	0.327811	0.029546	0.004751	0.017863	0.423462	1.122
Ghanzi Agric	Ghanzi Agric	Ghanzi farms	7.1.0	7.1.0	7.1	0	1	0	1	0	1	1	0	0	1	1	0	0	1	1	0	0	1	1	0	0	1	1	0	0	1	1	0	0	1	1	0	1	0	1	0	1	0.611395	0.575455	0.028086	0.016437	0.022641	0.030323	54.206
Ghanzi Agric	Ghanzi Agric	Ghanzi farms	7.1.0	7.1.0	7.1	0	1	0	1	0	1	1	0	0	1	1	0	0	1	1	0	0	1	1	0	0	1	1	0	0	1	1	0	0	1	1	0	1	0	1	0	1	0.035883	0.035883	0.003527	0.003527	0.003527	0.003527	100
Ghanzi Agric	Ghanzi Agric	Ghanzi farms	7.1.0	7.1.0	7.1	0	1	0	1	0	1	1	0	0	1	1	0	0	1	1	0	0	1	1	0	0	1	1	0	0	1	1	0	0	1	1	0	1	0	1	0	1	0.735953	0.566328	0.061891	0.024352	0.047593	0.024352	100
Ghanzi Agric	Ghanzi Agric	Ghanzi farms	7.1.0	7.1.0	7.1	0	1	1	0	0	1	1	0	0	1	1	0	0	1	1	0	0	1	1	0	0	1	1	0	0	1	1	0	0	1	1	0	1	0	1	0	1	1.61312	1.15163	0.025235	0.025235	0.025235	0.705906	3.575
Ghanzi Agric	Ghanzi Agric	Ghanzi farms	7.1.0	7.1.0	7.1	0	1	0	1	0	1	1	0	0	1	1	0	0	1	1	0	0	1	1	0	0	1	1	0	0	1	1	0	0	1	1	0	1	0	1	0	1	0.682724	0.541896	0.054393	0.011227	0.017974	0.035518	31.609
Ghanzi Agric	Ghanzi Agric	Ghanzi farms	7.1.0	7.1.0	7.1	0	1	1	0	0	1	1	0	0	1	1	0	0	1	1	0	0	1	1	0	0	1	1	0	0	1	1	0	0	1	1	0	1	0	1	0	1	0.043723	0.044596	0.013484	0.002804	0.004654	0.274112	1.023
Ghanzi Agric	Ghanzi Agric	Ghanzi farms	7.1.0	7.1.0	7.1	0	1	0	1	0	1	1	0	0	1	1	0	0	1	1	0	0	1	1	0	0	1	1	0	0	1	1	0	0	1	1	0	1	0	1	0	1	0.151132	0.284789	0.153551	0.136563	0.153551	0.136563	100
Ghanzi Agric	Ghanzi Agric	Ghanzi farms	7.1.0	7.1.0	7.1	0	1	1	0	0	1	1	0	0	1	1	0	0	1	1	0	0	1	1	0	0	1	1	0	0	1	1	0	0	1	1	0	1	0	1	0	1	0.173226	0.180677	0.048733	0.01496	0.028612	0.099244	15.074
Ghanzi Agric	Ghanzi Agric	Ghanzi farms	7.1.0	7.1.0	7.1	0	1	1	0	0	1	1	0	0	1	1	0	0	1	1	0	0	1	1	0	0	1	1	0	0	1	1	0	0	1	1	0	1	0	1	0	1	0.367194	0.369048	0.021712	0.007807	0.019204	0.334966	2.331
Ghanzi Agric	Ghanzi Agric	Ghanzi farms	7.1.0	7.1.0	7.1	0	1	1	0	0	1	1	0	0	1	1	0	0	1	1	0	0	1	1	0	0	1	1	0	0	1	1	0	0	1	1	0	1	0	1	0	1	0.191899	0.195489	0.032063	0.009861	0.020406	0.072677	13.568
Ghanzi Agric	Ghanzi Agric	Ghanzi farms	7.1.0	7.1.0	7.1	0	1	0	1	0	1	1	0	0	1	1	0	0	1	1	0	0	1	1	0	0	1	1	0	0	1	1	0	0	1	1	0	1	0	1	0	1	0.143692	0.143692	0.011624	0.002575	0.002575	0.002575	100
Ghanzi Agric	Ghanzi Agric	Ghanzi farms	7.1.0	7.1.0	7.1	0	1	0	1	0	1	1	0	0	1	1	0	0	1	1	0	0	1	1	0	0	1	1	0	0	1	1	0	0	1	1	0	1	0	1	0	1	0.310117	0.313838	0.019167	0.015782	0.015782	0.02369	66.619
Ghanzi Agric	Ghanzi Agric	Ghanzi farms	7.1.0	7.1.0	7.1	0	1	1	0	0	1	1	0	0	1	1	0	0	1	1	0	0	1	1	0	0	1	1	0	0	1	1	0	0	1	1	0	1	0	1	0	1	0.167951	0.168747	0.029504	0.00746	0.023756	0.365426	2.041
Ghanzi Agric	Ghanzi Agric	Ghanzi farms	7.1.0	7.1.0	7.1	0	1	1	0	0	1	1	0	0	1	1	0	0	1	1	0	0	1	1	0	0	1	1	0	0	1	1	0	0	1	1	0	1	0	1	0	1	0.257614	0.258661	0.0331	0.016237	0.029485	0.355029	4.573
Ghanzi Agric	Ghanzi Agric	Ghanzi farms	7.1.0	7.1.0	7.1	0	1	0	1	0	1	1	0	0	1	1	0	0	1	1	0	0	1	1	0	0	1	1	0	0	1	1	0	0	1	1	0	1	0	1	0	1	0.124427	0.129206	0.041086	0.016121	0.029828	0.062109	25.956
Ghanzi Agric	Ghanzi Agric	Ghanzi farms	7.1.0	7.1.0	7.1	0	1	1	0	0	1	1	0	0	1	1	0	0	1	1	0	0	1	1	0	0	1	1	0	0	1	1	0	0	1	1	0	1	0	1	0	1	1.0294	0.944385	0.072577	0.032421	0.053796	0.170171	19.052
		Ghanzi farms Total		7.1.0		0	29	12	17	0	29	29	0	0	29	29	0	0	29	29	0	0	29	29	0
Ghanzi Agric	Ghanzi Agric	Ghanzi community	7.2.0	0	7.2	0	1	1	0	0	1	1	0	0	1	1	0	0	1	1	0	0	1	1	0	0	1	1	0	0	1	1	0	0	1	1	0	1	0	1	0	1	0.051915	0.067765	0.076113	0.027795	0.027795	0.218665	12.711
Ghanzi Agric	Ghanzi Agric	Ghanzi community	7.2.0	7.2.0	7.2	0	1	1	0	0	1	1	0	0	1	1	0	0	1	1	0	0	1	1	0	0	1	1	0	0	1	1	0	0	1	1	0	1	0	1	0	1	0.011938	0.012885	0.026703	0.014765	0.014765	0.639243	2.31
Ghanzi Agric	Ghanzi Agric	Ghanzi community	7.2.0	7.2.0	7.2	0	1	1	0	0	1	1	0	0	1	1	0	0	1	1	0	0	1	1	0	0	1	1	0	0	1	1	0	0	1	1	0	1	0	1	0	1	0.061167	0.147273	0.112447	0.10655	0.10655	2.06608	5.157
Ghanzi Agric	Ghanzi Agric	Ghanzi community	7.2.0	7.2.0	7.2	0	1	1	0	0	1	1	0	0	1	1	0	0	1	1	0	0	1	1	0	0	1	1	0	0	1	1	0	0	1	1	0	1	0	1	0	1	0.06584	0.077823	0.035245	0.032377	0.032377	0.47336	6.84
Ghanzi Agric	Ghanzi Agric	Ghanzi community	7.2.0	7.2.0	7.2	0	1	1	0	0	1	1	0	0	1	1	0	0	1	1	0	0	1	1	0	0	1	1	0	0	1	1	0	0	1	1	0	1	0	1	0	1	0.061875	0.068075	0.040289	0.021709	0.021709	1.93645	1.121
Ghanzi Agric	Ghanzi Agric	Ghanzi community	7.2.0	7.2.0	7.2	0	1	1	0	0	1	1	0	0	1	1	0	0	1	1	0	0	1	1	0	0	1	1	0	0	1	1	0	0	1	1	0	1	0	1	0	1	0.056628	0.068897	0.053084	0.045668	0.050216	0.490551	9.31
Ghanzi Agric	Ghanzi Agric	Ghanzi community	7.2.0	7.2.0	7.2	0	1	1	0	0	1	1	0	0	1	1	0	0	1	1	0	0	1	1	0	0	1	1	0	0	1	1	0	0	1	1	0	1	0	1	0	1	0.066001	0.07684	0.025309	0.025309	0.025309	0.436873	5.793
Ghanzi Agric	Ghanzi Agric	Ghanzi community	7.2.0	7.2.0	7.2	0	1	1	0	0	1	1	0	0	1	1	0	0	1	1	0	0	1	1	0	0	1	1	0	0	1	1	0	0	1	1	0	1	0	1	0	1	0.030918	0.031757	0.036985	0.006067	0.006067	0.643951	0.942
Ghanzi Agric	Ghanzi Agric	Ghanzi community	7.2.0	7.2.0	7.2	0	1	1	0	0	1	1	0	0	1	1	0	0	1	1	0	0	1	1	0	0	1	1	0	0	1	1	0	0	1	1	0	1	0	1	0	1	0.008035	0.009565	0.015131	0.007096	0.007096	0.365213	1.943
Ghanzi Agric	Ghanzi Agric	Ghanzi community	7.2.0	7.2.0	7.2	0	1	1	0	0	1	1	0	0	1	1	0	0	1	1	0	0	1	1	0	0	1	1	0	0	1	1	0	0	1	1	0	1	0	1	0	1	0.166401	0.033956	0.040537	0.027624	0.027624	0.488816	5.651
Ghanzi Agric	Ghanzi Agric	Ghanzi community	7.2.0	7.2.0	7.2	0	1	1	0	0	1	1	0	0	1	1	0	0	1	1	0	0	1	1	0	0	1	1	0	0	1	1	0	0	1	1	0	1	0	1	0	1	0.082629	0.089534	0.038113	0.0135	0.0135	0.222634	6.064
Ghanzi Agric	Ghanzi Agric	Ghanzi community	7.2.0	7.2.0	7.2	0	1	1	0	0	1	1	0	0	1	1	0	0	1	1	0	0	1	1	0	0	1	1	0	0	1	1	0	0	1	1	0	1	0	1	0	1	0.017615	0.024924	0.021013	0.014801	0.014801	0.204031	7.254
Ghanzi Agric	Ghanzi Agric	Ghanzi community	7.2.0	7.2.0	7.2	0	1	1	0	0	1	1	0	0	1	1	0	0	1	1	0	0	1	1	0	0	1	1	0	0	1	1	0	0	1	1	0	1	0	1	0	1	0.088094	0.090238	0.033262	0.00588	0.016831	0.832019	0.707
Ghanzi Agric	Ghanzi Agric	Ghanzi community	7.2.0	7.2.0	7.2	0	1	1	0	0	1	1	0	0	1	1	0	0	1	1	0	0	1	1	0	0	1	1	0	0	1	1	0	0	1	1	0	1	0	1	0	1	0.152131	0.157139	0.034783	0.01249	0.026179	0.674559	1.852
Ghanzi Agric	Ghanzi Agric	Ghanzi community	7.2.0	7.2.0	7.2	0	1	1	0	0	1	1	0	0	1	1	0	0	1	1	0	0	1	1	0	0	1	1	0	0	1	1	0	0	1	1	0	1	0	1	0	1	0.030908	0.035246	0.042688	0.015731	0.015731	0.80519	1.954
Ghanzi Agric	Ghanzi Agric	Ghanzi community	7.2.0	7.2.0	7.2	0	1	1	0	0	1	1	0	0	1	1	0	0	1	1	0	0	1	1	0	0	1	1	0	0	1	1	0	0	1	1	0	1	0	1	0	1	0.162259	0.186619	0.13004	0.03291	0.03291	0.224448	14.663
Ghanzi Agric	Ghanzi Agric	Ghanzi community	7.2.0	7.2.0	7.2	0	1	0	1	0	1	1	0	0	1	1	0	0	1	1	0	0	1	1	0	0	1	1	0	0	1	1	0	0	1	1	0	1	0	1	0	1	0.14068	0.167527	0.071026	0.044007	0.049654	0.044007	100
Ghanzi Agric	Ghanzi Agric	Ghanzi community	7.2.0	7.2.0	7.2	0	1	0	1	0	1	1	0	0	1	1	0	0	1	1	0	0	1	1	0	0	1	1	0	0	1	1	0	0	1	1	0	1	0	1	0	1	0.017749	0.030436	0.039006	0.026234	0.026234	0.026234	100
Ghanzi Agric	Ghanzi Agric	Ghanzi community	7.2.0	7.2.0	7.2	0	1	1	0	0	1	1	0	0	1	1	0	0	1	1	0	0	1	1	0	0	1	1	0	0	1	1	0	0	1	1	0	1	0	1	0	1	0.026947	0.0947	0.121506	0.100583	0.100583	1.11642	9.009
Ghanzi Agric	Ghanzi Agric	Ghanzi community	7.2.0	7.2.0	7.2	0	1	1	0	0	1	1	0	0	1	1	0	0	1	1	0	0	1	1	0	0	1	1	0	0	1	1	0	0	1	1	0	1	0	1	0	1	0.01965	0.026271	0.018758	0.018758	0.018758	0.858285	2.186
Ghanzi Agric	Ghanzi Agric	Ghanzi community	7.2.0	7.2.0	7.2	0	1	1	0	0	1	1	0	0	1	1	0	0	1	1	0	0	1	1	0	0	1	1	0	0	1	1	0	0	1	1	0	1	0	1	0	1	0.057948	0.065578	0.025293	0.021686	0.021686	0.392167	5.53
Ghanzi Agric	Ghanzi Agric	Ghanzi community	7.2.0	7.2.0	7.2	0	1	0	1	0	1	1	0	0	1	1	0	0	1	1	0	0	1	1	0	0	1	1	0	0	1	1	0	0	1	1	0	1	0	1	0	1	0.098632	0.164815	0.082804	0.071245	0.071245	0.071245	100
Ghanzi Agric	Ghanzi Agric	Ghanzi community	7.2.0	7.2.0	7.2	0	1	1	0	0	1	1	0	0	1	1	0	0	1	1	0	0	1	1	0	0	1	1	0	0	1	1	0	0	1	1	0	1	0	1	0	1	0.044029	0.051823	0.027688	0.017873	0.017873	0.944336	1.893
Ghanzi Agric	Ghanzi Agric	Ghanzi community	7.2.0	7.2.0	7.2	0	1	0	1	0	1	1	0	0	1	1	0	0	1	1	0	0	1	1	0	0	1	1	0	0	1	1	0	0	1	1	0	1	0	1	0	1	0.094321	0.099204	0.043355	0.011413	0.019247	0.011413	100
Ghanzi Agric	Ghanzi Agric	Ghanzi community	7.2.0	7.2.0	7.2	0	1	1	0	0	1	1	0	0	1	1	0	0	1	1	0	0	1	1	0	0	1	1	0	0	1	1	0	0	1	1	0	1	0	1	0	1	0.003096	0.007736	0.017726	0.01463	0.01463	2.53836	0.576
Ghanzi Agric	Ghanzi Agric	Ghanzi community	7.2.0	7.2.0	7.2	0	1	1	0	0	1	1	0	0	1	1	0	0	1	1	0	0	1	1	0	0	1	1	0	0	1	1	0	0	1	1	0	1	0	1	0	1	0.132998	0.142922	0.153139	0.020141	0.020141	0.664008	3.033
Ghanzi Agric	Ghanzi Agric	Ghanzi community	7.2.0	7.2.0	7.2	0	1	0	1	0	1	1	0	0	1	1	0	0	1	1	0	0	1	1	0	0	1	1	0	0	1	1	0	0	1	1	0	1	0	1	0	1	0.07879	0.124447	0.096269	0.056581	0.056581	0.278052	20.349
Ghanzi Agric	Ghanzi Agric	Ghanzi community	7.2.0	7.2.0	7.2	0	1	1	0	0	1	1	0	0	1	1	0	0	1	1	0	0	1	1	0	0	1	1	0	0	1	1	0	0	1	1	0	1	0	1	0	1	0.321259	0.322074	0.030321	0.007102	0.007102	0.104131	6.82
Ghanzi Agric	Ghanzi Agric	Ghanzi community	7.2.0	7.2.0	7.2	0	1	0	1	0	1	1	0	0	1	1	0	0	1	1	0	0	1	1	0	0	1	1	0	0	1	1	0	0	1	1	0	1	0	1	0	1	0.031018	0.036263	0.026542	0.008887	0.008887	0.008887	100
Ghanzi Agric	Ghanzi Agric	Ghanzi community	7.2.0	7.2.0	7.2	0	1	0	1	0	1	1	0	0	1	1	0	0	1	1	0	0	1	1	0	0	1	1	0	0	1	1	0	0	1	1	0	1	0	1	0	1	0.058718	0.058718	0.034668	0.003061	0.003061	0.003061	100
Ghanzi Agric	Ghanzi Agric	Ghanzi community	7.2.0	7.2.0	7.2	0	1	1	0	0	1	1	0	0	1	1	0	0	1	1	0	0	1	1	0	0	1	1	0	0	1	1	0	0	1	1	0	1	0	1	0	1	0.006326	0.009617	0.013686	0.00736	0.00736	0.11595	6.348
Ghanzi Agric	Ghanzi Agric	Ghanzi community	7.2.0	7.2.0	7.2	0	1	1	0	0	1	1	0	0	1	1	0	0	1	1	0	0	1	1	0	0	1	1	0	0	1	1	0	0	1	1	0	1	0	1	0	1	0.070503	0.075498	0.045037	0.009285	0.009285	0.365349	2.541
Ghanzi Agric	Ghanzi Agric	Ghanzi community	7.2.0	7.2.0	7.2	0	1	1	0	0	1	1	0	0	1	1	0	0	1	1	0	0	1	1	0	0	1	1	0	0	1	1	0	0	1	1	0	1	0	1	0	1	0.151315	0.154097	0.089011	0.004346	0.004346	1.34869	0.322
Ghanzi Agric	Ghanzi Agric	Ghanzi community	7.2.0	7.2.0	7.2	0	1	0	1	0	1	1	0	0	1	1	0	0	1	1	0	0	1	1	0	0	1	1	0	0	1	1	0	0	1	1	0	1	0	1	0	1	0.02417	0.102425	0.110615	0.086445	0.086445	0.086445	100
Ghanzi Agric	Ghanzi Agric	Ghanzi community	7.2.0	7.2.0	7.2	0	1	1	0	0	1	1	0	0	1	1	0	0	1	1	0	0	1	1	0	0	1	1	0	0	1	1	0	0	1	1	0	1	0	1	0	1	0.037154	0.042806	0.042989	0.017947	0.017947	0.563282	3.186
Ghanzi Agric	Ghanzi Agric	Ghanzi community	7.2.0	7.2.0	7.2	0	1	1	0	0	1	1	0	0	1	1	0	0	1	1	0	0	1	1	0	0	1	1	0	0	1	1	0	0	1	1	0	1	0	1	0	1	0.026073	0.059547	0.048579	0.036463	0.036463	0.721353	5.055
Ghanzi Agric	Ghanzi Agric	Ghanzi community	7.2.0	7.2.0	7.2	0	1	1	0	0	1	1	0	0	1	1	0	0	1	1	0	0	1	1	0	0	1	1	0	0	1	1	0	0	1	1	0	1	0	1	0	1	0.04132	0.058873	0.060094	0.026485	0.026485	1.09617	2.416
Ghanzi Agric	Ghanzi Agric	Ghanzi community	7.2.0	7.2.0	7.2	0	1	0	1	0	1	1	0	0	1	1	0	0	1	1	0	0	1	1	0	0	1	1	0	0	1	1	0	0	1	1	0	1	0	1	0	1	0.020196	0.027311	0.019554	0.012376	0.012376	0.058407	21.189
Ghanzi Agric	Ghanzi Agric	Ghanzi community	7.2.0	7.2.0	7.2	0	1	0	1	0	1	1	0	0	1	1	0	0	1	1	0	0	1	1	0	0	1	1	0	0	1	1	0	0	1	1	0	1	0	1	0	1	0.006996	0.014368	0.021865	0.01487	0.01487	0.01487	100
Ghanzi Agric	Ghanzi Agric	Ghanzi community	7.2.0	7.2.0	7.2	0	1	0	1	0	1	1	0	0	1	1	0	0	1	1	0	0	1	1	0	0	1	1	0	0	1	1	0	0	1	1	0	1	0	1	0	1	0.05288	0.063104	0.038062	0.018003	0.018003	0.018003	100
Ghanzi Agric	Ghanzi Agric	Ghanzi community	7.2.0	7.2.0	7.2	0	1	1	0	0	1	1	0	0	1	1	0	0	1	1	0	0	1	1	0	0	1	1	0	0	1	1	0	0	1	1	0	1	0	1	0	1	0.019217	0.025413	0.03257	0.013353	0.013353	0.087413	15.276
Ghanzi Agric	Ghanzi Agric	Ghanzi community	7.2.0	7.2.0	7.2	0	1	1	0	0	1	1	0	0	1	1	0	0	1	1	0	0	1	1	0	0	1	1	0	0	1	1	0	0	1	1	0	1	0	1	0	1	0.01299	0.015512	0.015305	0.005849	0.005849	0.087327	6.698
Ghanzi Agric	Ghanzi Agric	Ghanzi community	7.2.0	7.2.0	7.2	0	1	1	0	0	1	1	0	0	1	1	0	0	1	1	0	0	1	1	0	0	1	1	0	0	1	1	0	0	1	1	0	1	0	1	0	1	0.031923	0.035003	0.030001	0.004714	0.004714	0.037288	12.642
Ghanzi Agric	Ghanzi Agric	Ghanzi community	7.2.0	7.2.0	7.2	0	1	1	0	0	1	1	0	0	1	1	0	0	1	1	0	0	1	1	0	0	1	1	0	0	1	1	0	0	1	1	0	1	0	1	0	1	0.013221	0.016251	0.020448	0.007228	0.007228	0.625913	1.155
		Ghanzi community Total		7.2.0		0	44	33	11	0	44	44	0	0	44	44	0	0	44	44	0	0	44	44	0
Kgalagadi Agric	Kgalagadi Kweneng	Kgalagadi Kweneng	8.1.0	0	8.1	0	1	1	0	0	1	1	0	0	1	1	0	0	1	1	0	0	1	1	0	0	1	1	0	0	1	1	0	0	1	1	0	1	0	1	0	1	0.193221	0.197506	0.071247	0.014255	0.014255	0.546986	2.606
Kgalagadi Agric	Kgalagadi Kweneng	Kgalagadi Kweneng	8.1.0	8.1.0	8.1	0	1	1	0	0	1	1	0	0	1	1	0	0	1	1	0	0	1	1	0	0	1	1	0	0	1	1	0	0	1	1	0	1	0	1	0	1	0.057905	0.066578	0.033783	0.01541	0.033783	0.821006	1.877
Kgalagadi Agric	Kgalagadi Kweneng	Kgalagadi Kweneng	8.1.0	8.1.0	8.1	0	1	1	0	0	1	1	0	0	1	1	0	0	1	1	0	0	1	1	0	0	1	1	0	0	1	1	0	0	1	1	0	1	0	1	0	1	0.053539	0.062594	0.073766	0.020228	0.042354	0.421457	4.8
Kgalagadi Agric	Kgalagadi Kweneng	Kgalagadi Kweneng	8.1.0	8.1.0	8.1	0	1	1	0	0	1	1	0	0	1	1	0	0	1	1	0	0	1	1	0	0	1	1	0	0	1	1	0	0	1	1	0	1	0	1	0	1	0.00385	0.024486	0.033562	0.029711	0.029711	0.688351	4.316
Kgalagadi Agric	Kgalagadi Kweneng	Kgalagadi Kweneng	8.1.0	8.1.0	8.1	0	1	1	0	0	1	1	0	0	1	1	0	0	1	1	0	0	1	1	0	0	1	1	0	0	1	1	0	0	1	1	0	1	0	1	0	1	0.045564	0.045564	0.034023	0.005105	0.005105	0.199265	2.562
Kgalagadi Agric	Kgalagadi Kweneng	Kgalagadi Kweneng	8.1.0	8.1.0	8.1	0	1	1	0	0	1	1	0	0	1	1	0	0	1	1	0	0	1	1	0	0	1	1	0	0	1	1	0	0	1	1	0	1	0	1	0	1	0.052948	0.052948	0.006613	0.003099	0.003099	0.144934	2.138
Kgalagadi Agric	Kgalagadi Kweneng	Kgalagadi Kweneng	8.1.0	8.1.0	8.1	0	1	1	0	0	1	1	0	0	1	1	0	0	1	1	0	0	1	1	0	0	1	1	0	0	1	1	0	0	1	1	0	1	0	1	0	1	0.043225	0.043225	0.023435	0.009176	0.009176	0.155243	5.911
Kgalagadi Agric	Kgalagadi Kweneng	Kgalagadi Kweneng	8.1.0	8.1.0	8.1	0	1	1	0	0	1	1	0	0	1	1	0	0	1	1	0	0	1	1	0	0	1	1	0	0	1	1	0	0	1	1	0	1	0	1	0	1	0.033837	0.016354	0.023746	0.008299	0.008299	0.332266	2.498
Kgalagadi Agric	Kgalagadi Kweneng	Kgalagadi Kweneng	8.1.0	8.1.0	8.1	0	1	1	0	0	1	1	0	0	1	1	0	0	1	1	0	1	0	1	0	0	1	1	0	0	1	1	0	0	1	1	0	1	0	1	0	1	0	0.010619	0.011023	0.011023	0.011023	0.206065	5.349
Kgalagadi Agric	Kgalagadi Kweneng	Kgalagadi Kweneng	8.1.0	8.1.0	8.1	0	1	1	0	0	1	1	0	0	1	1	0	0	1	1	0	1	0	1	0	0	1	1	0	0	1	1	0	0	1	1	0	1	0	1	0	1	0	0.001652	0.002084	0.002084	0.002084	0.138438	1.505
Kgalagadi Agric	Kgalagadi Kweneng	Kgalagadi Kweneng	8.1.0	8.1.0	8.1	1	0	1	0	1	0	1	0	0	1	1	0	0	1	1	0	0	1	1	0	1	0	1	0	0	1	1	0	1	0	1	0	1	0	1	0	1	0.019364	0.019364	0.019364	0	0	0.129046	0
Kgalagadi Agric	Kgalagadi Kweneng	Kgalagadi Kweneng	8.1.0	8.1.0	8.1	0	1	1	0	0	1	1	0	0	1	1	0	0	1	1	0	0	1	1	0	0	1	1	0	0	1	1	0	0	1	1	0	1	0	1	0	1	0.068866	0.070702	0.038292	0.006794	0.006794	0.409465	1.659
Kgalagadi Agric	Kgalagadi Kweneng	Kgalagadi Kweneng	8.1.0	8.1.0	8.1	1	0	1	0	1	0	1	0	0	1	1	0	1	0	1	0	0	1	1	0	1	0	1	0	0	1	1	0	1	0	1	0	1	0	1	0	1	0.008927	0.008927	0	0	0	0.014227	0
Kgalagadi Agric	Kgalagadi Kweneng	Kgalagadi Kweneng	8.1.0	8.1.0	8.1	0	1	1	0	0	1	1	0	0	1	1	0	0	1	1	0	1	0	1	0	0	1	1	0	0	1	1	0	0	1	1	0	1	0	1	0	1	0	0.001618	0.002025	0.002025	0.002025	0.281697	0.719
Kgalagadi Agric	Kgalagadi Kweneng	Kgalagadi Kweneng	8.1.0	8.1.0	8.1	0	1	1	0	0	1	1	0	0	1	1	0	0	1	1	0	0	1	1	0	0	1	1	0	0	1	1	0	0	1	1	0	1	0	1	0	1	0.168969	0.168969	0.117212	0.005365	0.005365	0.211071	2.542
Kgalagadi Agric	Kgalagadi Kweneng	Kgalagadi Kweneng	8.1.0	8.1.0	8.1	0	1	1	0	0	1	1	0	0	1	1	0	0	1	1	0	0	1	1	0	0	1	1	0	0	1	1	0	0	1	1	0	1	0	1	0	1	0.022428	0.022428	0.026739	0.00431	0.00431	0.370187	1.164
Kgalagadi Agric	Kgalagadi Kweneng	Kgalagadi Kweneng	8.1.0	8.1.0	8.1	0	1	1	0	0	1	1	0	0	1	1	0	0	1	1	0	1	0	1	0	0	1	1	0	0	1	1	0	0	1	1	0	1	0	1	0	1	0	0.008151	0.008948	0.008948	0.008948	0.127483	7.019
Kgalagadi Agric	Kgalagadi Kweneng	Kgalagadi Kweneng	8.1.0	8.1.0	8.1	0	1	1	0	0	1	1	0	0	1	1	0	0	1	1	0	0	1	1	0	0	1	1	0	0	1	1	0	0	1	1	0	1	0	1	0	1	0.040658	0.043618	0.047237	0.006579	0.006579	0.663257	0.992
Kgalagadi Agric	Kgalagadi Kweneng	Kgalagadi Kweneng	8.1.0	8.1.0	8.1	0	1	1	0	0	1	1	0	0	1	1	0	0	1	1	0	0	1	1	0	0	1	1	0	0	1	1	0	0	1	1	0	1	0	1	0	1	0.032049	0.035711	0.043492	0.011442	0.011442	1.61248	0.71
Kgalagadi Agric	Kgalagadi Kweneng	Kgalagadi Kweneng	8.1.0	8.1.0	8.1	0	1	1	0	0	1	1	0	0	1	1	0	0	1	1	0	0	1	1	0	0	1	1	0	0	1	1	0	0	1	1	0	1	0	1	0	1	0.040964	0.042719	0.042251	0.011095	0.013374	0.336202	3.3
Kgalagadi Agric	Kgalagadi Kweneng	Kgalagadi Kweneng	8.1.0	8.1.0	8.1	0	1	1	0	0	1	1	0	0	1	1	0	0	1	1	0	0	1	1	0	0	1	1	0	0	1	1	0	0	1	1	0	1	0	1	0	1	0.016735	0.016735	0.018113	0.001378	0.001378	2.70851	0.051
Kgalagadi Agric	Kgalagadi Kweneng	Kgalagadi Kweneng	8.1.0	8.1.0	8.1	0	1	1	0	0	1	1	0	0	1	1	0	0	1	1	0	0	1	1	0	0	1	1	0	0	1	1	0	0	1	1	0	1	0	1	0	1	0.07729	0.078224	0.045584	0.010723	0.010723	1.27018	0.844
Kgalagadi Agric	Kgalagadi Kweneng	Kgalagadi Kweneng	8.1.0	8.1.0	8.1	0	1	1	0	0	1	1	0	0	1	1	0	0	1	1	0	0	1	1	0	0	1	1	0	0	1	1	0	0	1	1	0	1	0	1	0	1	0.087194	0.091716	0.036703	0.009906	0.009906	0.508431	1.948
Kgalagadi Agric	Kgalagadi Kweneng	Kgalagadi Kweneng	8.1.0	8.1.0	8.1	0	1	1	0	0	1	1	0	0	1	1	0	0	1	1	0	1	0	1	0	0	1	1	0	0	1	1	0	0	1	1	0	1	0	1	0	1	0	0.000622	0.001105	0.001105	0.001105	0.142816	0.774
Kgalagadi Agric	Kgalagadi Kweneng	Kgalagadi Kweneng	8.1.0	8.1.0	8.1	0	1	1	0	0	1	1	0	1	0	1	0	0	1	1	0	1	0	1	0	0	1	1	0	1	0	1	0	0	1	1	0	1	0	1	0	1	0	0	0.000966	0.000966	0.000966	0.209563	0.461
Kgalagadi Agric	Kgalagadi Kweneng	Kgalagadi Kweneng	8.1.0	8.1.0	8.1	0	1	1	0	0	1	1	0	1	0	1	0	0	1	1	0	1	0	1	0	0	1	1	0	1	0	1	0	0	1	1	0	1	0	1	0	1	0	0	0.001275	0.001275	0.001275	0.070399	1.811
Kgalagadi Agric	Kgalagadi Kweneng	Kgalagadi Kweneng	8.1.0	8.1.0	8.1	0	1	1	0	0	1	1	0	0	1	1	0	0	1	1	0	1	0	1	0	0	1	1	0	0	1	1	0	0	1	1	0	1	0	1	0	1	0	0.001191	0.008441	0.008441	0.008441	0.422359	1.999
Kgalagadi Agric	Kgalagadi Kweneng	Kgalagadi Kweneng	8.1.0	8.1.0	8.1	0	1	1	0	0	1	1	0	0	1	1	0	0	1	1	0	0	1	1	0	0	1	1	0	0	1	1	0	0	1	1	0	1	0	1	0	1	0.014443	0.01544	0.021705	0.007262	0.007262	0.348948	2.081
Kgalagadi Agric	Kgalagadi Kweneng	Kgalagadi Kweneng	8.1.0	8.1.0	8.1	0	1	1	0	0	1	1	0	0	1	1	0	0	1	1	0	0	1	1	0	0	1	1	0	0	1	1	0	0	1	1	0	1	0	1	0	1	0.00675	0.008874	0.018837	0.012086	0.012086	0.163611	7.387
Kgalagadi Agric	Kgalagadi Kweneng	Kgalagadi Kweneng	8.1.0	8.1.0	8.1	0	1	1	0	0	1	1	0	1	0	1	0	0	1	1	0	1	0	1	0	0	1	1	0	1	0	1	0	0	1	1	0	1	0	1	0	1	0	0	0.00099	0.00099	0.00099	0.35069	0.282
Kgalagadi Agric	Kgalagadi Kweneng	Kgalagadi Kweneng	8.1.0	8.1.0	8.1	0	1	0	1	0	1	1	0	0	1	1	0	0	1	1	0	0	1	1	0	0	1	1	0	0	1	1	0	0	1	1	0	1	0	1	0	1	0.00874	0.00874	0.011155	0.002414	0.002414	0.002414	100
Kgalagadi Agric	Kgalagadi Kweneng	Kgalagadi Kweneng	8.1.0	8.1.0	8.1	0	1	1	0	0	1	1	0	0	1	1	0	0	1	1	0	0	1	1	0	0	1	1	0	0	1	1	0	0	1	1	0	1	0	1	0	1	0.005876	0.010668	0.007453	0.007453	0.007453	0.866159	0.86
Kgalagadi Agric	Kgalagadi Kweneng	Kgalagadi Kweneng	8.1.0	8.1.0	8.1	0	1	1	0	0	1	1	0	0	1	1	0	0	1	1	0	0	1	1	0	0	1	1	0	0	1	1	0	0	1	1	0	1	0	1	0	1	0.069955	0.072351	0.006368	0.00328	0.00328	0.088408	3.71
Kgalagadi Agric	Kgalagadi Kweneng	Kgalagadi Kweneng	8.1.0	8.1.0	8.1	0	1	1	0	0	1	1	0	0	1	1	0	0	1	1	0	0	1	1	0	0	1	1	0	0	1	1	0	0	1	1	0	1	0	1	0	1	0.007766	0.007766	0.010418	0.002652	0.002652	0.597727	0.444
Kgalagadi Agric	Kgalagadi Kweneng	Kgalagadi Kweneng	8.1.0	8.1.0	8.1	0	1	1	0	0	1	1	0	0	1	1	0	0	1	1	0	0	1	1	0	0	1	1	0	0	1	1	0	0	1	1	0	1	0	1	0	1	0.00498	0.00498	0.003545	0.001614	0.001614	0.365887	0.441
Kgalagadi Agric	Kgalagadi Kweneng	Kgalagadi Kweneng	8.1.0	8.1.0	8.1	0	1	1	0	0	1	1	0	0	1	1	0	0	1	1	0	0	1	1	0	0	1	1	0	0	1	1	0	0	1	1	0	1	0	1	0	1	0.040177	0.040177	0.022103	0.009803	0.009803	0.102983	9.519
Kgalagadi Agric	Kgalagadi Kweneng	Kgalagadi Kweneng	8.1.0	8.1.0	8.1	0	1	1	0	0	1	1	0	0	1	1	0	0	1	1	0	0	1	1	0	0	1	1	0	0	1	1	0	0	1	1	0	1	0	1	0	1	0.034234	0.044343	0.050819	0.016585	0.016585	0.441678	3.755
Kgalagadi Agric	Kgalagadi Kweneng	Kgalagadi Kweneng	8.1.0	8.1.0	8.1	0	1	1	0	0	1	1	0	0	1	1	0	0	1	1	0	0	1	1	0	0	1	1	0	0	1	1	0	0	1	1	0	1	0	1	0	1	0.013678	0.013678	0.000508	0.000508	0.000508	0.849383	0.06
Kgalagadi Agric	Kgalagadi Kweneng	Kgalagadi Kweneng	8.1.0	8.1.0	8.1	0	1	1	0	0	1	1	0	0	1	1	0	0	1	1	0	0	1	1	0	0	1	1	0	0	1	1	0	0	1	1	0	1	0	1	0	1	0.003028	0.003028	0.00044	0.00044	0.00044	0.012095	3.638
Kgalagadi Agric	Kgalagadi Kweneng	Kgalagadi Kweneng	8.1.0	8.1.0	8.1	1	0	1	0	1	0	1	0	0	1	1	0	0	1	1	0	0	1	1	0	1	0	1	0	0	1	1	0	1	0	1	0	1	0	1	0	1	0.01181	0.01181	0.005754	0	0	0	-99
Kgalagadi Agric	Kgalagadi Kweneng	Kgalagadi Kweneng	8.1.0	8.1.0	8.1	0	1	1	0	0	1	1	0	1	0	1	0	0	1	1	0	1	0	1	0	0	1	1	0	1	0	1	0	0	1	1	0	1	0	1	0	1	0	0	0.000581	0.000581	0.000581	0.231143	0.251
Kgalagadi Agric	Kgalagadi Kweneng	Kgalagadi Kweneng	8.1.0	8.1.0	8.1	0	1	1	0	0	1	1	0	1	0	1	0	0	1	1	0	1	0	1	0	0	1	1	0	1	0	1	0	0	1	1	0	1	0	1	0	1	0	0	0.00087	0.00087	0.00087	0.297295	0.293
Kgalagadi Agric	Kgalagadi Kweneng	Kgalagadi Kweneng	8.1.0	8.1.0	8.1	0	1	0	1	0	1	1	0	0	1	1	0	0	1	1	0	0	1	1	0	0	1	1	0	0	1	1	0	0	1	1	0	1	0	1	0	1	0.006854	0.006854	0.005219	0.001389	0.001389	0.001389	100
Kgalagadi Agric	Kgalagadi Kweneng	Kgalagadi Kweneng	8.1.0	8.1.0	8.1	0	1	1	0	0	1	1	0	1	0	1	0	0	1	1	0	1	0	1	0	0	1	1	0	1	0	1	0	0	1	1	0	1	0	1	0	1	0	0	0.000895	0.000895	0.000895	0.027661	3.236
Kgalagadi Agric	Kgalagadi Kweneng	Kgalagadi Kweneng	8.1.0	8.1.0	8.1	0	1	1	0	0	1	1	0	0	1	1	0	0	1	1	0	0	1	1	0	0	1	1	0	0	1	1	0	0	1	1	0	1	0	1	0	1	0.02084	0.021447	0.023329	0.002489	0.002489	0.027745	8.971
Kgalagadi Agric	Kgalagadi Kweneng	Kgalagadi Kweneng	8.1.0	8.1.0	8.1	0	1	1	0	0	1	1	0	0	1	1	0	0	1	1	0	0	1	1	0	0	1	1	0	0	1	1	0	0	1	1	0	1	0	1	0	1	0.010323	0.010323	0.011675	0.001352	0.001352	0.097079	1.393
Kgalagadi Agric	Kgalagadi Kweneng	Kgalagadi Kweneng	8.1.0	8.1.0	8.1	1	0	1	0	1	0	1	0	0	1	1	0	0	1	1	0	0	1	1	0	1	0	1	0	0	1	1	0	1	0	1	0	1	0	1	0	1	0.009862	0.009862	0.009862	0	0	0.033595	0
Kgalagadi Agric	Kgalagadi Kweneng	Kgalagadi Kweneng	8.1.0	8.1.0	8.1	1	0	1	0	1	0	1	0	0	1	1	0	0	1	1	0	0	1	1	0	1	0	1	0	0	1	1	0	1	0	1	0	1	0	1	0	1	0.001843	0.001843	0.001843	0	0	0	-99
Kgalagadi Agric	Kgalagadi Kweneng	Kgalagadi Kweneng	8.1.0	8.1.0	8.1	0	1	1	0	0	1	1	0	0	1	1	0	0	1	1	0	1	0	1	0	0	1	1	0	0	1	1	0	0	1	1	0	1	0	1	0	1	0	0.010093	0.010961	0.010961	0.010961	0.675023	1.624
Kgalagadi Agric	Kgalagadi Kweneng	Kgalagadi Kweneng	8.1.0	8.1.0	8.1	0	1	1	0	0	1	1	0	0	1	1	0	0	1	1	0	0	1	1	0	0	1	1	0	0	1	1	0	0	1	1	0	1	0	1	0	1	0.02276	0.02276	0.009539	0.001789	0.001789	0.112688	1.588
Kgalagadi Agric	Kgalagadi Kweneng	Kgalagadi Kweneng	8.1.0	8.1.0	8.1	0	1	1	0	0	1	1	0	0	1	1	0	0	1	1	0	0	1	1	0	0	1	1	0	0	1	1	0	0	1	1	0	1	0	1	0	1	0.014564	0.014564	0.015014	0.00045	0.00045	0.040843	1.102
Kgalagadi Agric	Kgalagadi Kweneng	Kgalagadi Kweneng	8.1.0	8.1.0	8.1	0	1	0	1	0	1	1	0	0	1	1	0	0	1	1	0	0	1	1	0	0	1	1	0	0	1	1	0	0	1	1	0	1	0	1	0	1	0.028324	0.028324	0.020188	0.001735	0.008434	0.001735	100
Kgalagadi Agric	Kgalagadi Kweneng	Kgalagadi Kweneng	8.1.0	8.1.0	8.1	0	1	1	0	0	1	1	0	0	1	1	0	0	1	1	0	0	1	1	0	0	1	1	0	0	1	1	0	0	1	1	0	1	0	1	0	1	0.068132	0.078157	0.021845	0.012194	0.012194	0.126103	9.67
Kgalagadi Agric	Kgalagadi Kweneng	Kgalagadi Kweneng	8.1.0	8.1.0	8.1	1	0	1	0	1	0	1	0	0	1	1	0	0	1	1	0	0	1	1	0	1	0	1	0	0	1	1	0	1	0	1	0	1	0	1	0	1	0.030805	0.030805	0.001958	0	0	0	-99
Kgalagadi Agric	Kgalagadi Kweneng	Kgalagadi Kweneng	8.1.0	8.1.0	8.1	0	1	0	1	0	1	1	0	0	1	1	0	0	1	1	0	0	1	1	0	0	1	1	0	0	1	1	0	0	1	1	0	1	0	1	0	1	0.005981	0.075326	0.075326	0.069345	0.069345	0.144553	47.972
Kgalagadi Agric	Kgalagadi Kweneng	Kgalagadi Kweneng	8.1.0	8.1.0	8.1	0	1	0	1	0	1	1	0	0	1	1	0	0	1	1	0	0	1	1	0	0	1	1	0	0	1	1	0	0	1	1	0	1	0	1	0	1	0.098771	0.199879	0.140245	0.102976	0.112737	0.102976	100
Kgalagadi Agric	Kgalagadi Kweneng	Kgalagadi Kweneng	8.1.0	8.1.0	8.1	1	0	1	0	1	0	1	0	0	1	1	0	0	1	1	0	0	1	1	0	1	0	1	0	0	1	1	0	1	0	1	0	1	0	1	0	1	0.12505	0.12505	0.001898	0	0	0.044871	0
		Kgalagadi Kweneng Total		8.1.0		7	50	52	5	7	50	57	0	6	51	57	0	1	56	57	0	13	44	57	0
Kgalagadi Agric	Kgalagadi Hukuntsi	Kgalagadi Hukuntsi 1	8.10.1	0	8.10	0	1	0	1	0	1	1	0	0	1	1	0	0	1	1	0	0	1	1	0	0	1	1	0	0	1	1	0	0	1	1	0	1	0	1	0	1	0.260758	0.452454	0.262332	0.195295	0.195295	0.244969	79.722
Kgalagadi Agric	Kgalagadi Hukuntsi	Kgalagadi Hukuntsi 1	8.10.1	8.10.1	8.10	0	1	0	1	0	1	1	0	0	1	1	0	0	1	1	0	0	1	1	0	0	1	1	0	0	1	1	0	0	1	1	0	1	0	1	0	1	0.179486	0.219843	0.103538	0.04258	0.04258	0.04258	100
Kgalagadi Agric	Kgalagadi Hukuntsi	Kgalagadi Hukuntsi 1	8.10.1	8.10.1	8.10	0	1	0	1	0	1	1	0	0	1	1	0	0	1	1	0	0	1	1	0	0	1	1	0	0	1	1	0	0	1	1	0	1	0	1	0	1	0.243556	0.246798	0.034027	0.007137	0.007137	0.007137	100
Kgalagadi Agric	Kgalagadi Hukuntsi	Kgalagadi Hukuntsi 1	8.10.1	8.10.1	8.10	0	1	0	1	0	1	1	0	0	1	1	0	0	1	1	0	0	1	1	0	0	1	1	0	0	1	1	0	0	1	1	0	1	0	1	0	1	0.067023	0.171567	0.160618	0.110067	0.110067	0.110067	100
		Kgalagadi Hukuntsi 1 Total		8.10.1		0	4	0	4	0	4	4	0	0	4	4	0	0	4	4	0	0	4	4	0
Kgalagadi Agric	Kgalagadi Hukuntsi	Kgalagadi Hukuntsi 2	8.10.2	0	8.10	0	1	0	1	0	1	1	0	0	1	1	0	0	1	1	0	0	1	1	0	0	1	1	0	0	1	1	0	0	1	1	0	1	0	1	0	1	0.360913	0.354692	0.048064	0.0072	0.0072	0.0072	100
Kgalagadi Agric	Kgalagadi Hukuntsi	Kgalagadi Hukuntsi 2	8.10.2	8.10.2	8.10	0	1	0	1	0	1	1	0	0	1	1	0	0	1	1	0	0	1	1	0	0	1	1	0	0	1	1	0	0	1	1	0	1	0	1	0	1	0.082368	0.083504	0.029622	0.006522	0.006522	0.006522	100
Kgalagadi Agric	Kgalagadi Hukuntsi	Kgalagadi Hukuntsi 2	8.10.2	8.10.2	8.10	0	1	0	1	0	1	1	0	0	1	1	0	0	1	1	0	0	1	1	0	0	1	1	0	0	1	1	0	0	1	1	0	1	0	1	0	1	0.100641	0.115333	0.043528	0.017472	0.017472	0.017472	100
Kgalagadi Agric	Kgalagadi Hukuntsi	Kgalagadi Hukuntsi 2	8.10.2	8.10.2	8.10	0	1	0	1	0	1	1	0	0	1	1	0	0	1	1	0	0	1	1	0	0	1	1	0	0	1	1	0	0	1	1	0	1	0	1	0	1	0.057194	0.057194	0.012761	0.000616	0.000616	0.000616	100
		Kgalagadi Hukuntsi 2 Total		8.10.2		0	4	0	4	0	4	4	0	0	4	4	0	0	4	4	0	0	4	4	0
Kgalagadi Agric	Kgalagadi Hukuntsi	Kgalagadi Hukuntsi 3	8.10.3	0	8.10	0	1	0	1	0	1	1	0	0	1	1	0	0	1	1	0	0	1	1	0	0	1	1	0	0	1	1	0	0	1	1	0	1	0	1	0	1	0.099433	0.107148	0.053832	0.009296	0.009296	0.009296	100
Kgalagadi Agric	Kgalagadi Hukuntsi	Kgalagadi Hukuntsi 3	8.10.3	8.10.3	8.10	0	1	1	0	0	1	1	0	0	1	1	0	0	1	1	0	0	1	1	0	0	1	1	0	0	1	1	0	0	1	1	0	1	0	1	0	1	0.039849	0.039849	0.019507	0.002411	0.002411	2.33455	0.103
Kgalagadi Agric	Kgalagadi Hukuntsi	Kgalagadi Hukuntsi 3	8.10.3	8.10.3	8.10	0	1	1	0	0	1	1	0	0	1	1	0	0	1	1	0	0	1	1	0	0	1	1	0	0	1	1	0	0	1	1	0	1	0	1	0	1	0.021025	0.021025	0.014024	0.000542	0.000542	1.97793	0.027
Kgalagadi Agric	Kgalagadi Hukuntsi	Kgalagadi Hukuntsi 3	8.10.3	8.10.3	8.10	0	1	1	0	0	1	1	0	0	1	1	0	0	1	1	0	0	1	1	0	0	1	1	0	0	1	1	0	0	1	1	0	1	0	1	0	1	0.053045	0.053045	0.007796	0.001079	0.001079	0.19768	0.546
Kgalagadi Agric	Kgalagadi Hukuntsi	Kgalagadi Hukuntsi 3	8.10.3	8.10.3	8.10	0	1	0	1	0	1	1	0	0	1	1	0	0	1	1	0	0	1	1	0	0	1	1	0	0	1	1	0	0	1	1	0	1	0	1	0	1	0.017607	0.019816	0.015048	0.003806	0.003806	0.01479	25.734
Kgalagadi Agric	Kgalagadi Hukuntsi	Kgalagadi Hukuntsi 3	8.10.3	8.10.3	8.10	1	0	1	0	0	1	1	0	0	1	1	0	0	1	1	0	0	1	1	0	0	1	1	0	0	1	1	0	1	0	1	0	1	0	1	0	1	0.215512	0.215512	0.114674	0	0.083856	0.191282	0
Kgalagadi Agric	Kgalagadi Hukuntsi	Kgalagadi Hukuntsi 3	8.10.3	8.10.3	8.10	0	1	1	0	0	1	1	0	0	1	1	0	0	1	1	0	0	1	1	0	0	1	1	0	0	1	1	0	0	1	1	0	1	0	1	0	1	0.047714	0.047714	0.026136	0.001574	0.001574	0.704794	0.223
Kgalagadi Agric	Kgalagadi Hukuntsi	Kgalagadi Hukuntsi 3	8.10.3	8.10.3	8.10	1	0	1	0	1	0	1	0	0	1	1	0	0	1	1	0	0	1	1	0	1	0	1	0	0	1	1	0	1	0	1	0	1	0	1	0	1	0.028345	0.028345	0.028345	0	0	1.50144	0
Kgalagadi Agric	Kgalagadi Hukuntsi	Kgalagadi Hukuntsi 3	8.10.3	8.10.3	8.10	0	1	0	1	0	1	1	0	0	1	1	0	0	1	1	0	0	1	1	0	0	1	1	0	0	1	1	0	0	1	1	0	1	0	1	0	1	0.099964	0.099964	0.026042	0.004675	0.004675	0.004675	100
Kgalagadi Agric	Kgalagadi Hukuntsi	Kgalagadi Hukuntsi 3	8.10.3	8.10.3	8.10	0	1	1	0	0	1	1	0	0	1	1	0	0	1	1	0	0	1	1	0	0	1	1	0	0	1	1	0	0	1	1	0	1	0	1	0	1	0.169026	0.169026	0.021695	0.002959	0.002959	0.097005	3.05
Kgalagadi Agric	Kgalagadi Hukuntsi	Kgalagadi Hukuntsi 3	8.10.3	8.10.3	8.10	0	1	1	0	0	1	1	0	0	1	1	0	0	1	1	0	0	1	1	0	0	1	1	0	0	1	1	0	0	1	1	0	1	0	1	0	1	0.072566	0.074469	0.040851	0.005032	0.005032	1.03409	0.487
		Kgalagadi Hukuntsi 3 Total		8.10.3		2	9	8	3	1	10	11	0	0	11	11	0	0	11	11	0	0	11	11	0
Kgalagadi Agric	Kgalagadi Dithopo	Kgalagadi Dithopo	8.2.0	0	8.2	0	1	0	1	0	1	1	0	0	1	1	0	0	1	1	0	0	1	1	0	0	1	1	0	0	1	1	0	0	1	1	0	1	0	1	0	1	0.02948	0.019482	0.009155	0.002538	0.002538	0.002538	100
Kgalagadi Agric	Kgalagadi Dithopo	Kgalagadi Dithopo	8.2.0	8.2.0	8.2	0	1	0	1	0	1	1	0	0	1	1	0	0	1	1	0	0	1	1	0	0	1	1	0	0	1	1	0	0	1	1	0	1	0	1	0	1	0.007282	0.009675	0.013104	0.005822	0.005822	0.016885	34.48
Kgalagadi Agric	Kgalagadi Dithopo	Kgalagadi Dithopo	8.2.0	8.2.0	8.2	0	1	0	1	0	1	1	0	0	1	1	0	0	1	1	0	0	1	1	0	0	1	1	0	0	1	1	0	0	1	1	0	1	0	1	0	1	0.156898	0.14125	0.031901	0.021417	0.021417	0.021417	100
Kgalagadi Agric	Kgalagadi Dithopo	Kgalagadi Dithopo	8.2.0	8.2.0	8.2	0	1	1	0	0	1	1	0	0	1	1	0	0	1	1	0	0	1	1	0	0	1	1	0	0	1	1	0	0	1	1	0	1	0	1	0	1	0.345073	0.124072	0.008904	0.005232	0.005232	0.038702	13.519
		Kgalagadi Dithopo Total		8.2.0		0	4	1	3	0	4	4	0	0	4	4	0	0	4	4	0	0	4	4	0
Kgalagadi Agric	Kgalagadi Gaborone	Kgalagadi Gaborone	8.3.0	0	8.3	1	0	1	0	1	0	1	0	1	0	1	0	1	0	1	0	1	0	1	0	1	0	1	0	1	0	1	0	1	0	1	0	1	0	1	0	1	0	0	0	0	0	0.881749	0
Kgalagadi Agric	Kgalagadi Gaborone	Kgalagadi Gaborone	8.3.0	8.3.0	8.3	1	0	1	0	1	0	1	0	0	1	1	0	1	0	1	0	0	1	1	0	1	0	1	0	0	1	1	0	1	0	1	0	1	0	1	0	1	0.019824	0.019824	0	0	0	0.029831	0
Kgalagadi Agric	Kgalagadi Gaborone	Kgalagadi Gaborone	8.3.0	8.3.0	8.3	0	1	1	0	0	1	1	0	0	1	1	0	0	1	1	0	0	1	1	0	0	1	1	0	0	1	1	0	0	1	1	0	1	0	1	0	1	0.00602	0.00602	0.006477	0.000457	0.004688	0.123754	0.369
Kgalagadi Agric	Kgalagadi Gaborone	Kgalagadi Gaborone	8.3.0	8.3.0	8.3	0	1	1	0	0	1	1	0	1	0	1	0	0	1	1	0	1	0	1	0	0	1	1	0	1	0	1	0	0	1	1	0	1	0	1	0	1	0	0	0.000457	0.000457	0.000457	0.242173	0.189
Kgalagadi Agric	Kgalagadi Gaborone	Kgalagadi Gaborone	8.3.0	8.3.0	8.3	1	0	1	0	1	0	1	0	1	0	1	0	1	0	1	0	1	0	1	0	1	0	1	0	1	0	1	0	1	0	1	0	1	0	1	0	1	0	0	0	0	0	0.180086	0
Kgalagadi Agric	Kgalagadi Gaborone	Kgalagadi Gaborone	8.3.0	8.3.0	8.3	0	1	1	0	0	1	1	0	0	1	1	0	0	1	1	0	0	1	1	0	0	1	1	0	0	1	1	0	0	1	1	0	1	0	1	0	1	0.005639	0.005639	0.000457	0.000457	0.000457	0.157731	0.29
Kgalagadi Agric	Kgalagadi Gaborone	Kgalagadi Gaborone	8.3.0	8.3.0	8.3	0	1	1	0	0	1	1	0	1	0	1	0	0	1	1	0	1	0	1	0	0	1	1	0	1	0	1	0	0	1	1	0	1	0	1	0	1	0	0	0.0004	0.0004	0.0004	0.490811	0.081
Kgalagadi Agric	Kgalagadi Gaborone	Kgalagadi Gaborone	8.3.0	8.3.0	8.3	1	0	1	0	1	0	1	0	1	0	1	0	1	0	1	0	1	0	1	0	1	0	1	0	1	0	1	0	1	0	1	0	1	0	1	0	1	0	0	0	0	0	0.149245	0
Kgalagadi Agric	Kgalagadi Gaborone	Kgalagadi Gaborone	8.3.0	8.3.0	8.3	1	0	1	0	1	0	1	0	1	0	1	0	1	0	1	0	1	0	1	0	1	0	1	0	1	0	1	0	1	0	1	0	1	0	1	0	1	0	0	0	0	0	0.408082	0
Kgalagadi Agric	Kgalagadi Gaborone	Kgalagadi Gaborone	8.3.0	8.3.0	8.3	0	1	1	0	0	1	1	0	1	0	1	0	0	1	1	0	1	0	1	0	0	1	1	0	1	0	1	0	0	1	1	0	1	0	1	0	1	0	0	0.000923	0.000923	0.000923	0.278986	0.331
Kgalagadi Agric	Kgalagadi Gaborone	Kgalagadi Gaborone	8.3.0	8.3.0	8.3	1	0	1	0	1	0	1	0	1	0	1	0	1	0	1	0	1	0	1	0	1	0	1	0	1	0	1	0	1	0	1	0	1	0	1	0	1	0	0	0	0	0	0.288752	0
Kgalagadi Agric	Kgalagadi Gaborone	Kgalagadi Gaborone	8.3.0	8.3.0	8.3	0	1	1	0	0	1	1	0	0	1	1	0	0	1	1	0	0	1	1	0	0	1	1	0	0	1	1	0	0	1	1	0	1	0	1	0	1	0.014883	0.014883	0.003894	0.000483	0.000483	0.131644	0.367
Kgalagadi Agric	Kgalagadi Gaborone	Kgalagadi Gaborone	8.3.0	8.3.0	8.3	1	0	1	0	1	0	1	0	1	0	1	0	1	0	1	0	1	0	1	0	1	0	1	0	1	0	1	0	1	0	1	0	1	0	1	0	1	0	0	0	0	0	0.321743	0
Kgalagadi Agric	Kgalagadi Gaborone	Kgalagadi Gaborone	8.3.0	8.3.0	8.3	1	0	1	0	1	0	1	0	1	0	1	0	1	0	1	0	1	0	1	0	1	0	1	0	1	0	1	0	1	0	1	0	1	0	1	0	1	0	0	0	0	0	0.423648	0
Kgalagadi Agric	Kgalagadi Gaborone	Kgalagadi Gaborone	8.3.0	8.3.0	8.3	1	0	1	0	1	0	1	0	1	0	1	0	1	0	1	0	1	0	1	0	1	0	1	0	1	0	1	0	1	0	1	0	1	0	1	0	1	0	0	0	0	0	0.450283	0
Kgalagadi Agric	Kgalagadi Gaborone	Kgalagadi Gaborone	8.3.0	8.3.0	8.3	0	1	1	0	0	1	1	0	1	0	1	0	0	1	1	0	1	0	1	0	0	1	1	0	1	0	1	0	0	1	1	0	1	0	1	0	1	0	0	0.000474	0.000474	0.000474	0.435502	0.109
Kgalagadi Agric	Kgalagadi Gaborone	Kgalagadi Gaborone	8.3.0	8.3.0	8.3	1	0	1	0	1	0	1	0	1	0	1	0	1	0	1	0	1	0	1	0	1	0	1	0	1	0	1	0	1	0	1	0	1	0	1	0	1	0	0	0	0	0	0.840686	0
Kgalagadi Agric	Kgalagadi Gaborone	Kgalagadi Gaborone	8.3.0	8.3.0	8.3	1	0	1	0	0	1	1	0	0	1	1	0	0	1	1	0	0	1	1	0	0	1	1	0	0	1	1	0	1	0	1	0	1	0	1	0	1	0.011388	0.011388	0.011388	0	0.011388	0.493546	0
Kgalagadi Agric	Kgalagadi Gaborone	Kgalagadi Gaborone	8.3.0	8.3.0	8.3	0	1	1	0	0	1	1	0	1	0	1	0	0	1	1	0	1	0	1	0	0	1	1	0	1	0	1	0	0	1	1	0	1	0	1	0	1	0	0	0.000369	0.000369	0.000369	0.960411	0.038
Kgalagadi Agric	Kgalagadi Gaborone	Kgalagadi Gaborone	8.3.0	8.3.0	8.3	0	1	1	0	0	1	1	0	0	1	1	0	0	1	1	0	0	1	1	0	0	1	1	0	0	1	1	0	0	1	1	0	1	0	1	0	1	0.007178	0.007178	0.000483	0.000483	0.000483	0.549026	0.088
Kgalagadi Agric	Kgalagadi Gaborone	Kgalagadi Gaborone	8.3.0	8.3.0	8.3	1	0	1	0	1	0	1	0	1	0	1	0	1	0	1	0	1	0	1	0	1	0	1	0	1	0	1	0	1	0	1	0	1	0	1	0	1	0	0	0	0	0	0.342554	0
Kgalagadi Agric	Kgalagadi Gaborone	Kgalagadi Gaborone	8.3.0	8.3.0	8.3	1	0	1	0	1	0	1	0	1	0	1	0	1	0	1	0	1	0	1	0	1	0	1	0	1	0	1	0	1	0	1	0	1	0	1	0	1	0	0	0	0	0	0.874153	0
Kgalagadi Agric	Kgalagadi Gaborone	Kgalagadi Gaborone	8.3.0	8.3.0	8.3	1	0	1	0	1	0	1	0	1	0	1	0	1	0	1	0	1	0	1	0	1	0	1	0	1	0	1	0	1	0	1	0	1	0	1	0	1	0	0	0	0	0	1.09357	0
Kgalagadi Agric	Kgalagadi Gaborone	Kgalagadi Gaborone	8.3.0	8.3.0	8.3	1	0	1	0	1	0	1	0	1	0	1	0	1	0	1	0	1	0	1	0	1	0	1	0	1	0	1	0	1	0	1	0	1	0	1	0	1	0	0	0	0	0	0.738018	0
Kgalagadi Agric	Kgalagadi Gaborone	Kgalagadi Gaborone	8.3.0	8.3.0	8.3	1	0	1	0	1	0	1	0	1	0	1	0	1	0	1	0	1	0	1	0	1	0	1	0	1	0	1	0	1	0	1	0	1	0	1	0	1	0	0	0	0	0	0.571845	0
Kgalagadi Agric	Kgalagadi Gaborone	Kgalagadi Gaborone	8.3.0	8.3.0	8.3	1	0	1	0	1	0	1	0	1	0	1	0	1	0	1	0	1	0	1	0	1	0	1	0	1	0	1	0	1	0	1	0	1	0	1	0	1	0	0	0	0	0	0.710058	0
Kgalagadi Agric	Kgalagadi Gaborone	Kgalagadi Gaborone	8.3.0	8.3.0	8.3	1	0	1	0	1	0	1	0	1	0	1	0	1	0	1	0	1	0	1	0	1	0	1	0	1	0	1	0	1	0	1	0	1	0	1	0	1	0	0	0	0	0	0.326577	0
Kgalagadi Agric	Kgalagadi Gaborone	Kgalagadi Gaborone	8.3.0	8.3.0	8.3	1	0	1	0	1	0	1	0	1	0	1	0	1	0	1	0	1	0	1	0	1	0	1	0	1	0	1	0	1	0	1	0	1	0	1	0	1	0	0	0	0	0	0.240872	0
Kgalagadi Agric	Kgalagadi Gaborone	Kgalagadi Gaborone	8.3.0	8.3.0	8.3	1	0	1	0	1	0	1	0	0	1	1	0	0	1	1	0	0	1	1	0	1	0	1	0	0	1	1	0	1	0	1	0	1	0	1	0	1	1.78454	1.78454	1.78454	0	0	0.022387	0
Kgalagadi Agric	Kgalagadi Gaborone	Kgalagadi Gaborone	8.3.0	8.3.0	8.3	0	1	1	0	0	1	1	0	0	1	1	0	0	1	1	0	1	0	1	0	0	1	1	0	0	1	1	0	0	1	1	0	1	0	1	0	1	0	0.005123	0.005123	0.005123	0.005123	0.20813	2.461
Kgalagadi Agric	Kgalagadi Gaborone	Kgalagadi Gaborone	8.3.0	8.3.0	8.3	1	0	1	0	1	0	1	0	1	0	1	0	1	0	1	0	1	0	1	0	1	0	1	0	1	0	1	0	1	0	1	0	1	0	1	0	1	0	0	0	0	0	0.334106	0
Kgalagadi Agric	Kgalagadi Gaborone	Kgalagadi Gaborone	8.3.0	8.3.0	8.3	1	0	1	0	1	0	1	0	1	0	1	0	1	0	1	0	1	0	1	0	1	0	1	0	1	0	1	0	1	0	1	0	1	0	1	0	1	0	0	0	0	0	0.376986	0
Kgalagadi Agric	Kgalagadi Gaborone	Kgalagadi Gaborone	8.3.0	8.3.0	8.3	1	0	1	0	1	0	1	0	0	1	1	0	1	0	1	0	0	1	1	0	1	0	1	0	0	1	1	0	1	0	1	0	1	0	1	0	1	0.010259	0.010259	0	0	0	1.50985	0
Kgalagadi Agric	Kgalagadi Gaborone	Kgalagadi Gaborone	8.3.0	8.3.0	8.3	1	0	1	0	1	0	1	0	1	0	1	0	1	0	1	0	1	0	1	0	1	0	1	0	1	0	1	0	1	0	1	0	1	0	1	0	1	0	0	0	0	0	0.423052	0
Kgalagadi Agric	Kgalagadi Gaborone	Kgalagadi Gaborone	8.3.0	8.3.0	8.3	0	1	1	0	0	1	1	0	0	1	1	0	0	1	1	0	0	1	1	0	0	1	1	0	0	1	1	0	0	1	1	0	1	0	1	0	1	0.092817	0.107954	0.015138	0.015138	0.015138	0.084081	18.004
Kgalagadi Agric	Kgalagadi Gaborone	Kgalagadi Gaborone	8.3.0	8.3.0	8.3	1	0	1	0	1	0	1	0	1	0	1	0	1	0	1	0	1	0	1	0	1	0	1	0	1	0	1	0	1	0	1	0	1	0	1	0	1	0	0	0	0	0	0.77558	0
Kgalagadi Agric	Kgalagadi Gaborone	Kgalagadi Gaborone	8.3.0	8.3.0	8.3	1	0	1	0	1	0	1	0	1	0	1	0	1	0	1	0	1	0	1	0	1	0	1	0	1	0	1	0	1	0	1	0	1	0	1	0	1	0	0	0	0	0	0.221779	0
Kgalagadi Agric	Kgalagadi Gaborone	Kgalagadi Gaborone	8.3.0	8.3.0	8.3	1	0	1	0	1	0	1	0	0	1	1	0	0	1	1	0	0	1	1	0	1	0	1	0	0	1	1	0	1	0	1	0	1	0	1	0	1	0.168455	0.168455	0.047329	0	0	0.11889	0
Kgalagadi Agric	Kgalagadi Gaborone	Kgalagadi Gaborone	8.3.0	8.3.0	8.3	1	0	1	0	1	0	1	0	1	0	1	0	1	0	1	0	1	0	1	0	1	0	1	0	1	0	1	0	1	0	1	0	1	0	1	0	1	0	0	0	0	0	0.415042	0
Kgalagadi Agric	Kgalagadi Gaborone	Kgalagadi Gaborone	8.3.0	8.3.0	8.3	1	0	1	0	1	0	1	0	1	0	1	0	1	0	1	0	1	0	1	0	1	0	1	0	1	0	1	0	1	0	1	0	1	0	1	0	1	0	0	0	0	0	0.416397	0
		Kgalagadi Gaborone Total		8.3.0		29	11	40	0	28	12	40	0	29	11	40	0	26	14	40	0	30	10	40	0
Kgalagadi Agric	Kgalagadi Kane	Kgalagadi Kane 1	8.4.1	0	8.4	0	1	0	1	0	1	1	0	0	1	1	0	0	1	1	0	0	1	1	0	0	1	1	0	0	1	1	0	0	1	1	0	1	0	1	0	1	0.158124	0.16164	0.049249	0.006774	0.006774	0.006774	100
Kgalagadi Agric	Kgalagadi Kane	Kgalagadi Kane 1	8.4.1	8.4.1	8.4	0	1	1	0	0	1	1	0	0	1	1	0	0	1	1	0	0	1	1	0	0	1	1	0	0	1	1	0	0	1	1	0	1	0	1	0	1	0.065708	0.1445	0.092183	0.092183	0.092183	0.516293	17.855
Kgalagadi Agric	Kgalagadi Kane	Kgalagadi Kane 1	8.4.1	8.4.1	8.4	0	1	0	1	0	1	1	0	0	1	1	0	0	1	1	0	0	1	1	0	0	1	1	0	0	1	1	0	0	1	1	0	1	0	1	0	1	0.060083	0.060083	0.028171	0.001466	0.001466	0.001466	100
Kgalagadi Agric	Kgalagadi Kane	Kgalagadi Kane 1	8.4.1	8.4.1	8.4	0	1	1	0	0	1	1	0	0	1	1	0	0	1	1	0	0	1	1	0	0	1	1	0	0	1	1	0	0	1	1	0	1	0	1	0	1	0.181273	0.234712	0.126182	0.05483	0.05483	0.472505	11.604
		Kgalagadi Kane 1 Total		8.4.1		0	4	2	2	0	4	4	0	0	4	4	0	0	4	4	0	0	4	4	0
Kgalagadi Agric	Kgalagadi Kane	Kgalagadi Kane 2	8.4.2	0	8.4	0	1	1	0	0	1	1	0	0	1	1	0	0	1	1	0	0	1	1	0	0	1	1	0	0	1	1	0	0	1	1	0	1	0	1	0	1	0.23875	0.23875	0.025241	0.008404	0.008404	0.169591	4.955
Kgalagadi Agric	Kgalagadi Kane	Kgalagadi Kane 2	8.4.2	8.4.2	8.4	0	1	1	0	0	1	1	0	0	1	1	0	0	1	1	0	0	1	1	0	0	1	1	0	0	1	1	0	0	1	1	0	1	0	1	0	1	0.034672	0.035559	0.025307	0.002195	0.002195	0.294631	0.745
		Kgalagadi Kane 2 Total		8.4.2		0	2	2	0	0	2	2	0	0	2	2	0	0	2	2	0	0	2	2	0
Kgalagadi Agric	Kgalagadi Molopo	Kgalagadi Molopo	8.5.0	0	8.5	0	1	0	1	0	1	1	0	0	1	1	0	0	1	1	0	0	1	1	0	0	1	1	0	0	1	1	0	0	1	1	0	1	0	1	0	1	0.037731	0.042686	0.00609	0.00609	0.00609	0.00609	100
Kgalagadi Agric	Kgalagadi Molopo	Kgalagadi Molopo	8.5.0	8.5.0	8.5	0	1	0	1	0	1	1	0	0	1	1	0	0	1	1	0	0	1	1	0	0	1	1	0	0	1	1	0	0	1	1	0	1	0	1	0	1	0.167827	0.169088	0.004718	0.004718	0.004718	0.004718	100
Kgalagadi Agric	Kgalagadi Molopo	Kgalagadi Molopo	8.5.0	8.5.0	8.5	0	1	1	0	0	1	1	0	0	1	1	0	0	1	1	0	0	1	1	0	0	1	1	0	0	1	1	0	0	1	1	0	1	0	1	0	1	0.005852	0.02345	0.023352	0.023352	0.023352	0.184739	12.641
Kgalagadi Agric	Kgalagadi Molopo	Kgalagadi Molopo	8.5.0	8.5.0	8.5	0	1	1	0	0	1	1	0	0	1	1	0	0	1	1	0	0	1	1	0	0	1	1	0	0	1	1	0	0	1	1	0	1	0	1	0	1	0.03044	0.079809	0.08957	0.05913	0.05913	0.345665	17.106
Kgalagadi Agric	Kgalagadi Molopo	Kgalagadi Molopo	8.5.0	8.5.0	8.5	0	1	0	1	0	1	1	0	0	1	1	0	0	1	1	0	0	1	1	0	0	1	1	0	0	1	1	0	0	1	1	0	1	0	1	0	1	0.21675	0.220211	0.052379	0.018156	0.052379	0.018156	100
Kgalagadi Agric	Kgalagadi Molopo	Kgalagadi Molopo	8.5.0	8.5.0	8.5	0	1	0	1	0	1	1	0	0	1	1	0	0	1	1	0	0	1	1	0	0	1	1	0	0	1	1	0	0	1	1	0	1	0	1	0	1	0.369869	0.380685	0.027412	0.027412	0.027412	0.027412	100
Kgalagadi Agric	Kgalagadi Molopo	Kgalagadi Molopo	8.5.0	8.5.0	8.5	0	1	1	0	0	1	1	0	0	1	1	0	0	1	1	0	0	1	1	0	0	1	1	0	0	1	1	0	0	1	1	0	1	0	1	0	1	0.142479	0.152855	0.027473	0.027473	0.027473	0.158908	17.289
Kgalagadi Agric	Kgalagadi Molopo	Kgalagadi Molopo	8.5.0	8.5.0	8.5	0	1	0	1	0	1	1	0	0	1	1	0	0	1	1	0	0	1	1	0	0	1	1	0	0	1	1	0	0	1	1	0	1	0	1	0	1	0.052936	0.126976	0.084733	0.081967	0.084733	0.081967	100
Kgalagadi Agric	Kgalagadi Molopo	Kgalagadi Molopo	8.5.0	8.5.0	8.5	0	1	0	1	0	1	1	0	0	1	1	0	0	1	1	0	0	1	1	0	0	1	1	0	0	1	1	0	0	1	1	0	1	0	1	0	1	0.037243	0.040698	0.006902	0.006902	0.006902	0.006902	100
Kgalagadi Agric	Kgalagadi Molopo	Kgalagadi Molopo	8.5.0	8.5.0	8.5	0	1	0	1	0	1	1	0	0	1	1	0	0	1	1	0	0	1	1	0	0	1	1	0	0	1	1	0	0	1	1	0	1	0	1	0	1	0.142753	0.142753	0.004389	0.004389	0.004389	0.004389	100
Kgalagadi Agric	Kgalagadi Molopo	Kgalagadi Molopo	8.5.0	8.5.0	8.5	0	1	0	1	0	1	1	0	0	1	1	0	0	1	1	0	0	1	1	0	0	1	1	0	0	1	1	0	0	1	1	0	1	0	1	0	1	0.014655	0.019535	0.016835	0.008258	0.010847	0.008258	100
Kgalagadi Agric	Kgalagadi Molopo	Kgalagadi Molopo	8.5.0	8.5.0	8.5	0	1	1	0	0	1	1	0	0	1	1	0	0	1	1	0	0	1	1	0	0	1	1	0	0	1	1	0	0	1	1	0	1	0	1	0	1	0.05948	0.070535	0.046827	0.015205	0.015205	0.10099	15.056
Kgalagadi Agric	Kgalagadi Molopo	Kgalagadi Molopo	8.5.0	8.5.0	8.5	0	1	1	0	0	1	1	0	0	1	1	0	0	1	1	0	0	1	1	0	0	1	1	0	0	1	1	0	0	1	1	0	1	0	1	0	1	0.122068	0.1234	0.008882	0.008882	0.008882	0.112019	7.929
Kgalagadi Agric	Kgalagadi Molopo	Kgalagadi Molopo	8.5.0	8.5.0	8.5	0	1	1	0	0	1	1	0	0	1	1	0	0	1	1	0	0	1	1	0	0	1	1	0	0	1	1	0	0	1	1	0	1	0	1	0	1	0.178435	0.235132	0.070558	0.067935	0.070558	0.653524	10.395
Kgalagadi Agric	Kgalagadi Molopo	Kgalagadi Molopo	8.5.0	8.5.0	8.5	0	1	0	1	0	1	1	0	0	1	1	0	0	1	1	0	0	1	1	0	0	1	1	0	0	1	1	0	0	1	1	0	1	0	1	0	1	0.330468	0.34677	0.02273	0.02273	0.02273	0.02273	100
Kgalagadi Agric	Kgalagadi Molopo	Kgalagadi Molopo	8.5.0	8.5.0	8.5	0	1	0	1	0	1	1	0	0	1	1	0	0	1	1	0	0	1	1	0	0	1	1	0	0	1	1	0	0	1	1	0	1	0	1	0	1	0.0721	0.0721	0.00882	0.003109	0.005306	0.003109	100
Kgalagadi Agric	Kgalagadi Molopo	Kgalagadi Molopo	8.5.0	8.5.0	8.5	0	1	0	1	0	1	1	0	0	1	1	0	0	1	1	0	0	1	1	0	0	1	1	0	0	1	1	0	0	1	1	0	1	0	1	0	1	0.032224	0.034324	0.018453	0.002938	0.018453	0.002938	100
Kgalagadi Agric	Kgalagadi Molopo	Kgalagadi Molopo	8.5.0	8.5.0	8.5	0	1	0	1	0	1	1	0	0	1	1	0	0	1	1	0	0	1	1	0	0	1	1	0	0	1	1	0	0	1	1	0	1	0	1	0	1	0.009623	0.018869	0.011733	0.011733	0.011733	0.03634	32.287
Kgalagadi Agric	Kgalagadi Molopo	Kgalagadi Molopo	8.5.0	8.5.0	8.5	0	1	0	1	0	1	1	0	0	1	1	0	0	1	1	0	0	1	1	0	0	1	1	0	0	1	1	0	0	1	1	0	1	0	1	0	1	0.062496	0.062496	0.005433	0.000679	0.000679	0.000679	100
Kgalagadi Agric	Kgalagadi Molopo	Kgalagadi Molopo	8.5.0	8.5.0	8.5	0	1	0	1	0	1	1	0	0	1	1	0	0	1	1	0	0	1	1	0	0	1	1	0	0	1	1	0	0	1	1	0	1	0	1	0	1	0.182933	0.182933	0.002581	0.002581	0.002581	0.002581	100
Kgalagadi Agric	Kgalagadi Molopo	Kgalagadi Molopo	8.5.0	8.5.0	8.5	0	1	0	1	0	1	1	0	0	1	1	0	0	1	1	0	0	1	1	0	0	1	1	0	0	1	1	0	0	1	1	0	1	0	1	0	1	0.052515	0.053089	0.004433	0.000574	0.000574	0.000574	100
Kgalagadi Agric	Kgalagadi Molopo	Kgalagadi Molopo	8.5.0	8.5.0	8.5	0	1	1	0	0	1	1	0	0	1	1	0	0	1	1	0	0	1	1	0	0	1	1	0	0	1	1	0	0	1	1	0	1	0	1	0	1	0.025162	0.025739	0.001003	0.001003	0.001003	0.052057	1.927
Kgalagadi Agric	Kgalagadi Molopo	Kgalagadi Molopo	8.5.0	8.5.0	8.5	1	0	1	0	1	0	1	0	0	1	1	0	1	0	1	0	0	1	1	0	1	0	1	0	0	1	1	0	1	0	1	0	1	0	1	0	1	0.00283	0.00283	0	0	0	0	-99
Kgalagadi Agric	Kgalagadi Molopo	Kgalagadi Molopo	8.5.0	8.5.0	8.5	0	1	0	1	0	1	1	0	0	1	1	0	0	1	1	0	0	1	1	0	0	1	1	0	0	1	1	0	0	1	1	0	1	0	1	0	1	0.024298	0.024876	0.00143	0.00143	0.00143	0.00143	100
Kgalagadi Agric	Kgalagadi Molopo	Kgalagadi Molopo	8.5.0	8.5.0	8.5	0	1	1	0	0	1	1	0	0	1	1	0	0	1	1	0	0	1	1	0	0	1	1	0	0	1	1	0	0	1	1	0	1	0	1	0	1	0.007147	0.007694	0.005528	0.0014	0.0014	0.028937	4.838
Kgalagadi Agric	Kgalagadi Molopo	Kgalagadi Molopo	8.5.0	8.5.0	8.5	0	1	1	0	0	1	1	0	0	1	1	0	0	1	1	0	0	1	1	0	0	1	1	0	0	1	1	0	0	1	1	0	1	0	1	0	1	0.041608	0.041608	0.021446	0.000853	0.000853	0.023739	3.593
Kgalagadi Agric	Kgalagadi Molopo	Kgalagadi Molopo	8.5.0	8.5.0	8.5	0	1	1	0	0	1	1	0	0	1	1	0	0	1	1	0	0	1	1	0	0	1	1	0	0	1	1	0	0	1	1	0	1	0	1	0	1	0.005561	0.006717	0.007547	0.001986	0.001986	0.378019	0.525
Kgalagadi Agric	Kgalagadi Molopo	Kgalagadi Molopo	8.5.0	8.5.0	8.5	0	1	0	1	0	1	1	0	0	1	1	0	0	1	1	0	0	1	1	0	0	1	1	0	0	1	1	0	0	1	1	0	1	0	1	0	1	0.048748	0.225218	0.180939	0.177354	0.177354	0.3241	54.722
Kgalagadi Agric	Kgalagadi Molopo	Kgalagadi Molopo	8.5.0	8.5.0	8.5	0	1	0	1	0	1	1	0	0	1	1	0	0	1	1	0	0	1	1	0	0	1	1	0	0	1	1	0	0	1	1	0	1	0	1	0	1	0.019757	0.061121	0.042281	0.042281	0.042281	0.042281	100
Kgalagadi Agric	Kgalagadi Molopo	Kgalagadi Molopo	8.5.0	8.5.0	8.5	0	1	1	0	0	1	1	0	0	1	1	0	0	1	1	0	0	1	1	0	0	1	1	0	0	1	1	0	0	1	1	0	1	0	1	0	1	0.003585	0.022894	0.022894	0.019309	0.019309	0.162544	11.879
Kgalagadi Agric	Kgalagadi Molopo	Kgalagadi Molopo	8.5.0	8.5.0	8.5	0	1	0	1	0	1	1	0	0	1	1	0	0	1	1	0	0	1	1	0	0	1	1	0	0	1	1	0	0	1	1	0	1	0	1	0	1	0.03517	0.035747	0.010363	0.003535	0.00866	0.003535	100
Kgalagadi Agric	Kgalagadi Molopo	Kgalagadi Molopo	8.5.0	8.5.0	8.5	0	1	0	1	0	1	1	0	0	1	1	0	0	1	1	0	0	1	1	0	0	1	1	0	0	1	1	0	0	1	1	0	1	0	1	0	1	0.077756	0.077756	0.007738	0.002128	0.002128	0.002128	100
Kgalagadi Agric	Kgalagadi Molopo	Kgalagadi Molopo	8.5.0	8.5.0	8.5	0	1	1	0	0	1	1	0	0	1	1	0	0	1	1	0	0	1	1	0	0	1	1	0	0	1	1	0	0	1	1	0	1	0	1	0	1	0.051889	0.052451	0.002269	0.000988	0.002269	0.165964	0.595
Kgalagadi Agric	Kgalagadi Molopo	Kgalagadi Molopo	8.5.0	8.5.0	8.5	0	1	1	0	0	1	1	0	0	1	1	0	0	1	1	0	0	1	1	0	0	1	1	0	0	1	1	0	0	1	1	0	1	0	1	0	1	0.024177	0.05859	0.045452	0.037818	0.037818	0.240457	15.728
Kgalagadi Agric	Kgalagadi Molopo	Kgalagadi Molopo	8.5.0	8.5.0	8.5	0	1	1	0	0	1	1	0	0	1	1	0	0	1	1	0	0	1	1	0	0	1	1	0	0	1	1	0	0	1	1	0	1	0	1	0	1	0.05899	0.067685	0.019952	0.010364	0.010364	0.172031	6.024
Kgalagadi Agric	Kgalagadi Molopo	Kgalagadi Molopo	8.5.0	8.5.0	8.5	0	1	0	1	0	1	1	0	0	1	1	0	0	1	1	0	0	1	1	0	0	1	1	0	0	1	1	0	0	1	1	0	1	0	1	0	1	0.6145	0.049816	0.018067	0.012956	0.012956	0.012956	100
Kgalagadi Agric	Kgalagadi Molopo	Kgalagadi Molopo	8.5.0	8.5.0	8.5	0	1	0	1	0	1	1	0	0	1	1	0	0	1	1	0	0	1	1	0	0	1	1	0	0	1	1	0	0	1	1	0	1	0	1	0	1	0.029564	0.029564	0.014627	0.001215	0.001215	0.001215	100
Kgalagadi Agric	Kgalagadi Molopo	Kgalagadi Molopo	8.5.0	8.5.0	8.5	0	1	0	1	0	1	1	0	0	1	1	0	0	1	1	0	0	1	1	0	0	1	1	0	0	1	1	0	0	1	1	0	1	0	1	0	1	0.110545	0.111122	0.009479	0.002202	0.002202	0.002202	100
Kgalagadi Agric	Kgalagadi Molopo	Kgalagadi Molopo	8.5.0	8.5.0	8.5	0	1	0	1	0	1	1	0	0	1	1	0	0	1	1	0	0	1	1	0	0	1	1	0	0	1	1	0	0	1	1	0	1	0	1	0	1	0.036373	0.05097	0.02409	0.015924	0.018712	0.043155	36.9
Kgalagadi Agric	Kgalagadi Molopo	Kgalagadi Molopo	8.5.0	8.5.0	8.5	0	1	1	0	0	1	1	0	0	1	1	0	0	1	1	0	0	1	1	0	0	1	1	0	0	1	1	0	0	1	1	0	1	0	1	0	1	0.005292	0.038577	0.039003	0.033711	0.033711	0.189913	17.751
		Kgalagadi Molopo Total		8.5.0		1	39	16	24	1	39	40	0	0	40	40	0	1	39	40	0	0	40	40	0
Kgalagadi Agric	Kgalagadi Tsabong	Kgalagadi Tsabong	8.6.0	0	8.6	0	1	1	0	0	1	1	0	0	1	1	0	0	1	1	0	1	0	1	0	0	1	1	0	0	1	1	0	0	1	1	0	1	0	1	0	1	0	0.00142	0.004776	0.004776	0.004776	0.43979	1.086
Kgalagadi Agric	Kgalagadi Tsabong	Kgalagadi Tsabong	8.6.0	8.6.0	8.6	0	1	1	0	0	1	1	0	0	1	1	0	0	1	1	0	0	1	1	0	0	1	1	0	0	1	1	0	0	1	1	0	1	0	1	0	1	0.229578	0.229578	0.002304	0.000442	0.000442	0.06268	0.705
Kgalagadi Agric	Kgalagadi Tsabong	Kgalagadi Tsabong	8.6.0	8.6.0	8.6	0	1	1	0	0	1	1	0	0	1	1	0	0	1	1	0	0	1	1	0	0	1	1	0	0	1	1	0	0	1	1	0	1	0	1	0	1	0.064043	0.065009	0.065302	0.001259	0.001259	0.175515	0.717
Kgalagadi Agric	Kgalagadi Tsabong	Kgalagadi Tsabong	8.6.0	8.6.0	8.6	0	1	0	1	0	1	1	0	0	1	1	0	0	1	1	0	0	1	1	0	0	1	1	0	0	1	1	0	0	1	1	0	1	0	1	0	1	0.107659	0.108142	0.016824	0.001985	0.001985	0.001985	100
Kgalagadi Agric	Kgalagadi Tsabong	Kgalagadi Tsabong	8.6.0	8.6.0	8.6	0	1	0	1	0	1	1	0	0	1	1	0	0	1	1	0	0	1	1	0	0	1	1	0	0	1	1	0	0	1	1	0	1	0	1	0	1	0.069478	0.069961	0.005839	0.003347	0.003347	0.003347	100
Kgalagadi Agric	Kgalagadi Tsabong	Kgalagadi Tsabong	8.6.0	8.6.0	8.6	0	1	0	1	0	1	1	0	0	1	1	0	0	1	1	0	0	1	1	0	0	1	1	0	0	1	1	0	0	1	1	0	1	0	1	0	1	0.021022	0.021022	0.000918	0.000918	0.000918	0.000918	100
Kgalagadi Agric	Kgalagadi Tsabong	Kgalagadi Tsabong	8.6.0	8.6.0	8.6	0	1	1	0	0	1	1	0	0	1	1	0	0	1	1	0	0	1	1	0	0	1	1	0	0	1	1	0	0	1	1	0	1	0	1	0	1	0.007692	0.008129	0.008129	0.000438	0.000438	0.130395	0.336
Kgalagadi Agric	Kgalagadi Tsabong	Kgalagadi Tsabong	8.6.0	8.6.0	8.6	1	0	1	0	1	0	1	0	0	1	1	0	0	1	1	0	0	1	1	0	1	0	1	0	0	1	1	0	1	0	1	0	1	0	1	0	1	0.017205	0.017205	0.017205	0	0	0.483773	0
Kgalagadi Agric	Kgalagadi Tsabong	Kgalagadi Tsabong	8.6.0	8.6.0	8.6	0	1	1	0	0	1	1	0	0	1	1	0	0	1	1	0	0	1	1	0	0	1	1	0	0	1	1	0	0	1	1	0	1	0	1	0	1	0.003028	0.006259	0.008643	0.005615	0.005615	0.164993	3.403
Kgalagadi Agric	Kgalagadi Tsabong	Kgalagadi Tsabong	8.6.0	8.6.0	8.6	0	1	1	0	0	1	1	0	0	1	1	0	0	1	1	0	0	1	1	0	0	1	1	0	0	1	1	0	0	1	1	0	1	0	1	0	1	0.038269	0.038733	0.001707	0.001707	0.001707	0.449229	0.38
Kgalagadi Agric	Kgalagadi Tsabong	Kgalagadi Tsabong	8.6.0	8.6.0	8.6	0	1	1	0	0	1	1	0	0	1	1	0	0	1	1	0	1	0	1	0	0	1	1	0	0	1	1	0	0	1	1	0	1	0	1	0	1	0	0.000407	0.003168	0.003168	0.003168	0.204293	1.551
Kgalagadi Agric	Kgalagadi Tsabong	Kgalagadi Tsabong	8.6.0	8.6.0	8.6	0	1	0	1	0	1	1	0	0	1	1	0	0	1	1	0	1	0	1	0	0	1	1	0	0	1	1	0	0	1	1	0	1	0	1	0	1	0	0.000492	0.002563	0.002563	0.002563	0.002563	100
Kgalagadi Agric	Kgalagadi Tsabong	Kgalagadi Tsabong	8.6.0	8.6.0	8.6	0	1	1	0	0	1	1	0	0	1	1	0	0	1	1	0	0	1	1	0	0	1	1	0	0	1	1	0	0	1	1	0	1	0	1	0	1	0.017671	0.017671	0.019412	0.001741	0.001741	0.104417	1.667
Kgalagadi Agric	Kgalagadi Tsabong	Kgalagadi Tsabong	8.6.0	8.6.0	8.6	0	1	0	1	0	1	1	0	0	1	1	0	0	1	1	0	0	1	1	0	0	1	1	0	0	1	1	0	0	1	1	0	1	0	1	0	1	0.008755	0.008755	0.005137	0.002181	0.0033	0.002181	100
Kgalagadi Agric	Kgalagadi Tsabong	Kgalagadi Tsabong	8.6.0	8.6.0	8.6	0	1	0	1	0	1	1	0	0	1	1	0	0	1	1	0	0	1	1	0	0	1	1	0	0	1	1	0	0	1	1	0	1	0	1	0	1	0.096555	0.096555	0.002214	0.002214	0.002214	0.002214	100
Kgalagadi Agric	Kgalagadi Tsabong	Kgalagadi Tsabong	8.6.0	8.6.0	8.6	0	1	1	0	0	1	1	0	0	1	1	0	0	1	1	0	0	1	1	0	0	1	1	0	0	1	1	0	0	1	1	0	1	0	1	0	1	0.033291	0.035765	0.004731	0.004731	0.004731	0.245095	1.93
Kgalagadi Agric	Kgalagadi Tsabong	Kgalagadi Tsabong	8.6.0	8.6.0	8.6	0	1	1	0	0	1	1	0	0	1	1	0	0	1	1	0	0	1	1	0	0	1	1	0	0	1	1	0	0	1	1	0	1	0	1	0	1	0.02698	0.02698	0.002226	0.000554	0.000554	0.275214	0.201
Kgalagadi Agric	Kgalagadi Tsabong	Kgalagadi Tsabong	8.6.0	8.6.0	8.6	0	1	1	0	0	1	1	0	0	1	1	0	0	1	1	0	0	1	1	0	0	1	1	0	0	1	1	0	0	1	1	0	1	0	1	0	1	0.013641	0.019332	0.015099	0.007511	0.007511	0.086763	8.657
Kgalagadi Agric	Kgalagadi Tsabong	Kgalagadi Tsabong	8.6.0	8.6.0	8.6	0	1	0	1	0	1	1	0	0	1	1	0	0	1	1	0	0	1	1	0	0	1	1	0	0	1	1	0	0	1	1	0	1	0	1	0	1	0.016158	0.016158	0.020905	0.004747	0.004747	0.004747	100
Kgalagadi Agric	Kgalagadi Tsabong	Kgalagadi Tsabong	8.6.0	8.6.0	8.6	0	1	0	1	0	1	1	0	0	1	1	0	0	1	1	0	0	1	1	0	0	1	1	0	0	1	1	0	0	1	1	0	1	0	1	0	1	0.098424	0.098424	0.013431	0.001171	0.001171	0.001171	100
Kgalagadi Agric	Kgalagadi Tsabong	Kgalagadi Tsabong	8.6.0	8.6.0	8.6	0	1	1	0	0	1	1	0	0	1	1	0	0	1	1	0	0	1	1	0	0	1	1	0	0	1	1	0	0	1	1	0	1	0	1	0	1	0.007914	0.008404	0.010196	0.002281	0.002281	0.381276	0.598
Kgalagadi Agric	Kgalagadi Tsabong	Kgalagadi Tsabong	8.6.0	8.6.0	8.6	0	1	1	0	0	1	1	0	0	1	1	0	0	1	1	0	0	1	1	0	0	1	1	0	0	1	1	0	0	1	1	0	1	0	1	0	1	0.058414	0.053608	0.029159	0.002782	0.002782	0.162929	1.707
Kgalagadi Agric	Kgalagadi Tsabong	Kgalagadi Tsabong	8.6.0	8.6.0	8.6	0	1	1	0	0	1	1	0	0	1	1	0	0	1	1	0	1	0	1	0	0	1	1	0	0	1	1	0	0	1	1	0	1	0	1	0	1	0	0.000658	0.002218	0.002218	0.002218	0.103296	2.147
Kgalagadi Agric	Kgalagadi Tsabong	Kgalagadi Tsabong	8.6.0	8.6.0	8.6	0	1	0	1	0	1	1	0	0	1	1	0	0	1	1	0	0	1	1	0	0	1	1	0	0	1	1	0	0	1	1	0	1	0	1	0	1	0.016357	0.016357	0.005414	0.003895	0.003895	0.003895	100
Kgalagadi Agric	Kgalagadi Tsabong	Kgalagadi Tsabong	8.6.0	8.6.0	8.6	0	1	0	1	0	1	1	0	0	1	1	0	0	1	1	0	0	1	1	0	0	1	1	0	0	1	1	0	0	1	1	0	1	0	1	0	1	0.037224	0.052696	0.037424	0.020534	0.020534	0.020534	100
Kgalagadi Agric	Kgalagadi Tsabong	Kgalagadi Tsabong	8.6.0	8.6.0	8.6	0	1	1	0	0	1	1	0	0	1	1	0	0	1	1	0	0	1	1	0	0	1	1	0	0	1	1	0	0	1	1	0	1	0	1	0	1	0.033803	0.034564	0.017023	0.000761	0.000761	0.034959	2.177
Kgalagadi Agric	Kgalagadi Tsabong	Kgalagadi Tsabong	8.6.0	8.6.0	8.6	1	0	1	0	1	0	1	0	1	0	1	0	1	0	1	0	1	0	1	0	1	0	1	0	1	0	1	0	1	0	1	0	1	0	1	0	1	0	0	0	0	0	0	-99
		Kgalagadi Tsabong Total		8.6.0		2	25	17	10	2	25	27	0	1	26	27	0	1	26	27	0	5	22	27	0
Kgalagadi Agric	Kgalagadi Middelpits	Kgalagadi Middelpits	8.7.0	0	8.7	0	1	1	0	0	1	1	0	0	1	1	0	0	1	1	0	0	1	1	0	0	1	1	0	0	1	1	0	0	1	1	0	1	0	1	0	1	0.060028	0.171783	0.156003	0.121639	0.121639	0.860363	14.138
Kgalagadi Agric	Kgalagadi Middelpits	Kgalagadi Middelpits	8.7.0	8.7.0	8.7	0	1	1	0	0	1	1	0	0	1	1	0	0	1	1	0	0	1	1	0	0	1	1	0	0	1	1	0	0	1	1	0	1	0	1	0	1	0.010428	0.106925	0.11665	0.11665	0.11665	0.58557	19.921
Kgalagadi Agric	Kgalagadi Middelpits	Kgalagadi Middelpits	8.7.0	8.7.0	8.7	0	1	0	1	0	1	1	0	0	1	1	0	0	1	1	0	0	1	1	0	0	1	1	0	0	1	1	0	0	1	1	0	1	0	1	0	1	0.016551	0.08038	0.087267	0.078007	0.078007	0.078007	100
Kgalagadi Agric	Kgalagadi Middelpits	Kgalagadi Middelpits	8.7.0	8.7.0	8.7	0	1	0	1	0	1	1	0	0	1	1	0	0	1	1	0	0	1	1	0	0	1	1	0	0	1	1	0	0	1	1	0	1	0	1	0	1	0.033775	0.27235	0.245689	0.245689	0.245689	0.954697	25.735
Kgalagadi Agric	Kgalagadi Middelpits	Kgalagadi Middelpits	8.7.0	8.7.0	8.7	0	1	0	1	0	1	1	0	0	1	1	0	0	1	1	0	0	1	1	0	0	1	1	0	0	1	1	0	0	1	1	0	1	0	1	0	1	0.019066	0.023918	0.028233	0.009166	0.009166	0.009166	100
Kgalagadi Agric	Kgalagadi Middelpits	Kgalagadi Middelpits	8.7.0	8.7.0	8.7	0	1	0	1	0	1	1	0	0	1	1	0	0	1	1	0	0	1	1	0	0	1	1	0	0	1	1	0	0	1	1	0	1	0	1	0	1	0.012478	0.085851	0.091742	0.079264	0.079264	0.195124	40.622
Kgalagadi Agric	Kgalagadi Middelpits	Kgalagadi Middelpits	8.7.0	8.7.0	8.7	0	1	0	1	0	1	1	0	0	1	1	0	0	1	1	0	0	1	1	0	0	1	1	0	0	1	1	0	0	1	1	0	1	0	1	0	1	0.025215	0.111075	0.098012	0.088013	0.088013	0.088013	100
Kgalagadi Agric	Kgalagadi Middelpits	Kgalagadi Middelpits	8.7.0	8.7.0	8.7	0	1	0	1	0	1	1	0	0	1	1	0	0	1	1	0	1	0	1	0	0	1	1	0	0	1	1	0	0	1	1	0	1	0	1	0	1	0	0.151412	0.153723	0.153723	0.153723	0.744078	20.66
Kgalagadi Agric	Kgalagadi Middelpits	Kgalagadi Middelpits	8.7.0	8.7.0	8.7	0	1	0	1	0	1	1	0	0	1	1	0	0	1	1	0	0	1	1	0	0	1	1	0	0	1	1	0	0	1	1	0	1	0	1	0	1	0.027154	0.081671	0.058837	0.058837	0.058837	0.145622	40.404
Kgalagadi Agric	Kgalagadi Middelpits	Kgalagadi Middelpits	8.7.0	8.7.0	8.7	0	1	0	1	0	1	1	0	0	1	1	0	0	1	1	0	0	1	1	0	0	1	1	0	0	1	1	0	0	1	1	0	1	0	1	0	1	0.003118	0.015778	0.01811	0.014992	0.014992	0.026841	55.855
Kgalagadi Agric	Kgalagadi Middelpits	Kgalagadi Middelpits	8.7.0	8.7.0	8.7	0	1	0	1	0	1	1	0	0	1	1	0	0	1	1	0	0	1	1	0	0	1	1	0	0	1	1	0	0	1	1	0	1	0	1	0	1	0.033961	0.050812	0.028957	0.017613	0.017613	0.017613	100
		Kgalagadi Middelpits Total		8.7.0		0	11	2	9	0	11	11	0	0	11	11	0	0	11	11	0	1	10	11	0
Kgalagadi Agric	Kgalagadi Bokpits	Kgalagadi Bokpits	8.8.0	0	8.8	0	1	1	0	0	1	1	0	0	1	1	0	0	1	1	0	0	1	1	0	0	1	1	0	0	1	1	0	0	1	1	0	1	0	1	0	1	0.020084	0.006415	0.01112	0.01112	0.01112	1.29169	0.861
Kgalagadi Agric	Kgalagadi Bokpits	Kgalagadi Bokpits	8.8.0	8.8.0	8.8	0	1	1	0	0	1	1	0	0	1	1	0	0	1	1	0	0	1	1	0	0	1	1	0	0	1	1	0	0	1	1	0	1	0	1	0	1	0.524222	0.504151	0.045946	0.019134	0.019134	0.729471	2.623
Kgalagadi Agric	Kgalagadi Bokpits	Kgalagadi Bokpits	8.8.0	8.8.0	8.8	0	1	1	0	0	1	1	0	0	1	1	0	0	1	1	0	0	1	1	0	0	1	1	0	0	1	1	0	0	1	1	0	1	0	1	0	1	0.030911	0.05793	0.034956	0.034956	0.034956	0.808496	4.324
Kgalagadi Agric	Kgalagadi Bokpits	Kgalagadi Bokpits	8.8.0	8.8.0	8.8	0	1	1	0	0	1	1	0	0	1	1	0	0	1	1	0	0	1	1	0	0	1	1	0	0	1	1	0	0	1	1	0	1	0	1	0	1	0.187205	0.056865	0.023626	0.020578	0.020578	0.334147	6.158
Kgalagadi Agric	Kgalagadi Bokpits	Kgalagadi Bokpits	8.8.0	8.8.0	8.8	0	1	1	0	0	1	1	0	0	1	1	0	0	1	1	0	0	1	1	0	0	1	1	0	0	1	1	0	0	1	1	0	1	0	1	0	1	0.17118	0.13811	0.070812	0.018059	0.018059	0.213426	8.461
		Kgalagadi Bokpits Total		8.8.0		0	5	5	0	0	5	5	0	0	5	5	0	0	5	5	0	0	5	5	0
Kgalagadi Agric	Kgalagadi Kang	Kgalagadi Kang 1	8.9.1	0	8.9	0	1	0	1	0	1	1	0	0	1	1	0	0	1	1	0	0	1	1	0	0	1	1	0	0	1	1	0	0	1	1	0	1	0	1	0	1	0.046292	0.047965	0.022822	0.005349	0.005349	0.005349	100
Kgalagadi Agric	Kgalagadi Kang	Kgalagadi Kang 1	8.9.1	8.9.1	8.9	0	1	0	1	0	1	1	0	0	1	1	0	0	1	1	0	0	1	1	0	0	1	1	0	0	1	1	0	0	1	1	0	1	0	1	0	1	0.149847	0.149847	0.032529	0.001716	0.001716	0.001716	100
Kgalagadi Agric	Kgalagadi Kang	Kgalagadi Kang 1	8.9.1	8.9.1	8.9	0	1	1	0	0	1	1	0	0	1	1	0	0	1	1	0	0	1	1	0	0	1	1	0	0	1	1	0	0	1	1	0	1	0	1	0	1	0.294875	0.294875	0.008015	0.002538	0.002538	0.178507	1.422
		Kgalagadi Kang 1 Total		8.9.1		0	3	1	2	0	3	3	0	0	3	3	0	0	3	3	0	0	3	3	0
Kgalagadi Agric	Kgalagadi Kang	Kgalagadi Kang 2	8.9.2	0	8.9	0	1	1	0	0	1	1	0	0	1	1	0	0	1	1	0	0	1	1	0	0	1	1	0	0	1	1	0	0	1	1	0	1	0	1	0	1	0.037128	0.037128	0.024827	0.005154	0.005154	0.305099	1.689
Kgalagadi Agric	Kgalagadi Kang	Kgalagadi Kang 2	8.9.2	8.9.2	8.9	0	1	1	0	0	1	1	0	0	1	1	0	0	1	1	0	0	1	1	0	0	1	1	0	0	1	1	0	0	1	1	0	1	0	1	0	1	0.031309	0.032964	0.015399	0.00408	0.00408	0.488677	0.835
Kgalagadi Agric	Kgalagadi Kang	Kgalagadi Kang 2	8.9.2	8.9.2	8.9	0	1	1	0	0	1	1	0	0	1	1	0	0	1	1	0	0	1	1	0	0	1	1	0	0	1	1	0	0	1	1	0	1	0	1	0	1	0.177636	0.167621	0.015818	0.003867	0.003867	0.34232	1.13
Kgalagadi Agric	Kgalagadi Kang	Kgalagadi Kang 2	8.9.2	8.9.2	8.9	0	1	1	0	0	1	1	0	0	1	1	0	0	1	1	0	0	1	1	0	0	1	1	0	0	1	1	0	0	1	1	0	1	0	1	0	1	0.112361	0.113199	0.018813	0.0034	0.0034	0.129918	2.617
Kgalagadi Agric	Kgalagadi Kang	Kgalagadi Kang 2	8.9.2	8.9.2	8.9	0	1	1	0	0	1	1	0	1	0	1	0	0	1	1	0	1	0	1	0	0	1	1	0	1	0	1	0	0	1	1	0	1	0	1	0	1	0	0	0.004779	0.004779	0.004779	0.490984	0.973
Kgalagadi Agric	Kgalagadi Kang	Kgalagadi Kang 2	8.9.2	8.9.2	8.9	0	1	1	0	0	1	1	0	0	1	1	0	0	1	1	0	0	1	1	0	0	1	1	0	0	1	1	0	0	1	1	0	1	0	1	0	1	0.101575	0.092259	0.044756	0.007056	0.007056	0.321962	2.192
Kgalagadi Agric	Kgalagadi Kang	Kgalagadi Kang 2	8.9.2	8.9.2	8.9	0	1	1	0	0	1	1	0	0	1	1	0	0	1	1	0	0	1	1	0	0	1	1	0	0	1	1	0	0	1	1	0	1	0	1	0	1	0.099139	0.100174	0.037414	0.006071	0.006071	0.730841	0.831
Kgalagadi Agric	Kgalagadi Kang	Kgalagadi Kang 2	8.9.2	8.9.2	8.9	0	1	1	0	0	1	1	0	0	1	1	0	0	1	1	0	0	1	1	0	0	1	1	0	0	1	1	0	0	1	1	0	1	0	1	0	1	0.051627	0.055087	0.019987	0.00821	0.00821	0.436055	1.883
		Kgalagadi Kang 2 Total		8.9.2		0	8	8	0	0	8	8	0	1	7	8	0	0	8	8	0	1	7	8	0
Kgalagadi Agric	Kgalagadi Kang	Kgalagadi Kang 3	8.9.3	0	8.9	0	1	1	0	0	1	1	0	0	1	1	0	0	1	1	0	0	1	1	0	0	1	1	0	0	1	1	0	0	1	1	0	1	0	1	0	1	0.11952	0.126129	0.03338	0.013677	0.013677	0.101694	13.449
Kgalagadi Agric	Kgalagadi Kang	Kgalagadi Kang 3	8.9.3	8.9.3	8.9	0	1	0	1	0	1	1	0	0	1	1	0	0	1	1	0	0	1	1	0	0	1	1	0	0	1	1	0	0	1	1	0	1	0	1	0	1	0.064691	0.193026	0.166777	0.131201	0.131201	0.387343	33.872
Kgalagadi Agric	Kgalagadi Kang	Kgalagadi Kang 3	8.9.3	8.9.3	8.9	0	1	0	1	0	1	1	0	0	1	1	0	0	1	1	0	0	1	1	0	0	1	1	0	0	1	1	0	0	1	1	0	1	0	1	0	1	0.045068	0.088494	0.079883	0.045734	0.045734	0.045734	100
		Kgalagadi Kang 3 Total		8.9.3		0	3	1	2	0	3	3	0	0	3	3	0	0	3	3	0	0	3	3	0
		Grand Total				224	1044	534	734	211	1057	1268	0	167	1101	1268	0	143	1125	1268	0	194	1074	1268	0
[truncated: 9 more columns]

## Sheet: 2001_2007_smallprey_cattle
IDSUBSTR	ID	X_COORD	Y_COORD	NO_WSPECIE	NO_GENERAL	NO_LION_PR	NO_SPOTH_P	NO_LEOP_PR	NO_CHEETAH	NO_WDOG_PR	LSU_CATTLE	LSU_HORSE_	LSU_DONKEY	LSU_SHEEP_	LSU_TBIOMA	LSU_WBIOMA	LSU_LivestockBIOMA	LSU_LION_1	LSU_SP_HYA	LSU_LEOPAR	LSU_CHEETA	LSU_WDOG_1	TOTAL_SMALL_LSU	PercentSMALLWild	Total_LARGELSU	Percent_Large_WILD	STOCKRATE	TL_STOCK	PLEOPPREY	PCHEEPREY	PWDOGPREY	PSPOTPREY	PSPTSTOCK	CONSZONE	STRATUM	STRATUMDET	STRATUMID	COUNTER
5.1.0	1806	27.7	-23.1	0	0	0	0	0	0	0	0	0	0	0	0	0	0	0	0	0	0	0	0	-99	0	-99	0	0						Central Agric	Central Tuli farms	Central Tuli farms	5.1	1
5.1.0	1854	27.9	-22.9	0	0	0	0	0	0	0	0.402271	0	0	0.035773	0.438044	0	0.438044	0	0	0	0	0	0.035773	0	0.402271	0	11.4	11.38	0	0	0	0	0	Central Agric	Central Tuli farms	Central Tuli farms	5.1	1
5.1.0	1663	27.1	-23.5	0	0	0	0	0	0	0	0.602165	0	0.178329	0.040196	0.82069	0	0.82069	0	0	0	0	0	0.040196	0	0.780494	0	13.1	13.13	0	0	0	0	0	Central Agric	Central Tuli farms	Central Tuli farms	5.1	1
5.1.0	2044	28.7	-22.5	13	11	9	9	4	2	3	3.47667	0	0	0	11.0373	7.56062	3.47667	3.42121	3.76035	1.82728	1.76414	1.79674	1.76414	100	6.89788	49.598	286.7	90.3	100	100	100	100	51.96	Central Agric	Central Tuli farms	Central Tuli farms	5.1	1
5.1.0	1950	28.3	-22.5	5	5	2	5	3	3	3	4.40143	0	0.221358	0.107976	6.27013	1.53936	4.73077	0.926296	1.5386	0.613066	0.613066	0.613066	0.721042	85.025	5.54909	16.693	162.9	122.8	85.03	85.03	85.03	93.44	24.54	Central Agric	Central Tuli farms	Central Tuli farms	5.1	1
5.1.0	1615	26.9	-23.7	8	8	5	8	5	3	4	5.44844	0	0.022416	0	16.0721	10.6013	5.47085	5.03099	10.5533	5.89171	5.57027	5.84135	5.57027	100	10.5018	47.906	257.2	87.53	100	100	100	100	65.86	Central Agric	Central Tuli farms	Central Tuli farms	5.1	1
5.1.0	1758	27.5	-23.3	8	8	5	8	4	3	4	6.87342	0	0	0.189744	18.0395	10.9764	7.06316	8.13722	10.8903	2.89972	2.83914	2.89972	3.02889	93.736	15.0106	54.21	288.6	113	93.86	93.74	93.86	98.29	60.66	Central Agric	Central Tuli farms	Central Tuli farms	5.1	1
5.1.0	2092	28.9	-22.3	10	9	7	7	4	2	3	9.41743	0	0.111699	0.871276	54.2854	43.885	10.4004	12.9253	12.794	6.81292	5.80768	6.13844	6.67896	86.955	22.4544	57.562	2501	479.2	88.66	86.95	87.57	93.62	55.16	Central Agric	Central Tuli farms	Central Tuli farms	5.1	1
5.1.0	1711	27.3	-23.3	3	3	2	3	2	1	2	15.3218	0.032729	0.069445	0.210257	18.2253	2.59114	15.6342	1.71253	2.59114	0.900169	0.878607	0.900169	1.08886	80.69	17.1365	9.993	291.6	250.1	81.07	80.69	81.07	92.49	14.22	Central Agric	Central Tuli farms	Central Tuli farms	5.1	1
5.1.0	1997	28.5	-22.5	11	11	9	8	3	2	3	17.331	0	0.984489	0.090152	24.4745	6.06883	18.4056	3.65192	5.11607	2.67095	2.41691	2.67095	2.50706	96.404	21.9674	16.624	635.7	478	96.73	96.4	96.73	98.27	21.75	Central Agric	Central Tuli farms	Central Tuli farms	5.1	1	0	0 large livestock
5.1.0	1902	28.1	-22.7	6	6	4	6	3	2	3	22.4927	0	0.096447	0.080718	26.6131	3.94321	22.6699	2.04505	3.9024	2.01183	1.89816	2.01183	1.97888	95.921	24.6342	8.302	905.2	771	96.14	95.92	96.14	97.97	14.69	Central Agric	Central Tuli farms	Central Tuli farms	5.1	1	2.1788	with large livestock
5.2.0	1905	28.1	-22.1	2	2	1	2	1	1	1	0.341245	0	0.016586	0.171551	0.537559	0.008178	0.529381	0.006864	0.008178	0.001314	0.001314	0.001314	0.172865	0.76	0.364695	1.882	18.3	18.01	0.76	0.76	0.76	4.55	1.52	Central Agric	Central Agric Molalatau	Central Agric Molalatau	5.2	1
5.2.0	2048	28.7	-21.7	1	1	0	1	1	1	1	0.444434	0	0.107259	0.270866	0.823243	0.000684	0.822559	0	0.000684	0.000684	0.000684	0.000684	0.27155	0.252	0.551693	0	28	27.98	0.25	0.25	0.25	0.25	0.08	Central Agric	Central Agric Molalatau	Central Agric Molalatau	5.2	1
5.2.0	2046	28.7	-22.1	2	2	1	2	2	1	1	0.811213	0	0.210954	0.470585	1.49878	0.006026	1.49275	0.005386	0.005386	0.006026	0.00064	0.00064	0.471225	0.136	1.02755	0.524	69.1	68.79	1.26	0.14	0.14	1.13	0.36	Central Agric	Central Agric Molalatau	Central Agric Molalatau	5.2	1
5.2.0	1998	28.5	-22.3	1	1	0	1	1	1	1	1.50997	0	0.177028	0.09536	1.79795	0.015585	1.78236	0	0.015585	0.015585	0.015585	0.015585	0.110945	14.048	1.687	0	46.7	46.3	14.05	14.05	14.05	14.05	0.87	Central Agric	Central Agric Molalatau	Central Agric Molalatau	5.2	1
5.2.0	2047	28.7	-21.9	2	2	1	2	2	1	1	1.54818	0	0.341133	0.481489	2.37488	0.00407	2.37081	0.002556	0.002556	0.00407	0.001514	0.001514	0.483003	0.313	1.89187	0.135	109.4	109.2	0.84	0.31	0.31	0.53	0.11	Central Agric	Central Agric Molalatau	Central Agric Molalatau	5.2	1
5.2.0	1856	27.9	-22.5	1	1	0	1	1	1	1	1.55138	0	0.055194	0	1.60937	0.002796	1.60657	0	0	0.002796	0.002796	0.002796	0.002796	100	1.60657	0	54.7	54.65	100	100	100		0	Central Agric	Central Agric Molalatau	Central Agric Molalatau	5.2	1
5.2.0	1999	28.5	-22.1	3	3	1	3	3	2	2	1.98524	0.004685	0.129388	0.089176	2.21482	0.00633	2.20849	0.004172	0.004844	0.00633	0.002158	0.002158	0.091334	2.363	2.12348	0.196	102.1	101.7	6.63	2.36	2.36	5.15	0.22	Central Agric	Central Agric Molalatau	Central Agric Molalatau	5.2	1
5.2.0	1904	28.1	-22.3	3	3	0	3	3	3	3	2.52212	0	0.012263	0	2.55394	0.019549	2.53438	0	0.016974	0.019549	0.019549	0.019549	0.019549	100	2.53438	0	86.9	86.2	100	100	100	100	0.67	Central Agric	Central Agric Molalatau	Central Agric Molalatau	5.2	1
5.2.0	1952	28.3	-22.1	3	3	1	3	2	2	2	2.81669	0.01843	0.412973	0.086103	3.34545	0.011254	3.33419	0.006859	0.008171	0.004395	0.004395	0.004395	0.090498	4.856	3.25495	0.211	154.2	153.6	4.86	4.86	4.86	8.67	0.24	Central Agric	Central Agric Molalatau	Central Agric Molalatau	5.2	1
5.2.0	1903	28.1	-22.5	4	4	2	4	3	2	2	3.25112	0	0.179988	0	3.58202	0.150912	3.43111	0.148321	0.149221	0.066646	0.002591	0.002591	0.002591	100	3.57943	4.144	121.8	116.7	100	100	100	100	4.17	Central Agric	Central Agric Molalatau	Central Agric Molalatau	5.2	1
5.2.0	1951	28.3	-22.3	2	2	1	2	2	1	1	3.39235	0	0.313018	0.132827	3.85245	0.014258	3.83819	0.012309	0.012309	0.014258	0.001949	0.001949	0.134776	1.446	3.71767	0.331	100.1	99.69	9.69	1.45	1.45	8.48	0.32	Central Agric	Central Agric Molalatau	Central Agric Molalatau	5.2	1
5.2.0	2045	28.7	-22.3	7	6	4	5	3	2	3	4.13828	0	0.167442	0.057609	6.64947	2.28615	4.36333	0.55995	0.240718	0.066732	0.022496	0.066732	0.080105	28.083	4.86567	11.508	306.4	201	53.67	28.08	53.67	80.69	5.23	Central Agric	Central Agric Molalatau	Central Agric Molalatau	5.2	1
5.2.0	2093	28.9	-22.1	9	8	7	5	3	1	2	8.20791	0	0.620746	3.53693	54.5693	42.2037	12.3656	15.1249	15.9057	10.1997	9.65293	9.71094	13.1899	73.184	23.9535	63.143	2514	569.8	74.25	73.18	73.3	81.81	56.26	Central Agric	Central Agric Molalatau	Central Agric Molalatau	5.2	1	no data points	0 large livestock
5.2.0	2094	28.9	-21.9	4	4	2	4	3	2	2	32.9762	0.047268	2.14586	2.41351	38.0302	0.447344	37.5829	0.388327	0.444832	0.430015	0.059017	0.059017	2.47253	2.387	35.5577	1.092	1752	1731	15.12	2.39	2.39	15.56	1.17	Central Agric	Central Agric Molalatau	Central Agric Molalatau	5.2	1	0.699116	with large livestock
5.3.0	1538	26.5	-20.3	1	0	0	0	0	0	0	0	0	0	0	0.28469	0.28469	0	0	0	0	0	0	0	-99	0	-99	4.6	0						Central Agric	Central Agric East	Central Agric East	5.3	1
5.3.0	1629	26.9	-20.9	0	0	0	0	0	0	0	0.197001	0	0	0	0.197001	0	0.197001	0	0	0	0	0	0	-99	0.197001	0	5.1	5.12					0	Central Agric	Central Agric East	Central Agric East	5.3	1
5.3.0	1815	27.7	-21.3	4	4	2	4	2	2	2	0.241208	0	0.002609	0	0.428307	0.184491	0.243816	0.177796	0.183849	0.006695	0.006695	0.006695	0.006695	100	0.421613	42.17	14.6	8.29	100	100	100	100	42.99	Central Agric	Central Agric East	Central Agric East	5.3	1
5.3.0	1632	26.9	-20.3	1	1	1	1	1	0	0	0.243932	0.173714	0.103291	0	0.529078	0.008142	0.520936	0.008142	0.008142	0.008142	0	0	0	-99	0.529079	1.539	8.5	8.33	100			100	1.54	Central Agric	Central Agric East	Central Agric East	5.3	1
5.3.0	1486	26.3	-21.3	0	0	0	0	0	0	0	0.363371	0.026076	0.039282	0.09785	0.52658	0	0.52658	0	0	0	0	0	0.09785	0	0.428729	0	8.4	8.43	0	0	0	0	0	Central Agric	Central Agric East	Central Agric East	5.3	1
5.3.0	1631	26.9	-20.5	0	0	0	0	0	0	0	0.381689	0	0.004939	0.067427	0.454055	0	0.454055	0	0	0	0	0	0.067427	0	0.386628	0	7.3	7.26	0	0	0	0	0	Central Agric	Central Agric East	Central Agric East	5.3	1
5.3.0	1769	27.5	-21.1	0	0	0	0	0	0	0	0.392033	0	0.02669	0.007303	0.426026	0	0.426026	0	0	0	0	0	0.007303	0	0.418723	0	11.1	11.07	0	0	0	0	0	Central Agric	Central Agric East	Central Agric East	5.3	1
5.3.0	1630	26.9	-20.7	0	0	0	0	0	0	0	0.554065	0	0.004939	0.067427	0.626431	0	0.626431	0	0	0	0	0	0.067427	0	0.559004	0	16.3	16.27	0	0	0	0	0	Central Agric	Central Agric East	Central Agric East	5.3	1
5.3.0	1526	26.5	-22.7	1	1	0	1	1	1	1	0.571142	0	0.118524	0.058401	0.750476	0.002408	0.748068	0	0.002408	0.002408	0.002408	0.002408	0.060809	3.96	0.689666	0	9	8.98	3.96	3.96	3.96	3.96	0.32	Central Agric	Central Agric East	Central Agric East	5.3	1
5.3.0	1533	26.5	-21.3	1	1	0	1	1	1	1	0.614832	0	0	0.014956	0.630519	0.000731	0.629788	0	0	0.000731	0.000731	0.000731	0.015687	4.66	0.614832	0	10.1	10.08	4.66	4.66	4.66	0	0	Central Agric	Central Agric East	Central Agric East	5.3	1
5.3.0	1623	26.9	-22.1	2	2	1	2	1	1	1	0.655196	0.017595	0.174899	0	0.880322	0.032632	0.84769	0.031702	0.031702	0.00093	0.00093	0.00093	0.00093	100	0.879392	3.605	22.9	22.02	100	100	100	100	3.6	Central Agric	Central Agric East	Central Agric East	5.3	1
5.3.0	1680	27.1	-20.1	0	0	0	0	0	0	0	0.680751	0	0.050027	0	0.730778	0	0.730778	0	0	0	0	0	0	-99	0.730778	0	8.8	8.77					0	Central Agric	Central Agric East	Central Agric East	5.3	1
5.3.0	1725	27.3	-20.5	0	0	0	0	0	0	0	0.73905	0	0	0.020242	0.759292	0	0.759292	0	0	0	0	0	0.020242	0	0.73905	0	19.7	19.72	0	0	0	0	0	Central Agric	Central Agric East	Central Agric East	5.3	1
5.3.0	1633	26.9	-20.1	1	1	1	1	0	0	0	0.740615	0	0.011104	0.020211	0.831907	0.059976	0.771931	0.059976	0.059976	0	0	0	0.020211	0	0.811695	7.389	10	9.27	0	0	0	74.8	7.21	Central Agric	Central Agric East	Central Agric East	5.3	1
5.3.0	1761	27.5	-22.7	0	0	0	0	0	0	0	0.746975	0	0.115125	0.101167	0.963267	0	0.963267	0	0	0	0	0	0.101167	0	0.8621	0	25	25.02	0	0	0	0	0	Central Agric	Central Agric East	Central Agric East	5.3	1
5.3.0	1667	27.1	-22.7	0	0	0	0	0	0	0	0.840588	0	0.262785	0.24753	1.3509	0	1.3509	0	0	0	0	0	0.24753	0	1.10337	0	35.1	35.09	0	0	0	0	0	Central Agric	Central Agric East	Central Agric East	5.3	1
5.3.0	1582	26.7	-20.9	0	0	0	0	0	0	0	0.875477	0	0.081458	0.078832	1.03577	0	1.03577	0	0	0	0	0	0.078832	0	0.956935	0	16.6	16.57	0	0	0	0	0	Central Agric	Central Agric East	Central Agric East	5.3	1
5.3.0	1618	26.9	-23.1	0	0	0	0	0	0	0	0.943724	0	0.106779	0.110429	1.16093	0	1.16093	0	0	0	0	0	0.110429	0	1.0505	0	18.6	18.57	0	0	0	0	0	Central Agric	Central Agric East	Central Agric East	5.3	1
5.3.0	1714	27.3	-22.7	0	0	0	0	0	0	0	0.966024	0	0.132684	0.331741	1.43045	0	1.43045	0	0	0	0	0	0.331741	0	1.09871	0	143	143	0	0	0	0	0	Central Agric	Central Agric East	Central Agric East	5.3	1
5.3.0	1906	28.1	-21.9	0	0	0	0	0	0	0	0.98177	0	0.153227	0.185436	1.32043	0	1.32043	0	0	0	0	0	0.185436	0	1.135	0	44.9	44.91	0	0	0	0	0	Central Agric	Central Agric East	Central Agric East	5.3	1
5.3.0	1628	26.9	-21.1	3	3	2	3	2	1	1	0.991043	0	0	0.030573	1.05499	0.033373	1.02162	0.028216	0.028216	0.009027	0.005157	0.005157	0.03573	14.433	1.01926	2.768	27.4	26.54	22.8	14.43	14.43	48	2.69	Central Agric	Central Agric East	Central Agric East	5.3	1
5.3.0	1585	26.7	-20.3	0	0	0	0	0	0	0	0.995205	0	0	0.00983	1.00503	0	1.00503	0	0	0	0	0	0.00983	0	0.995205	0	16.1	16.08	0	0	0	0	0	Central Agric	Central Agric East	Central Agric East	5.3	1
5.3.0	1575	26.7	-22.3	5	5	3	4	2	2	2	1.02572	0	0.260003	0.235629	1.66418	0.142827	1.52135	0.064818	0.105834	0.07801	0.07801	0.07801	0.313639	24.873	1.35054	4.799	33.3	30.43	24.87	24.87	24.87	30.99	6.5	Central Agric	Central Agric East	Central Agric East	5.3	1
5.3.0	1764	27.5	-22.1	4	4	2	4	3	2	2	1.10827	0.040625	0.024156	0	1.47815	0.305099	1.17305	0.163221	0.302285	0.228748	0.141878	0.141878	0.141878	100	1.33627	12.215	50.3	39.9	100	100	100	100	20.49	Central Agric	Central Agric East	Central Agric East	5.3	1
5.3.0	1724	27.3	-20.7	0	0	0	0	0	0	0	1.11902	0	0.014746	0.078344	1.21211	0	1.21211	0	0	0	0	0	0.078344	0	1.13376	0	31.5	31.48	0	0	0	0	0	Central Agric	Central Agric East	Central Agric East	5.3	1
5.3.0	1664	27.1	-23.3	0	0	0	0	0	0	0	1.12081	0	0.033788	0.026026	1.18062	0	1.18062	0	0	0	0	0	0.026026	0	1.1546	0	18.9	18.89	0	0	0	0	0	Central Agric	Central Agric East	Central Agric East	5.3	1
5.3.0	1584	26.7	-20.5	1	1	1	1	0	0	0	1.12549	0	0.00495	0	1.14291	0.012467	1.13044	0.012467	0.012467	0	0	0	0	-99	1.14291	1.091	18.3	18.09				100	1.09	Central Agric	Central Agric East	Central Agric East	5.3	1
5.3.0	1816	27.7	-21.1	0	0	0	0	0	0	0	1.14819	0	0.213705	0.120317	1.48221	0	1.48221	0	0	0	0	0	0.120317	0	1.36189	0	38.5	38.5	0	0	0	0	0	Central Agric	Central Agric East	Central Agric East	5.3	1
5.3.0	1487	26.3	-21.1	0	0	0	0	0	0	0	1.1544	0	0.011578	0.028221	1.19419	0	1.19419	0	0	0	0	0	0.028221	0	1.16597	0	19.1	19.11	0	0	0	0	0	Central Agric	Central Agric East	Central Agric East	5.3	1
5.3.0	1860	27.9	-21.7	0	0	0	0	0	0	0	1.16626	0	0.024954	0.265935	1.45715	0	1.45715	0	0	0	0	0	0.265935	0	1.19121	0	49.6	49.56	0	0	0	0	0	Central Agric	Central Agric East	Central Agric East	5.3	1
5.3.0	1668	27.1	-22.5	1	1	1	1	1	0	0	1.21618	0	0.030833	0.06526	1.31962	0.007344	1.31228	0.007344	0.007344	0.007344	0	0	0.06526	0	1.25436	0.585	34.3	34.09	10.12	0	0	10.12	0.56	Central Agric	Central Agric East	Central Agric East	5.3	1
5.3.0	1808	27.7	-22.7	0	0	0	0	0	0	0	1.2675	0	0.174263	0.105096	1.54686	0	1.54686	0	0	0	0	0	0.105096	0	1.44177	0	154.7	154.6	0	0	0	0	0	Central Agric	Central Agric East	Central Agric East	5.3	1
5.3.0	1583	26.7	-20.7	1	1	1	1	0	0	0	1.28124	0	0.053344	0.029653	1.37047	0.006234	1.36424	0.006234	0.006234	0	0	0	0.029653	0	1.34082	0.465	21.9	21.83	0	0	0	17.37	0.45	Central Agric	Central Agric East	Central Agric East	5.3	1
5.3.0	1712	27.3	-23.1	1	1	1	1	1	0	0	1.28888	0	0.052662	0.041391	1.39728	0.01434	1.38294	0.01434	0.01434	0.01434	0	0	0.041391	0	1.35589	1.058	11.2	11.06	25.73	0	0	25.73	1.03	Central Agric	Central Agric East	Central Agric East	5.3	1
5.3.0	1811	27.7	-22.1	4	4	2	4	3	2	2	1.46244	0	0.038199	0.032257	1.55967	0.026774	1.5329	0.025323	0.026298	0.02003	0.001451	0.001451	0.033708	4.305	1.52597	1.659	53.1	52.14	38.31	4.3	4.3	44.91	1.69	Central Agric	Central Agric East	Central Agric East	5.3	1
5.3.0	1719	27.3	-21.7	1	1	0	1	1	1	1	1.46315	0	0.080918	0.063731	1.61047	0.002668	1.6078	0	0	0.002668	0.002668	0.002668	0.066399	4.018	1.54407	0	54.8	54.69	4.02	4.02	4.02	0	0	Central Agric	Central Agric East	Central Agric East	5.3	1
5.3.0	1819	27.7	-20.5	0	0	0	0	0	0	0	1.47459	0	0.054653	0.024622	1.55387	0	1.55387	0	0	0	0	0	0.024622	0	1.52924	0	40.4	40.36	0	0	0	0	0	Central Agric	Central Agric East	Central Agric East	5.3	1
5.3.0	1814	27.7	-21.5	3	3	1	3	2	2	2	1.48582	0	0.019958	0.032876	1.65224	0.113593	1.53865	0.006937	0.113593	0.106656	0.106656	0.106656	0.139532	76.438	1.51271	0.459	56.2	52.34	76.44	76.44	76.44	77.55	6.88	Central Agric	Central Agric East	Central Agric East	5.3	1
5.3.0	1670	27.1	-22.1	0	0	0	0	0	0	0	1.52764	0	0.014711	0.03347	1.57582	0	1.57582	0	0	0	0	0	0.03347	0	1.54235	0	40.9	40.93	0	0	0	0	0	Central Agric	Central Agric East	Central Agric East	5.3	1
5.3.0	1818	27.7	-20.7	0	0	0	0	0	0	0	1.60036	0	0.385413	0.338598	2.32437	0	2.32437	0	0	0	0	0	0.338598	0	1.98577	0	60.4	60.37	0	0	0	0	0	Central Agric	Central Agric East	Central Agric East	5.3	1
5.3.0	1537	26.5	-20.5	0	0	0	0	0	0	0	1.62316	0	0	0	1.62316	0	1.62316	0	0	0	0	0	0	-99	1.62316	0	26	25.97					0	Central Agric	Central Agric East	Central Agric East	5.3	1
5.3.0	1674	27.1	-21.3	1	1	1	1	0	0	0	1.64507	0	0.095519	0.113374	1.87949	0.025523	1.85396	0.025523	0.025523	0	0	0	0.113374	0	1.76611	1.445	48.8	48.15	0	0	0	18.38	1.36	Central Agric	Central Agric East	Central Agric East	5.3	1
5.3.0	1713	27.3	-22.9	0	0	0	0	0	0	0	1.65753	0	0.05913	0.119013	1.83568	0	1.83568	0	0	0	0	0	0.119013	0	1.71666	0	183.6	183.5	0	0	0	0	0	Central Agric	Central Agric East	Central Agric East	5.3	1
5.3.0	1679	27.1	-20.3	0	0	0	0	0	0	0	1.73065	0	0.045024	0.319476	2.09515	0	2.09515	0	0	0	0	0	0.319476	0	1.77567	0	25.2	25.15	0	0	0	0	0	Central Agric	Central Agric East	Central Agric East	5.3	1
5.3.0	1771	27.5	-20.7	0	0	0	0	0	0	0	1.73667	0	0.126997	0.304667	2.16833	0	2.16833	0	0	0	0	0	0.304667	0	1.86366	0	56.3	56.32	0	0	0	0	0	Central Agric	Central Agric East	Central Agric East	5.3	1
5.3.0	1770	27.5	-20.9	2	2	1	2	1	1	1	1.76513	0	0.048531	0	1.9326	0.11894	1.81366	0.006161	0.11894	0.11278	0.11278	0.11278	0.11278	100	1.81982	0.339	50.2	47.11	100	100	100	100	6.15	Central Agric	Central Agric East	Central Agric East	5.3	1
5.3.0	1577	26.7	-21.9	1	1	1	1	1	0	0	1.77458	0.016342	0.009717	0	1.84546	0.044818	1.80064	0.044818	0.044818	0.044818	0	0	0	-99	1.84546	2.429	14.8	14.41	100			100	2.43	Central Agric	Central Agric East	Central Agric East	5.3	1
5.3.0	1477	26.3	-23.1	0	0	0	0	0	0	0	1.85539	0	0.041099	0.062964	1.95945	0	1.95945	0	0	0	0	0	0.062964	0	1.89649	0	23.5	23.52	0	0	0	0	0	Central Agric	Central Agric East	Central Agric East	5.3	1
5.3.0	1765	27.5	-21.9	1	1	1	1	0	0	0	1.87016	0	0.012036	0.058188	1.95378	0.013402	1.94038	0.013402	0.013402	0	0	0	0.058188	0	1.89559	0.707	66.5	66	0	0	0	18.72	0.69	Central Agric	Central Agric East	Central Agric East	5.3	1
5.3.0	1715	27.3	-22.5	1	1	0	1	1	1	1	1.88817	0	0.098574	0.082788	2.10456	0.035024	2.06953	0	0.035024	0.035024	0.035024	0.035024	0.117812	29.729	1.98674	0	71.6	70.39	29.73	29.73	29.73	29.73	1.66	Central Agric	Central Agric East	Central Agric East	5.3	1
5.3.0	1490	26.3	-20.5	2	2	1	2	2	1	1	1.89384	0	0.0124	0.083885	1.99558	0.005455	1.99012	0.005048	0.005455	0.005455	0.000406	0.000406	0.084291	0.482	1.91129	0.264	31.9	31.84	6.11	0.48	0.48	6.11	0.27	Central Agric	Central Agric East	Central Agric East	5.3	1
5.3.0	1621	26.9	-22.5	4	4	2	4	3	2	2	1.90289	0	0.077482	0.042395	2.11507	0.0923	2.02277	0.083598	0.084859	0.024371	0.008702	0.008702	0.051097	17.03	2.06397	4.05	54.9	52.54	36.5	17.03	17.03	66.68	4.03	Central Agric	Central Agric East	Central Agric East	5.3	1
5.3.0	1669	27.1	-22.3	0	0	0	0	0	0	0	1.92119	0	0.032244	0.080237	2.03367	0	2.03367	0	0	0	0	0	0.080237	0	1.95343	0	52.8	52.82	0	0	0	0	0	Central Agric	Central Agric East	Central Agric East	5.3	1
5.3.0	2000	28.5	-21.9	1	1	1	1	1	0	0	1.94776	0	0.199275	0.192894	2.34905	0.009123	2.33993	0.009123	0.009123	0.009123	0	0	0.192894	0	2.15616	0.423	108.3	107.8	4.52	0	0	4.52	0.39	Central Agric	Central Agric East	Central Agric East	5.3	1
5.3.0	1723	27.3	-20.9	0	0	0	0	0	0	0	1.95009	0	0.05901	0.427981	2.43708	0	2.43708	0	0	0	0	0	0.427981	0	2.0091	0	63.3	63.3	0	0	0	0	0	Central Agric	Central Agric East	Central Agric East	5.3	1
5.3.0	1813	27.7	-21.7	2	2	1	2	1	1	1	1.95105	0	0.085149	0.247108	2.29305	0.009741	2.2833	0.009099	0.009099	0.000642	0.000642	0.000642	0.24775	0.259	2.04529	0.445	78	77.66	0.26	0.26	0.26	3.55	0.4	Central Agric	Central Agric East	Central Agric East	5.3	1
5.3.0	1812	27.7	-21.9	1	1	0	1	1	1	1	1.97079	0	0.355883	0.455216	2.78253	0.000642	2.78189	0	0	0.000642	0.000642	0.000642	0.455858	0.141	2.32668	0	94.6	94.62	0.14	0.14	0.14	0	0	Central Agric	Central Agric East	Central Agric East	5.3	1
5.3.0	1675	27.1	-21.1	1	1	1	1	1	0	0	1.9744	0	0.083799	0.12424	2.18615	0.003712	2.18244	0.003712	0.003712	0.003712	0	0	0.12424	0	2.06191	0.18	56.8	56.69	2.9	0	0	2.9	0.17	Central Agric	Central Agric East	Central Agric East	5.3	1
5.3.0	1620	26.9	-22.7	1	1	0	1	1	1	1	2.00398	0.008247	0.206284	0.097592	2.32076	0.004651	2.31611	0	0	0.004651	0.004651	0.004651	0.102243	4.549	2.21852	0	37.1	37.06	4.55	4.55	4.55	0	0	Central Agric	Central Agric East	Central Agric East	5.3	1
5.3.0	1857	27.9	-22.3	0	0	0	0	0	0	0	2.02107	0	0.093239	0.130614	2.24493	0	2.24493	0	0	0	0	0	0.130614	0	2.11431	0	76.4	76.36	0	0	0	0	0	Central Agric	Central Agric East	Central Agric East	5.3	1
5.3.0	1624	26.9	-21.9	0	0	0	0	0	0	0	2.02241	0	0.043832	0.017594	2.08383	0	2.08383	0	0	0	0	0	0.017594	0	2.06624	0	54.1	54.13	0	0	0	0	0	Central Agric	Central Agric East	Central Agric East	5.3	1
5.3.0	1762	27.5	-22.5	0	0	0	0	0	0	0	2.05021	0	0.173068	0.170322	2.3936	0	2.3936	0	0	0	0	0	0.170322	0	2.22328	0	62.2	62.17	0	0	0	0	0	Central Agric	Central Agric East	Central Agric East	5.3	1
5.3.0	1718	27.3	-21.9	1	1	0	1	1	1	1	2.0583	0	0.047491	0.063437	2.17012	0.000889	2.16923	0	0	0.000889	0.000889	0.000889	0.064326	1.382	2.10579	0	73.8	73.78	1.38	1.38	1.38	0	0	Central Agric	Central Agric East	Central Agric East	5.3	1
5.3.0	1678	27.1	-20.5	0	0	0	0	0	0	0	2.075	0	0.03473	0.147836	2.25757	0	2.25757	0	0	0	0	0	0.147836	0	2.10973	0	36.1	36.12	0	0	0	0	0	Central Agric	Central Agric East	Central Agric East	5.3	1
5.3.0	1672	27.1	-21.7	1	1	1	1	1	0	0	2.07614	0.016672	0.026127	0.042422	2.1978	0.03644	2.16136	0.03644	0.03644	0.03644	0	0	0.042422	0	2.15538	1.691	57.1	56.14	46.21	0	0	46.21	1.66	Central Agric	Central Agric East	Central Agric East	5.3	1
5.3.0	1858	27.9	-22.1	0	0	0	0	0	0	0	2.07667	0	0.068242	0.297421	2.44234	0	2.44234	0	0	0	0	0	0.297421	0	2.14492	0	83.1	83.07	0	0	0	0	0	Central Agric	Central Agric East	Central Agric East	5.3	1
5.3.0	1576	26.7	-22.1	1	1	1	1	1	0	0	2.0777	0	0.041346	0.07589	2.19881	0.00387	2.19494	0.00387	0.00387	0.00387	0	0	0.07589	0	2.12292	0.182	17.6	17.56	4.85	0	0	4.85	0.18	Central Agric	Central Agric East	Central Agric East	5.3	1
5.3.0	1859	27.9	-21.9	1	1	0	1	1	1	1	2.07917	0	0.179134	0.314567	2.57409	0.001219	2.57287	0	0	0.001219	0.001219	0.001219	0.315786	0.386	2.2583	0	87.6	87.51	0.39	0.39	0.39	0	0	Central Agric	Central Agric East	Central Agric East	5.3	1
5.3.0	1954	28.3	-21.7	4	4	2	4	3	2	2	2.08492	0	0.036306	0.037422	2.19236	0.033704	2.15865	0.022666	0.033704	0.016998	0.011038	0.011038	0.04846	22.778	2.1439	1.057	74.6	73.42	31.23	22.78	22.78	47.39	1.54	Central Agric	Central Agric East	Central Agric East	5.3	1
5.3.0	1671	27.1	-21.9	3	3	2	3	2	1	1	2.11909	0	0.04864	0.073778	2.27491	0.033401	2.24151	0.032519	0.032519	0.018087	0.000881	0.000881	0.074659	1.18	2.20025	1.478	59.1	58.22	19.69	1.18	1.18	30.59	1.43	Central Agric	Central Agric East	Central Agric East	5.3	1
5.3.0	1534	26.5	-21.1	2	2	0	2	2	2	2	2.13707	0	0.015505	0.069174	2.2242	0.002452	2.22174	0	0.00099	0.002452	0.002452	0.002452	0.071626	3.423	2.15257	0	35.6	35.55	3.42	3.42	3.42	1.41	0.04	Central Agric	Central Agric East	Central Agric East	5.3	1
5.3.0	1721	27.3	-21.3	1	1	1	1	0	0	0	2.30722	0	0.196555	0.164687	2.68736	0.018898	2.66846	0.018898	0.018898	0	0	0	0.164687	0	2.52267	0.749	69.8	69.31	0	0	0	10.29	0.7	Central Agric	Central Agric East	Central Agric East	5.3	1
5.3.0	1573	26.7	-22.7	0	0	0	0	0	0	0	2.33685	0	0.082692	0.182624	2.60217	0	2.60217	0	0	0	0	0	0.182624	0	2.41955	0	41.6	41.63	0	0	0	0	0	Central Agric	Central Agric East	Central Agric East	5.3	1
5.3.0	1570	26.7	-23.3	2	2	1	2	2	1	1	2.40072	0	0.065861	0.128593	2.61746	0.022282	2.59518	0.021434	0.021434	0.022282	0.000848	0.000848	0.129441	0.655	2.48802	0.861	261.7	259.5	14.77	0.66	0.66	14.29	0.82	Central Agric	Central Agric East	Central Agric East	5.3	1
5.3.0	1716	27.3	-22.3	4	4	2	4	3	2	2	2.42454	0	0.064106	0.078849	2.64454	0.07705	2.56749	0.049237	0.076178	0.046173	0.027813	0.027813	0.106662	26.076	2.53788	1.94	90	87.33	36.93	26.08	26.08	49.14	2.88	Central Agric	Central Agric East	Central Agric East	5.3	1
5.3.0	1527	26.5	-22.5	1	1	1	1	1	0	0	2.49415	0	0.126615	0.050953	2.67946	0.00774	2.67172	0.00774	0.00774	0.00774	0	0	0.050953	0	2.6285	0.294	32.2	32.07	13.19	0	0	13.19	0.29	Central Agric	Central Agric East	Central Agric East	5.3	1
5.3.0	1524	26.5	-23.1	0	0	0	0	0	0	0	2.53195	0	0.09443	0.398001	3.02438	0	3.02438	0	0	0	0	0	0.398001	0	2.62638	0	302.4	302.4	0	0	0	0	0	Central Agric	Central Agric East	Central Agric East	5.3	1
5.3.0	1763	27.5	-22.3	3	3	1	3	2	2	2	2.55147	0.017737	0.052731	0.043968	2.74596	0.080055	2.6659	0.053127	0.076304	0.026928	0.026928	0.026928	0.070896	37.982	2.67506	1.986	93.4	90.68	37.98	37.98	37.98	63.44	2.78	Central Agric	Central Agric East	Central Agric East	5.3	1
5.3.0	1627	26.9	-21.3	0	0	0	0	0	0	0	2.56971	0	0.031009	0.162919	2.76364	0	2.76364	0	0	0	0	0	0.162919	0	2.60072	0	44.2	44.22	0	0	0	0	0	Central Agric	Central Agric East	Central Agric East	5.3	1
5.3.0	1907	28.1	-21.7	2	2	0	2	2	2	2	2.64605	0	0.010312	0.097102	2.75541	0.001947	2.75347	0	0.001947	0.001947	0.001947	0.001947	0.099049	1.966	2.65637	0	93.7	93.66	1.97	1.97	1.97	1.97	0.07	Central Agric	Central Agric East	Central Agric East	5.3	1
5.3.0	1760	27.5	-22.9	0	0	0	0	0	0	0	2.78207	0	0.400193	0.602923	3.78518	0	3.78518	0	0	0	0	0	0.602923	0	3.18226	0	30.3	30.28	0	0	0	0	0	Central Agric	Central Agric East	Central Agric East	5.3	1
5.3.0	1617	26.9	-23.3	0	0	0	0	0	0	0	2.78278	0	0.194144	0.154601	3.13152	0	3.13152	0	0	0	0	0	0.154601	0	2.97692	0	50.1	50.1	0	0	0	0	0	Central Agric	Central Agric East	Central Agric East	5.3	1
5.3.0	1722	27.3	-21.1	0	0	0	0	0	0	0	2.80046	0	0.241868	0.47733	3.51966	0	3.51966	0	0	0	0	0	0.47733	0	3.04233	0	91.4	91.42	0	0	0	0	0	Central Agric	Central Agric East	Central Agric East	5.3	1
5.3.0	2001	28.5	-21.7	0	0	0	0	0	0	0	2.87288	0	0.005385	0.115798	2.99406	0	2.99406	0	0	0	0	0	0.115798	0	2.87826	0	101.8	101.8	0	0	0	0	0	Central Agric	Central Agric East	Central Agric East	5.3	1
5.3.0	1759	27.5	-23.1	1	1	0	1	1	1	1	2.94696	0	0.727881	0.684895	4.40056	0.040819	4.35974	0	0.040819	0.040819	0.040819	0.040819	0.725714	5.625	3.67484	0	70.4	69.76	5.62	5.62	5.62	5.62	0.93	Central Agric	Central Agric East	Central Agric East	5.3	1
5.3.0	1666	27.1	-22.9	1	1	1	1	1	0	0	2.94711	0	0.061195	0.082469	3.0948	0.004024	3.09078	0.004024	0.004024	0.004024	0	0	0.082469	0	3.01233	0.134	49.5	49.45	4.65	0	0	4.65	0.13	Central Agric	Central Agric East	Central Agric East	5.3	1
5.3.0	1580	26.7	-21.3	1	1	1	0	0	0	0	3.04159	0	0.019434	0.042332	3.11552	0.012165	3.10336	0.012165	0	0	0	0	0.042332	0	3.07319	0.396	49.8	49.65	0	0	0	0	0	Central Agric	Central Agric East	Central Agric East	5.3	1
5.3.0	1677	27.1	-20.7	0	0	0	0	0	0	0	3.08461	0	0.109812	0.53466	3.72908	0	3.72908	0	0	0	0	0	0.53466	0	3.19442	0	96.9	96.86	0	0	0	0	0	Central Agric	Central Agric East	Central Agric East	5.3	1
5.3.0	1717	27.3	-22.1	2	2	1	2	1	1	1	3.09701	0.032987	0.088983	0.328463	3.63558	0.088135	3.54745	0.086953	0.088135	0.001182	0.001182	0.001182	0.329645	0.359	3.30594	2.63	123.7	120.6	0.36	0.36	0.36	21.16	2.42	Central Agric	Central Agric East	Central Agric East	5.3	1
5.3.0	1676	27.1	-20.9	0	0	0	0	0	0	0	3.18027	0	0.039898	0.356949	3.57712	0	3.57712	0	0	0	0	0	0.356949	0	3.22017	0	92.9	92.91	0	0	0	0	0	Central Agric	Central Agric East	Central Agric East	5.3	1
5.3.0	1720	27.3	-21.5	0	0	0	0	0	0	0	3.24277	0	0.067795	0.082612	3.39317	0	3.39317	0	0	0	0	0	0.082612	0	3.31056	0	115.4	115.4	0	0	0	0	0	Central Agric	Central Agric East	Central Agric East	5.3	1
5.3.0	1625	26.9	-21.7	2	2	2	2	1	0	0	3.25245	0	0.096185	0	3.42863	0.079997	3.34863	0.079997	0.079997	0.073887	0	0	0	-99	3.42863	2.333	41.2	40.2	100			100	2.33	Central Agric	Central Agric East	Central Agric East	5.3	1
5.3.0	1766	27.5	-21.7	2	1	1	1	1	0	0	3.27451	0	0.004012	0.129828	3.54947	0.141123	3.40835	0.006009	0.006009	0.006009	0	0	0.129828	0	3.28453	0.183	120.7	115.9	4.42	0	0	4.42	0.18	Central Agric	Central Agric East	Central Agric East	5.3	1
5.3.0	1953	28.3	-21.9	0	0	0	0	0	0	0	3.30031	0.004462	0.430665	0.527915	4.26335	0	4.26335	0	0	0	0	0	0.527915	0	3.73543	0	196.5	196.4	0	0	0	0	0	Central Agric	Central Agric East	Central Agric East	5.3	1
5.3.0	1665	27.1	-23.1	2	2	1	2	2	1	1	3.42016	0	0.073189	0.533474	4.03533	0.008499	4.02683	0.00735	0.008499	0.008499	0.001149	0.001149	0.534623	0.215	3.5007	0.21	64.6	64.43	1.57	0.21	0.21	1.57	0.21	Central Agric	Central Agric East	Central Agric East	5.3	1
5.3.0	1767	27.5	-21.5	1	1	0	1	1	1	1	3.56859	0	0.302667	0.555786	4.43807	0.011022	4.42704	0	0.011022	0.011022	0.011022	0.011022	0.566808	1.945	3.87126	0	151	150.5	1.94	1.94	1.94	1.94	0.25	Central Agric	Central Agric East	Central Agric East	5.3	1
5.3.0	1861	27.9	-21.5	3	3	1	3	2	2	2	3.6121	0	0.027911	0.035868	3.72036	0.044482	3.67588	0.002969	0.042654	0.041513	0.041513	0.041513	0.077381	53.648	3.64298	0.081	126.5	125	53.65	53.65	53.65	54.32	1.15	Central Agric	Central Agric East	Central Agric East	5.3	1
5.3.0	1571	26.7	-23.1	0	0	0	0	0	0	0	3.63659	0	0.255327	0.54677	4.43869	0	4.43869	0	0	0	0	0	0.54677	0	3.89192	0	71	71.02	0	0	0	0	0	Central Agric	Central Agric East	Central Agric East	5.3	1
5.3.0	1772	27.5	-20.5	0	0	0	0	0	0	0	3.68037	0.057133	0.097761	0.270657	4.10592	0	4.10592	0	0	0	0	0	0.270657	0	3.83527	0	106.6	106.6	0	0	0	0	0	Central Agric	Central Agric East	Central Agric East	5.3	1
5.3.0	1807	27.7	-22.9	1	1	1	1	1	0	0	3.84517	0	0.259793	0.086386	4.19736	0.006015	4.19135	0.006015	0.006015	0.006015	0	0	0.086386	0	4.11097	0.146	33.6	33.53	6.51	0	0	6.51	0.14	Central Agric	Central Agric East	Central Agric East	5.3	1
5.3.0	1581	26.7	-21.1	0	0	0	0	0	0	0	4.01093	0.017384	0.045275	0.226245	4.29984	0	4.29984	0	0	0	0	0	0.226245	0	4.07359	0	68.8	68.8	0	0	0	0	0	Central Agric	Central Agric East	Central Agric East	5.3	1
5.3.0	1622	26.9	-22.3	0	0	0	0	0	0	0	4.11127	0	0.253036	0.206331	4.57064	0	4.57064	0	0	0	0	0	0.206331	0	4.3643	0	118.7	118.7	0	0	0	0	0	Central Agric	Central Agric East	Central Agric East	5.3	1
5.3.0	1574	26.7	-22.5	1	1	1	1	1	0	0	4.53993	0.017384	1.43081	0.122292	6.11816	0.00774	6.11042	0.00774	0.00774	0.00774	0	0	0.122292	0	5.99586	0.129	97.9	97.77	5.95	0	0	5.95	0.13	Central Agric	Central Agric East	Central Agric East	5.3	1
5.3.0	1768	27.5	-21.3	1	1	0	1	1	1	1	4.92308	0	0.057307	0	4.98228	0.001892	4.98039	0	0	0.001892	0.001892	0.001892	0.001892	100	4.98039	0	169.5	169.4	100	100	100		0	Central Agric	Central Agric East	Central Agric East	5.3	1
5.3.0	1855	27.9	-22.7	2	2	1	2	2	1	1	4.99456	0	0.139962	0.143094	5.28165	0.004033	5.27761	0.003101	0.003101	0.004033	0.000932	0.000932	0.144026	0.647	5.13762	0.06	137.2	137	2.74	0.65	0.65	2.12	0.06	Central Agric	Central Agric East	Central Agric East	5.3	1
5.3.0	1809	27.7	-22.5	0	0	0	0	0	0	0	5.43855	0	0.165395	0.274708	5.87865	0	5.87865	0	0	0	0	0	0.274708	0	5.60394	0	152.7	152.6	0	0	0	0	0	Central Agric	Central Agric East	Central Agric East	5.3	1
5.3.0	1810	27.7	-22.3	1	1	0	1	1	1	1	6.05143	0	0.191745	0.247019	6.49312	0.002921	6.4902	0	0.002921	0.002921	0.002921	0.002921	0.24994	1.169	6.24318	0	168.7	168.5	1.17	1.17	1.17	1.17	0.04	Central Agric	Central Agric East	Central Agric East	5.3	1	0	0 large livestock
5.3.0	1619	26.9	-22.9	0	0	0	0	0	0	0	6.72081	0	0.050345	0.427683	7.19884	0	7.19884	0	0	0	0	0	0.427683	0	6.77116	0	115.2	115.1	0	0	0	0	0	Central Agric	Central Agric East	Central Agric East	5.3	1	0.00640071	with large livestock
5.4.0	1258	25.3	-19.9	5	4	3	4	1	1	1	0	0	0	0	0.373688	0.373688	0	0.012276	0.012276	0.00039	0.00039	0.00039	0.00039	100	0.012276	100	6	0	100	100	100	100	100	Central Agric	Central Agric North	Central Agric North	5.4	1
5.4.0	1259	25.3	-19.7	3	3	2	2	1	1	1	0	0	0	0	0.031563	0.031563	0	0.03085	0.002746	0.000713	0.000713	0.000713	0.000713	100	0.03085	100	0.5	0	100	100	100	100	100	Central Agric	Central Agric North	Central Agric North	5.4	1
5.4.0	1305	25.5	-19.9	3	2	1	2	2	1	1	0.175679	0.009225	0.002172	0.016912	0.242441	0.038454	0.203987	0.001369	0.001369	0.001681	0.000312	0.000312	0.017224	1.811	0.188445	0.726	3.9	3.26	9.04	1.81	1.81	7.49	0.67	Central Agric	Central Agric North	Central Agric North	5.4	1
5.4.0	1444	26.1	-20.3	3	3	2	3	2	1	1	0.258116	0	0	0	0.284338	0.026221	0.258116	0.024384	0.026221	0.009055	0.001837	0.001837	0.001837	100	0.2825	8.632	4.5	4.13	100	100	100	100	9.22	Central Agric	Central Agric North	Central Agric North	5.4	1
5.4.0	1445	26.1	-20.1	1	1	1	1	1	0	0	0.430209	0	0.002439	0	0.444381	0.011733	0.432648	0.011733	0.011733	0.011733	0	0	0	-99	0.444381	2.64	11.5	11.24	100			100	2.64	Central Agric	Central Agric North	Central Agric North	5.4	1
5.4.0	1350	25.7	-20.3	2	2	1	2	2	1	1	0.651443	0.022731	0	0	0.697988	0.023814	0.674174	0.003613	0.023814	0.023814	0.020202	0.020202	0.020202	100	0.677787	0.533	5.6	5.39	100	100	100	100	3.41	Central Agric	Central Agric North	Central Agric North	5.4	1
5.4.0	1211	25.1	-19.9	4	3	2	2	1	1	1	0.719924	0	0.010129	0.063844	0.900884	0.106987	0.793898	0.071127	0.002788	0.000318	0.000318	0.000318	0.064162	0.496	0.80118	8.878	10.8	9.53	0.5	0.5	0.5	4.18	0.35	Central Agric	Central Agric North	Central Agric North	5.4	1
5.4.0	1493	26.3	-19.9	8	7	6	4	3	1	2	1.08937	0	0	0	18.4315	17.3421	1.08937	8.23668	0.25246	0.044643	0.00164	0.007028	0.00164	100	9.32604	88.319	478.7	28.3	100	100	100	100	18.81	Central Agric	Central Agric North	Central Agric North	5.4	1
5.4.0	1397	25.9	-20.3	2	1	1	1	1	0	0	1.11442	0.362676	0.095001	0.0033	2.16663	0.591232	1.5754	0.012459	0.012459	0.012459	0	0	0.0033	0	1.58456	0.786	17.3	12.6	79.06	0	0	79.06	0.78	Central Agric	Central Agric North	Central Agric North	5.4	1
5.4.0	1352	25.7	-19.9	2	2	0	2	2	2	2	1.18705	0	0	0.012466	1.20084	0.001326	1.19951	0	0.001004	0.001326	0.001326	0.001326	0.013792	9.614	1.18705	0	9.6	9.6	9.61	9.61	9.61	7.45	0.08	Central Agric	Central Agric North	Central Agric North	5.4	1
5.4.0	1257	25.3	-20.1	2	1	1	1	1	0	0	1.23998	0.067088	0.081966	0.029165	1.59118	0.172985	1.4182	0.001517	0.001517	0.001517	0	0	0.029165	0	1.39055	0.109	12.7	11.35	4.94	0	0	4.94	0.11	Central Agric	Central Agric North	Central Agric North	5.4	1
5.4.0	1351	25.7	-20.1	1	1	1	1	1	0	0	1.448	0.006495	0	0	1.45956	0.00506	1.4545	0.00506	0.00506	0.00506	0	0	0	-99	1.45956	0.347			100			100	0.35	Central Agric	Central Agric North	Central Agric North	5.4	1
5.4.0	1398	25.9	-20.1	1	1	0	1	1	1	1	1.61975	0.020243	0.051673	0.160956	1.85305	0.000428	1.85262	0	0	0.000428	0.000428	0.000428	0.161384	0.265	1.69167	0	14.8	14.82	0.27	0.27	0.27	0	0	Central Agric	Central Agric North	Central Agric North	5.4	1
5.4.0	1492	26.3	-20.1	3	3	2	3	2	1	1	1.62729	0	0	0.020067	1.66473	0.017367	1.64736	0.016984	0.016984	0.002096	0.000383	0.000383	0.02045	1.873	1.64428	1.033	43.2	42.79	9.46	1.87	1.87	45.84	1.02	Central Agric	Central Agric North	Central Agric North	5.4	1
5.4.0	1303	25.5	-20.3	2	2	1	2	2	1	1	2.00427	0.37097	0.061134	0.024306	2.46996	0.009279	2.46068	0.007189	0.009279	0.009279	0.00209	0.00209	0.026396	7.918	2.44357	0.294			27.63	7.92	7.92	27.63	0.38	Central Agric	Central Agric North	Central Agric North	5.4	1
5.4.0	1491	26.3	-20.3	4	4	2	4	3	2	2	2.29502	0.041037	0.02572	0	2.40165	0.039875	2.36177	0.011218	0.039875	0.03563	0.028657	0.028657	0.028657	100	2.37299	0.473	38.4	37.79	100	100	100	100	1.66	Central Agric	Central Agric North	Central Agric North	5.4	1
5.4.0	1256	25.3	-20.3	1	1	1	1	1	0	0	2.85153	0.207391	0.227143	0.152804	3.44039	0.001517	3.43887	0.001517	0.001517	0.001517	0	0	0.152804	0	3.28758	0.046	27.5	27.51	0.98	0	0	0.98	0.04	Central Agric	Central Agric North	Central Agric North	5.4	1
5.4.0	1210	25.1	-20.1	7	6	4	6	4	2	3	3.09339	0.589165	0.218959	0.2083	4.24975	0.139934	4.10982	0.057589	0.058609	0.043878	0.010726	0.012952	0.219026	4.897	3.95911	1.455	34	32.88	17.4	4.9	5.85	21.96	1.41	Central Agric	Central Agric North	Central Agric North	5.4	1
5.4.0	1446	26.1	-19.9	3	2	1	2	2	1	1	3.86499	0.007434	0.011794	1.22714	7.88308	2.77172	5.11136	0.004541	0.005015	0.005015	0.000474	0.000474	1.22762	0.039	3.88876	0.117	204.8	132.7	0.41	0.04	0.04	0.41	0.1	Central Agric	Central Agric North	Central Agric North	5.4	1
5.4.0	1399	25.9	-19.9	2	2	0	2	2	2	2	4.15192	0.032907	0.003653	0.138205	4.32742	0.000743	4.32668	0	0.000427	0.000743	0.000743	0.000743	0.138948	0.535	4.18848	0	34.6	34.61	0.53	0.53	0.53	0.31	0.01	Central Agric	Central Agric North	Central Agric North	5.4	1
5.4.0	1304	25.5	-20.1	2	1	0	1	1	1	1	4.37654	0.070477	0.083501	0.175614	4.82106	0.114935	4.70613	0	0	0.00066	0.00066	0.00066	0.176274	0.374	4.53051	0	38.6	37.65	0.37	0.37	0.37	0	0	Central Agric	Central Agric North	Central Agric North	5.4	1
5.4.0	1539	26.5	-20.1	3	2	1	2	2	1	1	8.22839	0	0.009543	0.33267	11.2429	2.67226	8.5706	0.013675	0.013675	0.016856	0.003181	0.003181	0.335851	0.947	8.25161	0.166	179.9	137.1	4.82	0.95	0.95	3.95	0.16	Central Agric	Central Agric North	Central Agric North	5.4	1
5.4.0	1540	26.5	-19.9	2	1	1	1	0	0	0	11.9565	0	0.073306	0.406983	19.3188	6.88206	12.4368	0.035176	0.035176	0	0	0	0.406983	0	12.065	0.292	386.4	248.7	0	0	0	7.96	0.28	Central Agric	Central Agric North	Central Agric North	5.4	1	0.0005515	0 large livestock
5.4.0	1586	26.7	-20.1	2	1	0	1	1	1	1	15.5498	0	0.009152	0.031886	15.7752	0.184366	15.5908	0	0	0.005033	0.005033	0.005033	0.036919	13.633	15.559	0	189.4	187.1	13.63	13.63	13.63	0	0	Central Agric	Central Agric North	Central Agric North	5.4	1	0.00354591	with large livestock
5.5.0	1394	25.9	-20.9	0	0	0	0	0	0	0	0	0	0	0	0	0	0	0	0	0	0	0	0	-99	0	-99	0	0						Central Agric	Central Agric Pans	Central Agric Pans	5.5	1
5.5.0	1395	25.9	-20.7	0	0	0	0	0	0	0	0	0	0	0	0	0	0	0	0	0	0	0	0	-99	0	-99	0	0						Central Agric	Central Agric Pans	Central Agric Pans	5.5	1
5.5.0	1396	25.9	-20.5	0	0	0	0	0	0	0	0	0	0	0	0	0	0	0	0	0	0	0	0	-99	0	-99	0	0						Central Agric	Central Agric Pans	Central Agric Pans	5.5	1
5.5.0	1443	26.1	-20.5	2	2	2	2	1	0	0	0	0	0	0	0.104243	0.104243	0	0.104243	0.104243	0.001599	0	0	0	-99	0.104243	100	1.3	0	100			100	100	Central Agric	Central Agric Pans	Central Agric Pans	5.5	1
5.5.0	1488	26.3	-20.9	1	1	0	1	1	1	1	0.100083	0	0.00245	0	0.103396	0.000863	0.102533	0	0	0.000863	0.000863	0.000863	0.000863	100	0.102533	0	1.7	1.64	100	100	100		0	Central Agric	Central Agric Pans	Central Agric Pans	5.5	1
5.5.0	1440	26.1	-21.1	0	0	0	0	0	0	0	0.249905	0	0.001843	0	0.251748	0	0.251748	0	0	0	0	0	0	-99	0.251748	0	11.6	11.6					0	Central Agric	Central Agric Pans	Central Agric Pans	5.5	1
5.5.0	1441	26.1	-20.9	0	0	0	0	0	0	0	0.300328	0	0	0	0.300328	0	0.300328	0	0	0	0	0	0	-99	0.300328	0							0	Central Agric	Central Agric Pans	Central Agric Pans	5.5	1
5.5.0	1536	26.5	-20.7	0	0	0	0	0	0	0	0.321346	0	0	0	0.321346	0	0.321346	0	0	0	0	0	0	-99	0.321346	0	5.1	5.14					0	Central Agric	Central Agric Pans	Central Agric Pans	5.5	1
5.5.0	1442	26.1	-20.7	1	1	1	1	1	0	0	0.536581	0	0.004271	0	0.548807	0.007954	0.540852	0.007954	0.007954	0.007954	0	0	0	-99	0.548806	1.449	6.6	6.49	100			100	1.45	Central Agric	Central Agric Pans	Central Agric Pans	5.5	1
5.5.0	1489	26.3	-20.7	3	3	2	3	3	1	2	0.650531	0	0.032123	0	0.689747	0.007093	0.682654	0.006687	0.007093	0.007093	0.000406	0.001589	0.000406	100	0.689341	0.97	11	10.92	100	100	100	100	1.03	Central Agric	Central Agric Pans	Central Agric Pans	5.5	1
5.5.0	1349	25.7	-20.5	1	1	1	1	1	0	0	0.799774	0.015174	0.01744	0	0.836977	0.004589	0.832388	0.004589	0.004589	0.004589	0	0	0	-99	0.836977	0.548	6.7	6.66	100			100	0.55	Central Agric	Central Agric Pans	Central Agric Pans	5.5	1	0	0 large livestock
5.5.0	1535	26.5	-20.9	0	0	0	0	0	0	0	0.897533	0	0	0	0.897533	0	0.897533	0	0	0	0	0	0	-99	0.897533	0	14.4	14.36					0	Central Agric	Central Agric Pans	Central Agric Pans	5.5	1	0.000158625	with large livestock
5.6.0	1204	25.1	-21.3	0	0	0	0	0	0	0	0.025731	0.042151	0.005161	0	0.073043	0	0.073043	0	0	0	0	0	0	-99	0.073043	0	1.2	1.17					0	Central Agric	Central Agric Mopipi	Central Agric Mopipi	5.6	1
5.6.0	1158	24.9	-21.1	0	0	0	0	0	0	0	0.566665	0.074509	0.006361	0.123144	0.770679	0	0.770679	0	0	0	0	0	0.123144	0	0.647535	0	12.3	12.33	0	0	0	0	0	Central Agric	Central Agric Mopipi	Central Agric Mopipi	5.6	1
5.6.0	1205	25.1	-21.1	0	0	0	0	0	0	0	0.587871	0.153212	0.012704	0	0.753786	0	0.753786	0	0	0	0	0	0	-99	0.753787	0	6	6.03					0	Central Agric	Central Agric Mopipi	Central Agric Mopipi	5.6	1
5.6.0	1111	24.7	-21.1	0	0	0	0	0	0	0	3.2123	0.179114	0.122198	0.199896	3.7135	0	3.7135	0	0	0	0	0	0.199896	0	3.51361	0	59.4	59.42	0	0	0	0	0	Central Agric	Central Agric Mopipi	Central Agric Mopipi	5.6	1
5.6.0	1064	24.5	-21.1	2	2	0	2	2	2	2	3.79142	0.136302	0.134021	0.113418	4.18366	0.008494	4.17516	0	0.00794	0.008494	0.008494	0.008494	0.121912	6.967	4.06175	0	66.9	66.8	6.97	6.97	6.97	6.54	0.19	Central Agric	Central Agric Mopipi	Central Agric Mopipi	5.6	1
5.6.0	1110	24.7	-21.3	3	3	1	3	3	2	2	4.22045	0.420628	0.157888	0.247862	5.06668	0.019848	5.04683	0.011538	0.018934	0.019848	0.008309	0.008309	0.256171	3.244	4.8105	0.24	81.1	80.75	7.41	3.24	3.24	7.1	0.37	Central Agric	Central Agric Mopipi	Central Agric Mopipi	5.6	1
5.6.0	1157	24.9	-21.3	0	0	0	0	0	0	0	4.5786	0.00854	0.087135	0.244668	4.91894	0	4.91894	0	0	0	0	0	0.244668	0	4.67428	0	78.7	78.7	0	0	0	0	0	Central Agric	Central Agric Mopipi	Central Agric Mopipi	5.6	1	no data points	0 large livestock
5.6.0	1159	24.9	-20.9	1	1	1	1	1	0	0	23.9013	2.59706	1.99151	2.95979	31.5269	0.077233	31.4497	0.077233	0.077233	0.077233	0	0	2.95979	0	28.5671	0.27	252.2	251.6	2.54	0	0	2.54	0.24	Central Agric	Central Agric Mopipi	Central Agric Mopipi	5.6	1	0.00210037	with large livestock
5.7.0	929	23.9	-19.9	1	1	0	1	1	1	1	0	0	0	0	0.000542	0.000542	0	0	0	0.000542	0.000542	0.000542	0.000542	100	0	-99	0	0	100	100	100			Central Agric	Central Agric West	Central Agric West	5.7	1
5.7.0	970	24.1	-21.1	5	5	3	5	3	2	2	0	0.01329	0	0	0.041748	0.028458	0.01329	0.013731	0.028118	0.017686	0.014727	0.014727	0.014727	100	0.027021	50.816	0.5	0.16	100	100	100	100	67.9	Central Agric	Central Agric West	Central Agric West	5.7	1
5.7.0	976	24.1	-19.9	1	1	1	1	0	0	0	0	0	0	0	0.008858	0.008858	0	0.008858	0.008858	0	0	0	0	-99	0.008858	100	0.1	0				100	100	Central Agric	Central Agric West	Central Agric West	5.7	1
5.7.0	1061	24.5	-21.7	4	4	3	4	2	1	1	0	0	0	0	0.124733	0.124733	0	0.12397	0.12397	0.006551	0.000763	0.000763	0.000763	100	0.12397	100	2	0	100	100	100	100	100	Central Agric	Central Agric West	Central Agric West	5.7	1
5.7.0	1062	24.5	-21.5	2	2	2	2	1	0	1	0	0	0	0	0.013873	0.013873	0	0.013873	0.013873	0.006683	0	0.006683	0	-99	0.013873	100	0.2	0	100		100	100	100	Central Agric	Central Agric West	Central Agric West	5.7	1
5.7.0	1108	24.7	-21.7	3	3	3	3	1	0	0	0	0	0	0	0.058211	0.058211	0	0.058211	0.058211	0.015384	0	0	0	-99	0.058211	100	0.9	0	100			100	100	Central Agric	Central Agric West	Central Agric West	5.7	1
5.7.0	1109	24.7	-21.5	3	3	2	3	3	1	2	0	0.034552	0	0	0.053671	0.01912	0.034552	0.018206	0.018206	0.01912	0.000913	0.003735	0.000913	100	0.052758	34.509	0.6	0.41	100	100	100	100	34.51	Central Agric	Central Agric West	Central Agric West	5.7	1
5.7.0	1155	24.9	-21.7	4	4	3	4	3	1	2	0	0.008692	0	0	0.111557	0.102865	0.008692	0.100417	0.102865	0.070778	0.002448	0.016596	0.002448	100	0.109109	92.034	1.3	0.1	100	100	100	100	92.21	Central Agric	Central Agric West	Central Agric West	5.7	1
5.7.0	928	23.9	-20.1	5	5	5	3	1	0	0	0.009807	0	0	0	0.045965	0.036158	0.009807	0.036158	0.028507	0.002577	0	0	0	-99	0.045965	78.664	0.7	0.16	100			100	74.4	Central Agric	Central Agric West	Central Agric West	5.7	1
5.7.0	1252	25.3	-21.1	3	3	1	3	2	2	2	0.010061	0.010182	0.008072	0	0.03436	0.006046	0.028314	0.005136	0.005659	0.00091	0.00091	0.00091	0.00091	100	0.033451	15.354	0.3	0.23	100	100	100	100	16.66	Central Agric	Central Agric West	Central Agric West	5.7	1
5.7.0	1016	24.3	-21.3	2	2	2	2	0	0	0	0.013677	0	0	0	0.354547	0.34087	0.013677	0.34087	0.34087	0	0	0	0	-99	0.354547	96.142	4.3	0.16				100	96.14	Central Agric	Central Agric West	Central Agric West	5.7	1
5.7.0	1198	25.1	-22.5	5	5	4	4	2	1	1	0.017256	0	0	0	0.2823	0.265044	0.017256	0.258122	0.051432	0.022363	0.006922	0.006922	0.006922	100	0.275378	93.734	3.4	0.21	100	100	100	100	74.88	Central Agric	Central Agric West	Central Agric West	5.7	1
5.7.0	1251	25.3	-21.3	3	3	2	3	2	1	1	0.025152	0	0	0	0.057084	0.031931	0.025152	0.024584	0.031931	0.011414	0.007348	0.007348	0.007348	100	0.049736	49.429	0.9	0.4	100	100	100	100	55.94	Central Agric	Central Agric West	Central Agric West	5.7	1
5.7.0	1393	25.9	-21.1	1	1	0	1	1	1	1	0.115368	0	0	0	0.118935	0.003567	0.115368	0	0.003567	0.003567	0.003567	0.003567	0.003567	100	0.115368	0	1	0.92	100	100	100	100	3	Central Agric	Central Agric West	Central Agric West	5.7	1
5.7.0	1015	24.3	-21.5	8	8	6	7	4	2	3	0.13702	0	0	0	0.812286	0.675266	0.13702	0.667972	0.66207	0.036607	0.007294	0.009405	0.007294	100	0.804992	82.979	9.8	1.64	100	100	100	100	82.85	Central Agric	Central Agric West	Central Agric West	5.7	1
5.7.0	1340	25.7	-22.3	2	2	1	2	2	1	1	0.170888	0	0	0.079076	0.263913	0.013949	0.249964	0.0122	0.0122	0.013949	0.00175	0.00175	0.080826	2.165	0.183088	6.663	3.2	3	14.99	2.17	2.17	13.37	4.65	Central Agric	Central Agric West	Central Agric West	5.7	1
5.7.0	1390	25.9	-21.7	2	2	2	2	1	0	0	0.180335	0.02349	0.012509	0	0.255608	0.039275	0.216333	0.039275	0.039275	0.034346	0	0	0	-99	0.255609	15.365	3.1	2.6	100			100	15.37	Central Agric	Central Agric West	Central Agric West	5.7	1
5.7.0	1249	25.3	-21.7	2	2	1	1	1	1	1	0.201218	0	0.01009	0	0.237783	0.026474	0.211308	0.024611	0	0.001863	0.001863	0.001863	0.001863	100	0.235919	10.432	2.9	2.54	100	100	100		0	Central Agric	Central Agric West	Central Agric West	5.7	1
5.7.0	1337	25.7	-22.9	2	2	2	2	1	0	0	0.21135	0	0.039677	0	0.261513	0.010486	0.251026	0.010486	0.010486	0.004067	0	0	0	-99	0.261513	4.01	3.1	3.01	100			100	4.01	Central Agric	Central Agric West	Central Agric West	5.7	1
5.7.0	1482	26.3	-22.1	3	3	1	3	3	2	2	0.229794	0.112995	0.004886	0	0.36204	0.014365	0.347675	0.011399	0.012577	0.014365	0.002966	0.002966	0.002966	100	0.359074	3.175	4.3	4.17	100	100	100	100	3.49	Central Agric	Central Agric West	Central Agric West	5.7	1
5.7.0	973	24.1	-20.5	8	8	6	8	4	2	3	0.250468	0	0.009661	0	0.643827	0.383697	0.26013	0.381605	0.382557	0.02403	0.002092	0.005565	0.002092	100	0.641734	59.465	7.7	3.12	100	100	100	100	59.52	Central Agric	Central Agric West	Central Agric West	5.7	1
5.7.0	1346	25.7	-21.1	1	1	0	1	1	1	1	0.2887	0	0	0	0.303202	0.014502	0.2887	0	0.014502	0.014502	0.014502	0.014502	0.014502	100	0.2887	0	2.4	2.31	100	100	100	100	4.78	Central Agric	Central Agric West	Central Agric West	5.7	1
5.7.0	1153	24.9	-22.1	2	2	1	2	2	1	1	0.29024	0.006912	0	0	0.304783	0.007631	0.297152	0.006266	0.006266	0.007631	0.001366	0.001366	0.001366	100	0.303418	2.065	4.9	4.75	100	100	100	100	2.07	Central Agric	Central Agric West	Central Agric West	5.7	1
5.7.0	1439	26.1	-21.3	2	2	1	2	2	1	1	0.330037	0	0.024518	0	0.373531	0.018975	0.354555	0.017794	0.018975	0.018975	0.001182	0.001182	0.001182	100	0.372349	4.779	6	5.67	100	100	100	100	5.08	Central Agric	Central Agric West	Central Agric West	5.7	1
5.7.0	1389	25.9	-21.9	1	1	0	1	1	1	1	0.349987	0.021038	0.016679	0.10031	0.489194	0.001181	0.488013	0	0.001181	0.001181	0.001181	0.001181	0.101491	1.164	0.387704	0	5.9	5.86	1.16	1.16	1.16	1.16	0.24	Central Agric	Central Agric West	Central Agric West	5.7	1
5.7.0	925	23.9	-20.7	5	5	3	5	4	2	3	0.35644	0.010903	0	0	0.389955	0.022612	0.367343	0.021239	0.021629	0.02057	0.001373	0.007132	0.001373	100	0.388582	5.466	4.7	4.41	100	100	100	100	5.56	Central Agric	Central Agric West	Central Agric West	5.7	1
5.7.0	1248	25.3	-21.9	1	1	0	1	1	1	1	0.380168	0.008485	0.035315	0	0.425276	0.001309	0.423967	0	0.001309	0.001309	0.001309	0.001309	0.001309	100	0.423968	0	5.1	5.09	100	100	100	100	0.31	Central Agric	Central Agric West	Central Agric West	5.7	1
5.7.0	1437	26.1	-21.7	4	4	2	4	3	2	2	0.40613	0	0.009807	0	0.471722	0.055785	0.415937	0.053913	0.054913	0.016559	0.001872	0.001872	0.001872	100	0.46985	11.475	16	14.15	100	100	100	100	11.66	Central Agric	Central Agric West	Central Agric West	5.7	1
5.7.0	1299	25.5	-21.1	1	1	0	1	1	1	1	0.435375	0.002686	0.012006	0	0.450351	0.000284	0.450067	0	0	0.000284	0.000284	0.000284	0.000284	100	0.450067	0	3.6	3.6	100	100	100		0	Central Agric	Central Agric West	Central Agric West	5.7	1
5.7.0	1202	25.1	-21.7	2	2	1	2	2	1	1	0.437427	0	0.015038	0	0.464977	0.012512	0.452465	0.011594	0.011594	0.012512	0.000918	0.000918	0.000918	100	0.464059	2.498	5.6	5.43	100	100	100	100	2.5	Central Agric	Central Agric West	Central Agric West	5.7	1
5.7.0	1434	26.1	-22.3	5	5	2	5	3	3	3	0.463145	0.007375	0	0	0.502305	0.031785	0.47052	0.023605	0.027315	0.00818	0.00818	0.00818	0.00818	100	0.494125	4.777	6	5.65	100	100	100	100	5.49	Central Agric	Central Agric West	Central Agric West	5.7	1
5.7.0	1336	25.7	-23.1	3	3	1	3	3	2	2	0.464596	0	0	0	0.474031	0.009435	0.464596	0.007374	0.008555	0.009435	0.002061	0.002061	0.002061	100	0.47197	1.562	5.7	5.58	100	100	100	100	1.81	Central Agric	Central Agric West	Central Agric West	5.7	1
5.7.0	1154	24.9	-21.9	4	4	3	4	3	1	2	0.482184	0.033759	0.019155	0	0.635565	0.100467	0.535098	0.099295	0.099295	0.026467	0.001171	0.011696	0.001171	100	0.634393	15.652	10.2	8.56	100	100	100	100	15.65	Central Agric	Central Agric West	Central Agric West	5.7	1
5.7.0	1339	25.7	-22.5	1	1	0	1	1	1	1	0.482244	0.018266	0.065166	0.02224	0.589847	0.001931	0.587916	0	0	0.001931	0.001931	0.001931	0.024171	7.989	0.565676	0	7.1	7.06	7.99	7.99	7.99	0	0	Central Agric	Central Agric West	Central Agric West	5.7	1
5.7.0	1384	25.9	-22.9	2	2	2	2	1	0	0	0.486855	0	0	0	0.522538	0.035682	0.486855	0.035682	0.035682	0.016338	0	0	0	-99	0.522537	6.829	6.3	5.84	100			100	6.83	Central Agric	Central Agric West	Central Agric West	5.7	1
5.7.0	975	24.1	-20.1	4	4	2	4	3	2	2	0.521773	0.003268	0	0	0.549988	0.024948	0.52504	0.023975	0.024557	0.022092	0.000973	0.000973	0.000973	100	0.549016	4.367	6.6	6.3	100	100	100	100	4.47	Central Agric	Central Agric West	Central Agric West	5.7	1
5.7.0	1250	25.3	-21.5	3	3	2	3	2	1	1	0.528198	0	0	0	0.547874	0.019676	0.528198	0.017745	0.017745	0.005998	0.001931	0.001931	0.001931	100	0.545943	3.25	8.8	8.45	100	100	100	100	3.25	Central Agric	Central Agric West	Central Agric West	5.7	1
5.7.0	1345	25.7	-21.3	1	1	1	1	1	0	0	0.545424	0.025119	0.012414	0	0.586685	0.003728	0.582957	0.003728	0.003728	0.003728	0	0	0	-99	0.586685	0.635	9.4	9.33	100			100	0.64	Central Agric	Central Agric West	Central Agric West	5.7	1
5.7.0	1341	25.7	-22.1	1	1	1	1	1	0	0	0.561718	0	0.010861	0	0.590616	0.018037	0.572579	0.018037	0.018037	0.018037	0	0	0	-99	0.590616	3.054	7.1	6.87	100			100	3.05	Central Agric	Central Agric West	Central Agric West	5.7	1
5.7.0	1430	26.1	-23.1	3	3	1	3	3	2	2	0.575194	0	0.063838	0	0.646812	0.00778	0.639032	0.003672	0.006036	0.00778	0.004108	0.004108	0.004108	100	0.642704	0.571	10.3	10.22	100	100	100	100	0.94	Central Agric	Central Agric West	Central Agric West	5.7	1
5.7.0	1579	26.7	-21.5	4	4	2	4	3	2	2	0.577725	0.017384	0.020673	0	0.674262	0.05848	0.615781	0.038102	0.057561	0.027887	0.020378	0.020378	0.020378	100	0.653884	5.827	10.8	9.85	100	100	100	100	8.55	Central Agric	Central Agric West	Central Agric West	5.7	1
5.7.0	1347	25.7	-20.9	2	2	1	2	2	1	1	0.617756	0	0	0	0.637833	0.020077	0.617756	0.001806	0.020077	0.020077	0.018271	0.018271	0.018271	100	0.619562	0.291	5.1	4.94	100	100	100	100	3.15	Central Agric	Central Agric West	Central Agric West	5.7	1
5.7.0	1438	26.1	-21.5	2	2	1	2	2	1	1	0.625238	0	0.053183	0	0.714409	0.035988	0.678421	0.031624	0.035988	0.035988	0.004363	0.004363	0.004363	100	0.710045	4.454	8.6	8.14	100	100	100	100	5.04	Central Agric	Central Agric West	Central Agric West	5.7	1
5.7.0	1525	26.5	-22.9	1	1	0	1	1	1	1	0.635096	0	0.019982	0.125025	0.840486	0.060383	0.780103	0	0.060383	0.060383	0.060383	0.060383	0.185408	32.568	0.655078	0	13.4	12.48	32.57	32.57	32.57	32.57	7.18	Central Agric	Central Agric West	Central Agric West	5.7	1
5.7.0	1296	25.5	-21.7	5	5	3	4	2	2	2	0.669721	0	0.019964	0	0.804426	0.114741	0.689685	0.105032	0.08621	0.009709	0.009709	0.009709	0.009709	100	0.794717	13.216	9.7	8.28	100	100	100	100	11.11	Central Agric	Central Agric West	Central Agric West	5.7	1
5.7.0	1572	26.7	-22.9	2	2	1	2	1	1	1	0.67242	0	0.050291	0	0.755056	0.032345	0.722711	0.017273	0.032345	0.015072	0.015072	0.015072	0.015072	100	0.739984	2.334	12.1	11.56	100	100	100	100	4.28	Central Agric	Central Agric West	Central Agric West	5.7	1
5.7.0	1388	25.9	-22.1	2	2	1	2	2	1	1	0.699588	0	0.004399	0.121618	0.837449	0.011844	0.825605	0.004084	0.004084	0.011844	0.00776	0.00776	0.129378	5.998	0.708071	0.577	10.1	9.91	8.87	6	6	3.25	0.49	Central Agric	Central Agric West	Central Agric West	5.7	1
5.7.0	1484	26.3	-21.7	3	3	2	3	2	1	1	0.716558	0	0.026882	0	0.933356	0.189917	0.74344	0.183115	0.183115	0.026153	0.006802	0.006802	0.006802	100	0.926555	19.763	31.7	25.29	100	100	100	100	19.76	Central Agric	Central Agric West	Central Agric West	5.7	1
5.7.0	974	24.1	-20.3	4	4	2	4	3	2	2	0.721488	0.019481	0.033236	0	0.782468	0.008264	0.774204	0.007039	0.007483	0.005944	0.001225	0.001225	0.001225	100	0.781244	0.901	9.4	9.29	100	100	100	100	0.96	Central Agric	Central Agric West	Central Agric West	5.7	1
5.7.0	1392	25.9	-21.3	2	2	2	2	1	0	0	0.723666	0	0.016679	0.163878	0.927566	0.023343	0.904222	0.023343	0.023343	0.011005	0	0	0.163878	0	0.763688	3.057	14.8	14.47	6.29	0	0	12.47	2.52	Central Agric	Central Agric West	Central Agric West	5.7	1
5.7.0	972	24.1	-20.7	4	4	3	4	2	1	1	0.731124	0.060981	0.018423	0.005868	0.836942	0.020546	0.816396	0.020201	0.020201	0.01305	0.000346	0.000346	0.006214	5.568	0.830729	2.432	10	9.8	68.98	5.57	5.57	77.49	2.41	Central Agric	Central Agric West	Central Agric West	5.7	1
5.7.0	927	23.9	-20.3	3	3	2	3	2	1	1	0.76486	0.055842	0.196418	0.070188	1.09943	0.012118	1.08731	0.01183	0.01183	0.002999	0.000288	0.000288	0.070476	0.409	1.02895	1.15	13.2	13.05	4.1	0.41	0.41	14.42	1.08	Central Agric	Central Agric West	Central Agric West	5.7	1
5.7.0	1528	26.5	-22.3	1	1	0	1	1	1	1	0.791021	0	0	0	0.794667	0.003646	0.791021	0	0	0.003646	0.003646	0.003646	0.003646	100	0.791021	0	15.9	15.82	100	100	100		0	Central Agric	Central Agric West	Central Agric West	5.7	1
5.7.0	1521	26.5	-23.7	2	2	0	2	2	2	2	0.870858	0	0.018167	0.053866	0.973736	0.030845	0.942891	0	0.030024	0.030845	0.030845	0.030845	0.084711	36.412	0.889025	0	11.7	11.32	36.41	36.41	36.41	35.79	3.09	Central Agric	Central Agric West	Central Agric West	5.7	1
5.7.0	1483	26.3	-21.9	3	3	2	3	2	1	1	0.883979	0	0.050659	0.005647	0.954474	0.014189	0.940285	0.008307	0.008307	0.00898	0.005883	0.005883	0.01153	51.023	0.942945	0.881	32.5	31.98	61.39	51.02	51.02	59.53	0.88	Central Agric	Central Agric West	Central Agric West	5.7	1
5.7.0	1567	26.7	-23.9	5	5	3	5	2	2	2	0.885839	0.008741	0.094026	0	1.17787	0.189267	0.988607	0.178171	0.188343	0.011096	0.011096	0.011096	0.011096	100	1.16678	15.27	14.1	11.87	100	100	100	100	16	Central Agric	Central Agric West	Central Agric West	5.7	1
5.7.0	1474	26.3	-23.7	0	0	0	0	0	0	0	0.976515	0	0.018999	0	0.995515	0	0.995515	0	0	0	0	0	0	-99	0.995514	0	8	7.96					0	Central Agric	Central Agric West	Central Agric West	5.7	1
5.7.0	1247	25.3	-22.1	4	4	2	4	3	2	2	0.98471	0.034551	0.129555	0	1.17399	0.025174	1.14881	0.021125	0.024346	0.015221	0.004049	0.004049	0.004049	100	1.16994	1.806	14.1	13.79	100	100	100	100	2.08	Central Agric	Central Agric West	Central Agric West	5.7	1
5.7.0	1386	25.9	-22.5	3	3	2	3	2	1	1	1.02723	0.051785	0.031671	0	1.20704	0.096361	1.11068	0.093451	0.093451	0.011079	0.00291	0.00291	0.00291	100	1.20413	7.761	14.5	13.33	100	100	100	100	7.76	Central Agric	Central Agric West	Central Agric West	5.7	1
5.7.0	1569	26.7	-23.5	3	3	2	3	2	1	1	1.0353	0	0.045497	0.028382	1.12832	0.019146	1.10918	0.018222	0.018222	0.012601	0.000924	0.000924	0.029306	3.153	1.09902	1.658	18.1	17.75	30.75	3.15	3.15	39.1	1.62	Central Agric	Central Agric West	Central Agric West	5.7	1
5.7.0	1432	26.1	-22.7	5	5	3	5	3	2	2	1.03775	0.007375	0.081829	0.029931	1.19421	0.03733	1.15688	0.02516	0.02995	0.016255	0.01217	0.01217	0.042101	28.907	1.15211	2.184	14.3	13.89	35.19	28.91	28.91	50.02	2.52	Central Agric	Central Agric West	Central Agric West	5.7	1
5.7.0	1383	25.9	-23.1	0	0	0	0	0	0	0	1.074	0.058387	0.080335	0.041232	1.25395	0	1.25395	0	0	0	0	0	0.041232	0	1.21272	0	15.1	15.05	0	0	0	0	0	Central Agric	Central Agric West	Central Agric West	5.7	1
5.7.0	1532	26.5	-21.5	2	2	1	2	2	1	1	1.07433	0	0.097137	0.04794	1.25724	0.037838	1.2194	0.036919	0.036919	0.037838	0.000919	0.000919	0.048859	1.881	1.20838	3.055	15.1	14.64	44.11	1.88	1.88	43.51	2.94	Central Agric	Central Agric West	Central Agric West	5.7	1
5.7.0	1385	25.9	-22.7	1	1	0	1	1	1	1	1.11407	0.018347	0.035014	0	1.17325	0.00582	1.16743	0	0	0.00582	0.00582	0.00582	0.00582	100	1.16743	0	14.1	14.01	100	100	100		0	Central Agric	Central Agric West	Central Agric West	5.7	1
5.7.0	1387	25.9	-22.3	1	1	0	1	1	1	1	1.21188	0	0	0	1.2146	0.002722	1.21188	0	0	0.002722	0.002722	0.002722	0.002722	100	1.21188	0	14.6	14.55	100	100	100		0	Central Agric	Central Agric West	Central Agric West	5.7	1
5.7.0	1203	25.1	-21.5	1	1	0	1	1	1	1	1.22455	0	0	0	1.22636	0.001809	1.22455	0	0	0.001809	0.001809	0.001809	0.001809	100	1.22455	0	19.6	19.59	100	100	100		0	Central Agric	Central Agric West	Central Agric West	5.7	1
5.7.0	1391	25.9	-21.5	3	3	2	3	2	1	1	1.25871	0.016477	0.029188	0.103639	1.42362	0.015603	1.40801	0.012588	0.015603	0.010352	0.003015	0.003015	0.106654	2.827	1.31696	0.956	17.1	16.9	9.08	2.83	2.83	13.09	1.1	Central Agric	Central Agric West	Central Agric West	5.7	1
5.7.0	1156	24.9	-21.5	3	3	2	3	2	1	1	1.29851	0.052152	0.031009	0	1.44239	0.060713	1.38167	0.05981	0.05981	0.008643	0.000903	0.000903	0.000903	100	1.44148	4.149	17.3	16.59	100	100	100	100	4.15	Central Agric	Central Agric West	Central Agric West	5.7	1
5.7.0	1479	26.3	-22.7	2	2	0	2	2	2	2	1.30639	0.008692	0.024996	0.12084	1.49124	0.030323	1.46092	0	0.026847	0.030323	0.030323	0.030323	0.151163	20.06	1.34008	0	29.8	29.22	20.06	20.06	20.06	18.18	1.8	Central Agric	Central Agric West	Central Agric West	5.7	1
5.7.0	1435	26.1	-22.1	5	5	2	5	4	3	3	1.307	0.007375	0.11691	0.067024	1.62914	0.130828	1.49831	0.108212	0.117228	0.0259	0.022616	0.022616	0.08964	25.23	1.5395	7.029	19.6	17.99	27.87	25.23	25.23	63.62	7.26	Central Agric	Central Agric West	Central Agric West	5.7	1
5.7.0	1344	25.7	-21.5	1	1	0	1	1	1	1	1.32649	0.020878	0.037307	0	1.38567	0.000997	1.38467	0	0.000997	0.000997	0.000997	0.000997	0.000997	100	1.38467	0	16.6	16.62	100	100	100	100	0.07	Central Agric	Central Agric West	Central Agric West	5.7	1
5.7.0	1298	25.5	-21.3	4	4	2	4	3	2	2	1.33864	0.080734	0.038	0.151009	1.62978	0.021397	1.60838	0.016346	0.017308	0.008797	0.005051	0.005051	0.15606	3.237	1.47372	1.109	26.1	25.73	5.5	3.24	3.24	10.28	1.06	Central Agric	Central Agric West	Central Agric West	5.7	1
5.7.0	1673	27.1	-21.5	2	2	1	2	2	1	1	1.35095	0	0.016213	0	1.37567	0.00851	1.36716	0.006747	0.006747	0.00851	0.001763	0.001763	0.001763	100	1.37391	0.491	46.8	46.5	100	100	100	100	0.49	Central Agric	Central Agric West	Central Agric West	5.7	1
5.7.0	1244	25.3	-22.7	3	3	2	2	1	1	1	1.41037	0.006956	0.02736	0	1.51704	0.072346	1.44469	0.067858	0.057739	0.004488	0.004488	0.004488	0.004488	100	1.51255	4.486	18.2	17.34	100	100	100	100	3.84	Central Agric	Central Agric West	Central Agric West	5.7	1
5.7.0	971	24.1	-20.9	5	5	3	5	3	2	2	1.4152	0.011149	0.002107	0	1.55343	0.124975	1.42846	0.116967	0.123334	0.077054	0.008007	0.008007	0.008007	100	1.54543	7.569	18.6	17.15	100	100	100	100	7.95	Central Agric	Central Agric West	Central Agric West	5.7	1
5.7.0	1017	24.3	-21.1	2	2	1	2	2	1	1	1.43665	0.016881	0.010037	0	1.47825	0.01468	1.46357	0.013609	0.013609	0.01468	0.001071	0.001071	0.001071	100	1.47718	0.921	23.7	23.42	100	100	100	100	0.92	Central Agric	Central Agric West	Central Agric West	5.7	1
5.7.0	1480	26.3	-22.5	3	3	0	3	3	3	3	1.44061	0.008218	0.056851	0.022235	1.55408	0.026164	1.52791	0	0.015586	0.026164	0.026164	0.026164	0.048399	54.059	1.50568	0	31.1	30.56	54.06	54.06	54.06	41.21	1.01	Central Agric	Central Agric West	Central Agric West	5.7	1
5.7.0	1436	26.1	-21.9	2	2	2	2	1	0	0	1.50121	0	0.023762	0	1.59182	0.066847	1.52498	0.066847	0.066847	0.003106	0	0	0	-99	1.59182	4.199	19.1	18.31	100			100	4.2	Central Agric	Central Agric West	Central Agric West	5.7	1
5.7.0	1342	25.7	-21.9	2	2	2	2	1	0	0	1.61854	0.037624	0.012414	0	1.73039	0.061807	1.66858	0.061807	0.061807	0.055921	0	0	0	-99	1.73039	3.572	20.8	20.03	100			100	3.57	Central Agric	Central Agric West	Central Agric West	5.7	1
5.7.0	1295	25.5	-21.9	3	3	1	3	2	2	2	1.62779	0	0.021295	0	1.66981	0.020723	1.64908	0.0168	0.018511	0.003923	0.003923	0.003923	0.003923	100	1.66588	1.008	20	19.8	100	100	100	100	1.11	Central Agric	Central Agric West	Central Agric West	5.7	1
5.7.0	1019	24.3	-20.7	2	2	2	2	1	0	0	1.67566	0.01413	0.013878	0	1.74574	0.042078	1.70366	0.042078	0.042078	0.018069	0	0	0	-99	1.74574	2.41	27.9	27.26	100			100	2.41	Central Agric	Central Agric West	Central Agric West	5.7	1
5.7.0	1429	26.1	-23.3	2	2	1	2	2	1	1	1.67755	0	0.039247	0	1.74973	0.032932	1.7168	0.029444	0.029444	0.032932	0.003488	0.003488	0.003488	100	1.74625	1.686	14	13.73	100	100	100	100	1.69	Central Agric	Central Agric West	Central Agric West	5.7	1
5.7.0	1294	25.5	-22.1	3	3	1	3	3	2	2	1.72327	0.048763	0.086388	0	1.91141	0.052984	1.85842	0.030218	0.040764	0.052984	0.022766	0.022766	0.022766	100	1.88864	1.6	22.9	22.31	100	100	100	100	2.15	Central Agric	Central Agric West	Central Agric West	5.7	1
5.7.0	1343	25.7	-21.7	4	4	1	4	4	3	3	1.76554	0.117221	0.052178	0.205187	2.17334	0.033219	2.14013	0.014912	0.032484	0.033219	0.018307	0.018307	0.223494	8.191	1.94985	0.765	26.1	25.69	13.93	8.19	8.19	13.67	1.5	Central Agric	Central Agric West	Central Agric West	5.7	1
5.7.0	1568	26.7	-23.7	2	2	1	2	2	1	1	1.78785	0	0.010395	0.043415	1.84925	0.007589	1.84166	0.003892	0.003892	0.007589	0.003697	0.003697	0.047112	7.847	1.80214	0.216	29.6	29.47	14.88	7.85	7.85	8.23	0.21	Central Agric	Central Agric West	Central Agric West	5.7	1
5.7.0	1522	26.5	-23.5	5	5	2	5	4	3	3	1.79114	0	0.081169	0.030901	2.11376	0.210544	1.90321	0.068146	0.2048	0.199287	0.142397	0.142397	0.173298	82.169	1.94046	3.512	25.4	22.85	86.58	82.17	82.17	86.89	9.72	Central Agric	Central Agric West	Central Agric West	5.7	1
5.7.0	1485	26.3	-21.5	3	3	2	3	2	1	1	1.85047	0.013913	0.010336	0.095984	2.24186	0.271158	1.9707	0.269504	0.269504	0.051206	0.001655	0.001655	0.097639	1.695	2.14422	12.569	35.9	31.53	34.79	1.7	1.7	73.74	12.03	Central Agric	Central Agric West	Central Agric West	5.7	1
5.7.0	1529	26.5	-22.1	1	1	0	1	1	1	1	1.86111	0	0.30595	0	2.16955	0.002491	2.16706	0	0.002491	0.002491	0.002491	0.002491	0.002491	100	2.16706	0	17.4	17.34	100	100	100	100	0.11	Central Agric	Central Agric West	Central Agric West	5.7	1
5.7.0	1531	26.5	-21.7	3	3	2	3	2	1	1	1.91272	0.095611	0.105354	0.018696	2.20604	0.073658	2.13238	0.067083	0.067083	0.037439	0.006576	0.006576	0.025272	26.021	2.18077	3.076	35.3	34.12	66.69	26.02	26.02	78.2	3.05	Central Agric	Central Agric West	Central Agric West	5.7	1
5.7.0	1431	26.1	-22.9	5	5	2	5	4	3	3	1.92434	0	0.013155	0	2.01423	0.076728	1.9375	0.065687	0.069938	0.038034	0.011041	0.011041	0.011041	100	2.00319	3.279	52.3	50.32	100	100	100	100	3.48	Central Agric	Central Agric West	Central Agric West	5.7	1
5.7.0	1481	26.3	-22.3	4	4	1	4	4	3	3	1.98312	0	0.045951	0.066706	2.12478	0.029004	2.09577	0.011188	0.025529	0.029004	0.017816	0.017816	0.084522	21.079	2.04026	0.548	25.5	25.16	30.3	21.08	21.08	27.68	1.2	Central Agric	Central Agric West	Central Agric West	5.7	1
5.7.0	1428	26.1	-23.5	3	3	1	3	2	2	2	1.99686	0	0.019639	0.017851	2.07495	0.040596	2.03435	0.038646	0.039434	0.001951	0.001951	0.001951	0.019802	9.853	2.05514	1.88	16.6	16.27	9.85	9.85	9.85	68.84	1.9	Central Agric	Central Agric West	Central Agric West	5.7	1
5.7.0	1382	25.9	-23.3	3	3	1	3	3	2	2	2.06803	0.016932	0.039855	0.137031	2.28123	0.019384	2.26185	0.011309	0.018489	0.019384	0.008075	0.008075	0.145106	5.565	2.13612	0.529	27.4	27.15	12.39	5.56	5.56	11.89	0.81	Central Agric	Central Agric West	Central Agric West	5.7	1
5.7.0	1433	26.1	-22.5	3	3	1	3	3	2	2	2.10986	0	0.039466	0	2.17207	0.022748	2.14932	0.006567	0.016147	0.022748	0.01618	0.01618	0.01618	100	2.15589	0.305	26.1	25.8	100	100	100	100	0.75	Central Agric	Central Agric West	Central Agric West	5.7	1
5.7.0	1476	26.3	-23.3	3	3	2	3	2	1	1	2.17515	0	0.108971	0.018326	2.3578	0.05535	2.30245	0.054554	0.054554	0.044769	0.000796	0.000796	0.019122	4.163	2.33868	2.333	18.9	18.42	70.95	4.16	4.16	74.85	2.31	Central Agric	Central Agric West	Central Agric West	5.7	1
5.7.0	1297	25.5	-21.5	2	2	0	2	2	2	2	2.23991	0.082278	0.04392	0.241204	2.61417	0.006859	2.60731	0	0.002411	0.006859	0.006859	0.006859	0.248063	2.765	2.36611	0	41.8	41.72	2.77	2.77	2.77	0.99	0.09	Central Agric	Central Agric West	Central Agric West	5.7	1
5.7.0	1478	26.3	-22.9	3	3	0	3	3	3	3	2.26117	0.017384	0.150538	0.03998	2.54473	0.075655	2.46907	0	0.074786	0.075655	0.075655	0.075655	0.115635	65.426	2.42909	0	254.5	246.9	65.43	65.43	65.43	65.16	2.94	Central Agric	Central Agric West	Central Agric West	5.7	1
5.7.0	1523	26.5	-23.3	3	3	1	3	3	2	2	2.30199	0.031043	0.058096	0.184544	2.59579	0.020117	2.57568	0.006693	0.016834	0.020117	0.013424	0.013424	0.197968	6.781	2.39783	0.279	31.2	30.92	9.83	6.78	6.78	8.36	0.65	Central Agric	Central Agric West	Central Agric West	5.7	1
5.7.0	1338	25.7	-22.7	2	2	1	2	2	1	1	2.31271	0	0.081778	0.051893	2.45626	0.009883	2.44638	0.008133	0.008133	0.009883	0.00175	0.00175	0.053643	3.262	2.40262	0.339	29.5	29.37	16	3.26	3.26	13.55	0.33	Central Agric	Central Agric West	Central Agric West	5.7	1
5.7.0	926	23.9	-20.5	3	3	2	3	2	1	1	2.31514	0.006089	0.003494	0.051035	2.391	0.015237	2.37576	0.014846	0.015237	0.004315	0.000391	0.000391	0.051426	0.76	2.33957	0.635	28.7	28.52	7.8	0.76	0.76	22.99	0.64	Central Agric	Central Agric West	Central Agric West	5.7	1
5.7.0	1020	24.3	-20.5	4	4	2	4	3	2	2	2.39877	0.003714	0.064268	0	2.51437	0.047616	2.46676	0.045462	0.046375	0.022538	0.002154	0.002154	0.002154	100	2.51222	1.81	30.2	29.61	100	100	100	100	1.85	Central Agric	Central Agric West	Central Agric West	5.7	1
5.7.0	1201	25.1	-21.9	3	3	2	3	2	1	1	2.417	0.004215	0.010025	0	2.45833	0.02709	2.43124	0.026365	0.026365	0.017884	0.000726	0.000726	0.000726	100	2.4576	1.073	29.5	29.19	100	100	100	100	1.07	Central Agric	Central Agric West	Central Agric West	5.7	1
5.7.0	1063	24.5	-21.3	2	2	0	2	2	2	2	2.62577	0.093648	0.04561	0	2.76805	0.003022	2.76503	0	0.001221	0.003022	0.003022	0.003022	0.003022	100	2.76503	0	44.3	44.24	100	100	100	100	0.04	Central Agric	Central Agric West	Central Agric West	5.7	1
5.7.0	1616	26.9	-23.5	1	1	0	1	1	1	1	2.68045	0	0.112172	0.157055	4.80804	1.85836	2.94968	0	1.85836	1.85836	1.85836	1.85836	2.01542	92.207	2.79263	0	76.9	47.19	92.21	92.21	92.21	92.21	38.65	Central Agric	Central Agric West	Central Agric West	5.7	1
5.7.0	924	23.9	-20.9	3	3	1	3	2	2	2	2.84956	0.061295	0.015534	0.137003	3.08237	0.018979	3.06339	0.008291	0.018629	0.010688	0.010688	0.010688	0.147691	7.237	2.93468	0.283	37	36.78	7.24	7.24	7.24	11.97	0.6	Central Agric	Central Agric West	Central Agric West	5.7	1
5.7.0	1475	26.3	-23.5	1	1	1	1	1	0	0	2.85043	0.015052	0.078547	0.020363	2.99517	0.030776	2.96439	0.030776	0.030776	0.030776	0	0	0.020363	0	2.97481	1.035	24	23.72	60.18	0	0	60.18	1.03	Central Agric	Central Agric West	Central Agric West	5.7	1
5.7.0	1626	26.9	-21.5	3	3	2	3	2	1	1	2.9337	0	0.010336	0	3.12354	0.179499	2.94404	0.17778	0.17778	0.075606	0.001719	0.001719	0.001719	100	3.12182	5.695	81.1	76.47	100	100	100	100	5.69	Central Agric	Central Agric West	Central Agric West	5.7	1
5.7.0	1578	26.7	-21.7	2	2	1	2	2	1	1	3.40387	0	0.025841	0.03429	3.48294	0.018936	3.464	0.01548	0.01548	0.018936	0.003456	0.003456	0.037746	9.156	3.44519	0.449	55.7	55.42	35.58	9.16	9.16	31.1	0.44	Central Agric	Central Agric West	Central Agric West	5.7	1
5.7.0	1293	25.5	-22.3	5	5	3	5	3	2	2	3.57767	0.024382	0.059778	0.442779	4.1507	0.046085	4.10461	0.032376	0.038585	0.033844	0.013709	0.013709	0.456488	3.003	3.69421	0.876	49.8	49.28	7.1	3	3	8.02	0.93	Central Agric	Central Agric West	Central Agric West	5.7	1
5.7.0	1292	25.5	-22.5	3	3	1	3	3	2	2	3.89973	0	0.10183	0.24282	4.26047	0.016086	4.24438	0.003982	0.011393	0.016086	0.012105	0.012105	0.254925	4.748	4.00554	0.099	51.1	50.95	6.21	4.75	4.75	4.48	0.27	Central Agric	Central Agric West	Central Agric West	5.7	1
5.7.0	1530	26.5	-21.9	3	3	1	3	3	2	2	4.4671	0	0.225822	0.073328	4.77413	0.007874	4.76625	0.006153	0.007143	0.007874	0.001721	0.001721	0.075049	2.293	4.69908	0.131	162.4	162.1	9.7	2.29	2.29	8.88	0.15	Central Agric	Central Agric West	Central Agric West	5.7	1
5.7.0	1290	25.5	-22.9	4	4	2	4	3	2	2	4.59753	0.026172	0.016675	0.167701	4.83778	0.029705	4.80808	0.014993	0.022432	0.023177	0.014713	0.014713	0.182414	8.066	4.65537	0.322	58.1	57.72	12.14	8.07	8.07	11.8	0.46	Central Agric	Central Agric West	Central Agric West	5.7	1
5.7.0	1018	24.3	-20.9	4	4	2	4	3	2	2	4.84972	0.141863	0.063131	0.043702	5.25628	0.157861	5.09842	0.118095	0.157094	0.138393	0.039766	0.039766	0.083468	47.642	5.17281	2.283	42.1	40.79	76	47.64	47.64	78.24	2.99	Central Agric	Central Agric West	Central Agric West	5.7	1
5.7.0	1200	25.1	-22.1	2	2	1	2	2	1	1	5.63915	0.130621	0.012995	0.041367	5.84372	0.019593	5.82413	0.017351	0.017351	0.019593	0.002242	0.002242	0.043609	5.141	5.80011	0.299	93.5	93.19	32.14	5.14	5.14	29.55	0.3	Central Agric	Central Agric West	Central Agric West	5.7	1
5.7.0	1107	24.7	-21.9	2	2	1	2	2	1	1	6.3953	0.072361	0.027423	0.030811	6.53386	0.007966	6.5259	0.006438	0.006438	0.007966	0.001528	0.001528	0.032339	4.725	6.50152	0.099	104.5	104.4	20.54	4.72	4.72	17.28	0.1	Central Agric	Central Agric West	Central Agric West	5.7	1
5.7.0	1199	25.1	-22.3	4	4	2	4	3	2	2	6.44016	0.06421	0.043842	0.127743	6.69708	0.02112	6.67596	0.019473	0.020354	0.015654	0.001646	0.001646	0.129389	1.272	6.56769	0.296	107.2	106.8	10.92	1.27	1.27	13.74	0.3	Central Agric	Central Agric West	Central Agric West	5.7	1
5.7.0	1245	25.3	-22.5	3	3	2	2	2	1	1	6.72172	0.022797	0.140978	0.42017	7.32836	0.022694	7.30566	0.019484	0.01054	0.01054	0.00321	0.00321	0.42338	0.758	6.90498	0.282	88	87.7	2.45	0.76	0.76	2.45	0.14	Central Agric	Central Agric West	Central Agric West	5.7	1
5.7.0	1291	25.5	-22.7	2	2	1	2	2	1	1	7.91993	0.039886	0.199674	0	8.17449	0.015003	8.15949	0.007587	0.007587	0.015003	0.007416	0.007416	0.007416	100	8.16707	0.093	98.1	97.95	100	100	100	100	0.09	Central Agric	Central Agric West	Central Agric West	5.7	1
5.7.0	1246	25.3	-22.3	4	4	2	4	3	2	2	10.1452	0	0.065149	0	10.2857	0.075347	10.2103	0.06767	0.071053	0.055353	0.007677	0.007677	0.007677	100	10.278	0.658	123.5	122.5	100	100	100	100	0.69	Central Agric	Central Agric West	Central Agric West	5.7	1	0.00242413	0 large livestock
5.7.0	1067	24.5	-20.5	12	11	7	9	5	4	4	14.4394	0.075541	0.292773	0.708512	35.2655	19.7493	15.5162	16.8979	2.88981	0.345916	0.118229	0.118229	0.826741	14.301	31.7056	53.296	423.4	186.2	32.81	14.3	14.3	80.31	15.7	Central Agric	Central Agric West	Central Agric West	5.7	1	0.0256622	with large livestock
6.1.0	882	23.7	-19.9	3	2	1	2	1	1	1	0.644824	0	0.003368	0.004137	0.692889	0.04056	0.652329	0.007684	0.007684	0.000323	0.000323	0.000323	0.00446	7.242	0.655876	1.172	11.1	10.44	7.24	7.24	7.24	65	1.16	Ngami Agric	Ngami East	Ngami East	6.1	1
6.2.0	881	23.7	-20.1	3	3	2	3	2	1	1	0.978609	0.048207	0.139922	0.03861	1.2162	0.010855	1.20535	0.010536	0.010536	0.005703	0.000319	0.000319	0.038929	0.819	1.17727	0.895	14.6	14.47	12.87	0.82	0.82	21.44	0.87	Ngami Agric	Ngami Thamalakane Boteti	Ngami Thamalakane Boteti	6.2	1
6.2.0	883	23.7	-19.7	2	2	2	1	1	0	0	1.00741	0.005107	0.017595	0.119238	1.18091	0.031562	1.14935	0.031562	0.001208	0.001208	0	0	0.119238	0	1.06167	2.973	23.6	22.99	1	0	0	1	0.1	Ngami Agric	Ngami Thamalakane Boteti	Ngami Thamalakane Boteti	6.2	1
6.2.0	835	23.5	-19.9	1	1	1	1	1	0	0	1.26389	0.056874	0.16919	0.340137	1.84141	0.011317	1.83009	0.011317	0.011317	0.011317	0	0	0.340137	0	1.50127	0.754	36.8	36.6	3.22	0	0	3.22	0.61	Ngami Agric	Ngami Thamalakane Boteti	Ngami Thamalakane Boteti	6.2	1
6.2.0	787	23.3	-20.1	1	1	1	1	1	0	0	1.4444	0.083053	0.045489	0.347459	1.92461	0.004205	1.9204	0.004205	0.004205	0.004205	0	0	0.347459	0	1.57715	0.267	50	49.88	1.2	0	0	1.2	0.22	Ngami Agric	Ngami Thamalakane Boteti	Ngami Thamalakane Boteti	6.2	1
6.2.0	834	23.5	-20.1	2	2	2	2	1	0	0	2.58133	0.061211	0.337391	0.498806	3.49189	0.013152	3.47874	0.013152	0.013152	0.011295	0	0	0.498806	0	2.99308	0.439	41.9	41.76	2.21	0	0	2.57	0.38	Ngami Agric	Ngami Thamalakane Boteti	Ngami Thamalakane Boteti	6.2	1
6.2.0	788	23.3	-19.9	6	4	4	1	1	0	0	3.11807	0.013529	0.152177	0.580807	7.50661	3.64202	3.86458	2.00336	0.041479	0.041479	0	0	0.580807	0	5.28714	37.891	195	100.3	6.67	0	0	6.67	1.06	Ngami Agric	Ngami Thamalakane Boteti	Ngami Thamalakane Boteti	6.2	1
6.2.0	692	22.9	-20.3	4	3	3	3	1	0	0	8.05721	0.353221	0.205736	1.11814	9.89268	0.158373	9.7343	0.125555	0.125555	0.085243	0	0	1.11814	0	8.74172	1.436	158.3	155.7	7.08	0	0	10.1	1.27	Ngami Agric	Ngami Thamalakane Boteti	Ngami Thamalakane Boteti	6.2	1	no data points	0 large livestock
6.2.0	739	23.1	-20.3	4	4	2	4	3	2	2	9.31756	0.291614	0.157047	1.79988	11.6027	0.036599	11.5661	0.034092	0.035346	0.028729	0.002508	0.002508	1.80238	0.139	9.80031	0.348	185.6	185	1.57	0.14	0.14	1.93	0.3	Ngami Agric	Ngami Thamalakane Boteti	Ngami Thamalakane Boteti	6.2	1	0.000353375	with large livestock
6.3.0	504	22.1	-20.3	5	5	3	5	3	2	2	0	0	0	0	0.114211	0.114211	0	0.108619	0.112019	0.033152	0.005592	0.005592	0.005592	100	0.108619	100	1.4	0	100	100	100	100	100	Ngami Agric	Ngami South	Ngami South	6.3	1
6.3.0	505	22.1	-20.1	5	5	3	5	3	2	2	0.043987	0.044492	0.017989	0	0.196363	0.089894	0.106468	0.084962	0.087	0.028962	0.004932	0.004932	0.004932	100	0.19143	44.383	3.1	1.7	100	100	100	100	44.97	Ngami Agric	Ngami South	Ngami South	6.3	1
6.3.0	503	22.1	-20.5	6	6	4	6	3	2	2	0.058791	0.083506	0	0	0.219415	0.077119	0.142297	0.069609	0.074904	0.030024	0.007509	0.007509	0.007509	100	0.211906	32.849	2.6	1.71	100	100	100	100	34.49	Ngami Agric	Ngami South	Ngami South	6.3	1
6.3.0	784	23.3	-20.7	2	2	1	2	2	1	1	0.097114	0.015741	0	0	0.122568	0.009713	0.112855	0.00868	0.00868	0.009713	0.001034	0.001034	0.001034	100	0.121535	7.142	1.5	1.35	100	100	100	100	7.14	Ngami Agric	Ngami South	Ngami South	6.3	1
6.3.0	833	23.5	-20.3	4	3	2	3	2	1	1	0.137853	0.021861	0	0	0.472891	0.313177	0.159714	0.021659	0.021659	0.013012	0.001426	0.001426	0.001426	100	0.181373	11.942	5.7	1.92	100	100	100	100	11.94	Ngami Agric	Ngami South	Ngami South	6.3	1
6.3.0	736	23.1	-20.9	8	8	6	8	4	2	3	0.13826	0	0	0.023747	0.845263	0.683256	0.162007	0.673818	0.674976	0.054315	0.009438	0.019008	0.033185	28.441	0.812078	82.975	10.1	1.94	69.58	28.44	44.46	96.6	80.64	Ngami Agric	Ngami South	Ngami South	6.3	1
6.3.0	506	22.1	-19.9	6	6	4	6	4	2	3	0.282339	0	0	0.029015	0.349871	0.038516	0.311355	0.037124	0.037893	0.015127	0.001392	0.008026	0.030407	4.578	0.319463	11.621	4.2	3.74	34.27	4.58	21.67	56.63	10.85	Ngami Agric	Ngami South	Ngami South	6.3	1
6.3.0	877	23.7	-20.9	4	4	2	3	2	2	2	0.383085	0	0.010656	0	0.454492	0.060751	0.39374	0.06001	0.045067	0.000741	0.000741	0.000741	0.000741	100	0.453751	13.225	5.5	4.73	100	100	100	100	10.27	Ngami Agric	Ngami South	Ngami South	6.3	1
6.3.0	830	23.5	-20.9	6	6	4	5	3	2	2	0.385195	0	0	0	0.426993	0.041798	0.385195	0.038921	0.037664	0.012116	0.002877	0.002877	0.002877	100	0.424116	9.177	5.1	4.62	100	100	100	100	8.91	Ngami Agric	Ngami South	Ngami South	6.3	1
6.3.0	785	23.3	-20.5	2	2	2	2	2	0	1	0.501211	0.010874	0.060506	0.013502	0.590673	0.004581	0.586093	0.004581	0.004581	0.004581	0	0.002057	0.013502	0	0.577172	0.794	7.1	7.04	25.33	0	13.22	25.33	0.78	Ngami Agric	Ngami South	Ngami South	6.3	1
6.3.0	786	23.3	-20.3	2	2	2	2	1	0	0	0.506705	0.037443	0.016725	0	0.582039	0.021166	0.560873	0.021166	0.021166	0.018809	0	0	0	-99	0.582039	3.637	7	6.73	100			100	3.64	Ngami Agric	Ngami South	Ngami South	6.3	1
6.3.0	831	23.5	-20.7	3	3	2	3	2	1	1	0.588606	0.009916	0.02498	0.08001	0.714865	0.011353	0.703512	0.010259	0.010259	0.004302	0.001094	0.001094	0.081104	1.349	0.633761	1.619	8.6	8.45	5.1	1.35	1.35	11.36	1.44	Ngami Agric	Ngami South	Ngami South	6.3	1
6.3.0	783	23.3	-20.9	6	6	4	6	4	2	3	0.627379	0	0	0	0.655924	0.028546	0.627379	0.026545	0.027173	0.018421	0.002	0.004057	0.002	100	0.653924	4.059	7.9	7.53	100	100	100	100	4.15	Ngami Agric	Ngami South	Ngami South	6.3	1
6.3.0	693	22.9	-20.1	6	5	4	4	2	1	1	0.990362	0	0	0	1.61869	0.628325	0.990362	0.093453	0.081388	0.044706	0.001903	0.001903	0.001903	100	1.08381	8.623	25.9	15.85	100	100	100	100	7.59	Ngami Agric	Ngami South	Ngami South	6.3	1
6.3.0	878	23.7	-20.7	2	2	1	2	2	1	1	1.04673	0.066746	0.043781	0	1.15887	0.001609	1.15726	0.00129	0.00129	0.001609	0.000319	0.000319	0.000319	100	1.15855	0.111	13.9	13.89	100	100	100	100	0.11	Ngami Agric	Ngami South	Ngami South	6.3	1
6.3.0	600	22.5	-19.9	8	7	5	5	3	2	2	1.24238	0	0.022989	0.308546	2.95716	1.38324	1.57391	0.54351	0.150786	0.126085	0.117213	0.117213	0.425759	27.53	1.80888	30.047	23.7	12.59	29.01	27.53	27.53	32.83	8.74	Ngami Agric	Ngami South	Ngami South	6.3	1
6.3.0	832	23.5	-20.5	4	4	3	4	2	1	1	1.45494	0	0.024971	0.01352	1.51283	0.019396	1.49343	0.018351	0.018351	0.006413	0.001045	0.001045	0.014565	7.175	1.49826	1.225	18.2	17.93	32.17	7.17	7.17	57.58	1.21	Ngami Agric	Ngami South	Ngami South	6.3	1
6.3.0	502	22.1	-20.7	5	5	3	5	4	2	3	1.64175	0.029856	0.025987	0.132049	1.91898	0.089334	1.82965	0.083007	0.085047	0.047231	0.006327	0.012256	0.138376	4.572	1.7806	4.662	23	21.96	26.34	4.57	8.49	39.17	4.44	Ngami Agric	Ngami South	Ngami South	6.3	1
6.3.0	880	23.7	-20.3	2	2	1	2	2	1	1	1.89794	0.068156	0.086428	0.052138	2.1186	0.013933	2.10466	0.012943	0.012943	0.013933	0.000991	0.000991	0.053129	1.865	2.06547	0.627	25.4	25.27	21.09	1.87	1.87	19.89	0.61	Ngami Agric	Ngami South	Ngami South	6.3	1
6.3.0	737	23.1	-20.7	5	5	4	5	2	1	1	1.92691	0.09186	0.010816	0.226471	2.35142	0.095371	2.25605	0.092588	0.092588	0.044033	0.002782	0.002782	0.229253	1.214	2.12217	4.363	28.2	27.08	16.28	1.21	1.21	29.02	3.94	Ngami Agric	Ngami South	Ngami South	6.3	1
6.3.0	738	23.1	-20.5	5	5	3	5	4	2	3	1.9613	0.097171	0.011825	0	2.13749	0.067192	2.0703	0.065735	0.066565	0.053701	0.001457	0.003393	0.001457	100	2.13603	3.077	25.7	24.85	100	100	100	100	3.12	Ngami Agric	Ngami South	Ngami South	6.3	1
6.3.0	879	23.7	-20.5	3	3	2	3	2	1	1	2.12146	0.037842	0.033805	0.458127	2.6617	0.010471	2.65123	0.009251	0.009251	0.003854	0.00122	0.00122	0.459347	0.266	2.20236	0.42	32	31.83	0.83	0.27	0.27	1.98	0.35	Ngami Agric	Ngami South	Ngami South	6.3	1
6.3.0	645	22.7	-20.3	4	4	2	4	3	2	2	2.90564	0.04623	0.010129	0.11592	3.37765	0.299735	3.07792	0.27398	0.299003	0.245539	0.025754	0.025754	0.141674	18.178	3.23598	8.467	54	49.25	67.93	18.18	18.18	72.06	8.85	Ngami Agric	Ngami South	Ngami South	6.3	1
6.3.0	501	22.1	-20.9	4	4	2	4	3	2	2	2.95614	0.274873	0.003085	0.032066	3.35348	0.087322	3.26616	0.080401	0.085023	0.067263	0.006921	0.006921	0.038987	17.752	3.3145	2.426	40.3	39.21	67.72	17.75	17.75	72.61	2.54	Ngami Agric	Ngami South	Ngami South	6.3	1
6.3.0	646	22.7	-20.1	4	4	2	4	3	2	2	3.00145	0.046858	0.048447	0.172073	3.30448	0.035651	3.26883	0.032432	0.034254	0.015159	0.003219	0.003219	0.175292	1.836	3.12919	1.036	52.9	52.3	8.1	1.84	1.84	16.6	1.04	Ngami Agric	Ngami South	Ngami South	6.3	1
6.3.0	596	22.5	-20.7	3	3	1	3	3	2	2	3.05255	0.664483	0.0724	0.186619	4.16322	0.187175	3.97605	0.10474	0.187175	0.187175	0.082435	0.082435	0.269054	30.639	3.89417	2.69	33.3	31.81	50.07	30.64	30.64	50.07	4.5	Ngami Agric	Ngami South	Ngami South	6.3	1
6.3.0	643	22.7	-20.7	2	2	1	2	2	1	1	3.14165	0.543922	0.051813	0.472486	4.26023	0.050367	4.20987	0.049156	0.049156	0.050367	0.001211	0.001211	0.473697	0.256	3.78654	1.298	51.1	50.54	9.63	0.26	0.26	9.42	1.15	Ngami Agric	Ngami South	Ngami South	6.3	1
6.3.0	689	22.9	-20.9	9	9	7	9	4	2	3	3.34922	0.222477	0	0.113488	4.09189	0.406704	3.68519	0.399389	0.400142	0.10499	0.007314	0.009337	0.120802	6.055	3.97109	10.057	49.1	44.24	48.06	6.05	7.6	77.9	9.79	Ngami Agric	Ngami South	Ngami South	6.3	1
6.3.0	552	22.3	-20.1	5	5	2	5	4	3	3	3.62179	0.058555	0.045552	0.28127	4.06916	0.061984	4.00717	0.028814	0.060374	0.048967	0.033171	0.033171	0.314441	10.549	3.75472	0.767	48.8	48.11	14.83	10.55	10.55	17.67	1.48	Ngami Agric	Ngami South	Ngami South	6.3	1
6.3.0	549	22.3	-20.7	5	5	2	5	4	3	3	3.84203	0.298902	0.293118	0.421385	4.9407	0.085268	4.85543	0.078562	0.084649	0.047723	0.006706	0.006706	0.428091	1.566	4.51261	1.741	59.3	58.29	10.17	1.57	1.57	16.73	1.71	Ngami Agric	Ngami South	Ngami South	6.3	1
6.3.0	551	22.3	-20.3	3	3	1	3	3	2	2	4.01742	0.156932	0.117954	0.423213	4.74329	0.027766	4.71552	0.025143	0.027766	0.027766	0.002624	0.002624	0.425837	0.616	4.31745	0.582	75.9	75.45	6.16	0.62	0.62	6.16	0.59	Ngami Agric	Ngami South	Ngami South	6.3	1
6.3.0	548	22.3	-20.9	6	6	3	5	4	3	3	4.25577	0.075362	0.059081	0.075355	4.57258	0.107013	4.46557	0.101977	0.094375	0.059726	0.005036	0.005036	0.080391	6.264	4.49219	2.27	73.2	71.45	44.21	6.26	6.26	55.6	2.07	Ngami Agric	Ngami South	Ngami South	6.3	1
6.3.0	690	22.9	-20.7	3	3	2	3	2	1	1	4.58775	0.013135	0.011326	0.544491	5.21997	0.063274	5.1567	0.061733	0.063274	0.042145	0.001541	0.001541	0.546032	0.282	4.67394	1.321	522	515.6	7.18	0.28	0.28	10.41	1.21	Ngami Agric	Ngami South	Ngami South	6.3	1
6.3.0	550	22.3	-20.5	5	5	2	5	4	3	3	4.64076	0.489897	0.365089	0.409777	6.00197	0.096443	5.90552	0.069335	0.095252	0.085373	0.027108	0.027108	0.436885	6.205	5.56508	1.246	96	94.49	17.24	6.2	6.2	18.86	1.59	Ngami Agric	Ngami South	Ngami South	6.3	1
6.3.0	642	22.7	-20.9	4	4	2	4	3	2	2	4.91265	0.133242	0.139374	0.66887	6.04641	0.19228	5.85413	0.189825	0.190816	0.046316	0.002455	0.002455	0.671325	0.366	5.37509	3.532	72.6	70.28	6.48	0.37	0.37	22.2	3.16	Ngami Agric	Ngami South	Ngami South	6.3	1
6.3.0	740	23.1	-20.1	5	4	2	4	3	2	2	5.10342	0.17075	0.323961	1.23777	7.49867	0.66277	6.8359	0.085848	0.103324	0.087639	0.01815	0.01815	1.25592	1.445	5.68397	1.51	90	82.06	6.61	1.45	1.45	7.7	1.49	Ngami Agric	Ngami South	Ngami South	6.3	1
6.3.0	595	22.5	-20.9	4	4	3	4	2	1	1	6.75403	0.436275	0.161208	0.637062	8.037	0.048422	7.98858	0.045558	0.045558	0.03897	0.002864	0.002864	0.639926	0.448	7.39707	0.616	803.7	798.8	5.76	0.45	0.45	6.67	0.57	Ngami Agric	Ngami South	Ngami South	6.3	1
6.3.0	691	22.9	-20.5	5	5	2	5	4	3	3	7.18837	1.08866	0.148457	0.771407	9.28872	0.091819	9.1969	0.071512	0.089946	0.058541	0.020307	0.020307	0.791714	2.565	8.497	0.842	111.5	110.4	7.05	2.56	2.56	10.44	0.97	Ngami Agric	Ngami South	Ngami South	6.3	1
6.3.0	644	22.7	-20.5	4	4	2	4	3	2	2	7.57487	1.53336	0.3305	1.59522	11.0913	0.057378	11.0339	0.041218	0.05651	0.032776	0.01616	0.01616	1.61138	1.003	9.47995	0.435	88.7	88.27	2.01	1	1	3.42	0.51	Ngami Agric	Ngami South	Ngami South	6.3	1	0.005592	0 large livestock
6.3.0	597	22.5	-20.5	2	2	1	2	2	1	1	10.0651	0.548194	0.310748	1.27867	12.3468	0.144149	12.2027	0.128815	0.144149	0.144149	0.015334	0.015334	1.29401	1.185	11.0528	1.165	98.8	97.62	10.13	1.19	1.19	10.13	1.17	Ngami Agric	Ngami South	Ngami South	6.3	1	0.0113849	with large livestock
6.4.0	509	22.1	-19.3	6	6	5	5	2	1	1	0.082942	0	0.049536	0.156451	1.41083	1.1219	0.288928	1.12093	0.150334	0.003358	0.000971	0.000971	0.157422	0.617	1.25341	89.431	16.9	3.47	2.1	0.62	0.62	49	34.22	Ngami Agric	Ngami Panhandle	Ngami Panhandle	6.4	1
6.4.0	420	21.7	-18.3	1	1	0	1	1	1	1	0.239578	0	0.014573	0.042257	0.296771	0.000362	0.296409	0	0	0.000362	0.000362	0.000362	0.042619	0.849	0.254151	0	2.4	2.37	0.85	0.85	0.85	0	0	Ngami Agric	Ngami Panhandle	Ngami Panhandle	6.4	1
6.4.0	606	22.5	-18.7	4	3	3	1	0	0	0	0.374328	0	0	0	9.72476	9.35043	0.374328	0.061903	0.027989	0	0	0	0	-99	0.436231	14.19	155.6	5.99				100	6.96	Ngami Agric	Ngami Panhandle	Ngami Panhandle	6.4	1
6.4.0	507	22.1	-19.7	2	1	1	1	1	0	0	0.990449	0.03726	0.024331	0.014323	1.34429	0.277931	1.06636	0.007071	0.007071	0.007071	0	0	0.014323	0	1.05911	0.668	21.5	17.06	33.05	0	0	33.05	0.66	Ngami Agric	Ngami Panhandle	Ngami Panhandle	6.4	1
6.4.0	558	22.3	-18.9	7	4	4	3	2	0	1	1.43492	0.068017	0.120157	0.148111	2.42867	0.657455	1.77121	0.102477	0.076633	0.068125	0	0.006246	0.148111	0	1.72558	5.939	19.4	14.17	31.5	0	4.05	34.1	4.15	Ngami Agric	Ngami Panhandle	Ngami Panhandle	6.4	1
6.4.0	466	21.9	-18.5	5	2	1	2	2	1	1	1.85878	0.006909	0.263293	0.282978	2.62637	0.214415	2.41196	0.006473	0.006473	0.008446	0.001973	0.001973	0.284951	0.692	2.13545	0.303	21	19.3	2.9	0.69	0.69	2.24	0.27	Ngami Agric	Ngami Panhandle	Ngami Panhandle	6.4	1
6.4.0	508	22.1	-19.5	5	4	3	3	2	1	1	2.55565	0.032392	0.046558	0.482412	3.23585	0.118845	3.11701	0.019908	0.013139	0.002723	0.001275	0.001275	0.483687	0.264	2.65451	0.75	25.9	24.94	0.56	0.26	0.26	2.65	0.42	Ngami Agric	Ngami Panhandle	Ngami Panhandle	6.4	1
6.4.0	512	22.1	-18.7	6	4	3	4	2	1	1	3.71475	0.042571	0.309796	0.160295	4.31797	0.090557	4.22742	0.052129	0.052129	0.043678	0.003649	0.003649	0.163944	2.226	4.11925	1.265	34.5	33.82	21.41	2.23	2.23	24.54	1.22	Ngami Agric	Ngami Panhandle	Ngami Panhandle	6.4	1
6.4.0	653	22.7	-18.7	6	5	4	4	3	1	2	3.72796	0.107518	0.194164	0.161393	10.6699	6.47889	4.19104	0.163406	0.037081	0.0278	0.000542	0.020997	0.161935	0.335	4.19305	3.897	170.7	67.06	14.69	0.33	11.51	18.68	0.88	Ngami Agric	Ngami Panhandle	Ngami Panhandle	6.4	1
6.4.0	553	22.3	-19.9	2	2	2	2	2	0	1	4.69877	0.108243	0.09975	0.612156	5.59555	0.076633	5.51891	0.076633	0.076633	0.076633	0	0.007572	0.612156	0	4.98339	1.538	44.8	44.15	11.13	0	1.22	11.13	1.37	Ngami Agric	Ngami Panhandle	Ngami Panhandle	6.4	1
6.4.0	599	22.5	-20.1	2	2	1	2	2	1	1	4.8754	0.118152	0.160634	1.15381	6.36834	0.060344	6.308	0.059726	0.059726	0.060344	0.000618	0.000618	1.15443	0.054	5.21391	1.146	76.5	75.73	4.97	0.05	0.05	4.92	0.94	Ngami Agric	Ngami Panhandle	Ngami Panhandle	6.4	1
6.4.0	598	22.5	-20.3	1	1	1	1	1	0	0	5.68021	0.335651	0.411331	2.3026	8.75074	0.020943	8.72979	0.020943	0.020943	0.020943	0	0	2.3026	0	6.44813	0.325	105.1	104.8	0.9	0	0	0.9	0.24	Ngami Agric	Ngami Panhandle	Ngami Panhandle	6.4	1
6.4.0	559	22.3	-18.7	7	3	2	3	2	1	1	7.15508	0.082597	0.196999	0.136292	9.91566	2.34469	7.57097	0.038863	0.038863	0.035916	0.001335	0.001335	0.137627	0.97	7.47354	0.52	158.7	121.1	20.86	0.97	0.97	22.19	0.51	Ngami Agric	Ngami Panhandle	Ngami Panhandle	6.4	1
6.4.0	513	22.1	-18.5	7	4	3	4	3	1	2	9.55649	0.00571	0.289582	0.550381	14.256	3.85379	10.4022	0.074032	0.074032	0.034913	0.004724	0.007302	0.555105	0.851	9.92581	0.746	228.1	166.4	5.97	0.85	1.31	11.86	0.71	Ngami Agric	Ngami Panhandle	Ngami Panhandle	6.4	1
6.4.0	467	21.9	-18.3	3	0	0	0	0	0	0	10.2714	0.08471	0.904494	0.9236	13.9568	1.77261	12.1842	0	0	0	0	0	0.9236	0	11.2606	0	223.3	194.9	0	0	0	0	0	Ngami Agric	Ngami Panhandle	Ngami Panhandle	6.4	1
6.4.0	554	22.3	-19.7	7	6	4	5	4	2	3	15.8697	0.231687	0.430868	2.31318	27.3962	8.5508	18.8454	8.00583	0.984073	0.967976	0.017243	0.028723	2.33042	0.74	24.5381	32.626	219.2	150.7	29.5	0.74	1.23	29.85	4.96	Ngami Agric	Ngami Panhandle	Ngami Panhandle	6.4	1
6.4.0	557	22.3	-19.1	8	5	4	4	4	1	2	23.1997	0.435626	2.33121	2.02429	28.6368	0.645958	27.9909	0.344636	0.278378	0.278378	0.007006	0.014852	2.03129	0.345	26.3112	1.31	229.1	223.9	12.09	0.34	0.73	12.09	0.98	Ngami Agric	Ngami Panhandle	Ngami Panhandle	6.4	1
6.4.0	555	22.3	-19.5	6	5	4	4	3	1	2	33.2305	0.779886	1.28499	3.543	49.5058	10.6674	38.8384	3.15391	0.380729	0.174538	0.014796	0.041536	3.5578	0.416	38.4493	8.203	396	310.7	4.69	0.42	1.16	9.7	0.97	Ngami Agric	Ngami Panhandle	Ngami Panhandle	6.4	1	no data points	0 large livestock
6.4.0	556	22.3	-19.3	6	4	4	3	3	0	1	42.1348	2.8006	4.13609	4.71231	57.1394	3.35553	53.7838	0.458075	0.214701	0.214701	0	0.028396	4.71231	0	49.5296	0.925	457.1	430.2	4.36	0	0.6	4.36	0.4	Ngami Agric	Ngami Panhandle	Ngami Panhandle	6.4	1	0.00286811	with large livestock
6.5.0	274	21.1	-19.3	3	3	1	3	2	2	2	0	0	0	0	0.009136	0.009136	0	0.005808	0.006638	0.003328	0.003328	0.003328	0.003328	100	0.005808	100	0.1	0	100	100	100	100	100	Ngami Agric	Ngami Tsodilo	Ngami Tsodilo	6.5	1
6.5.0	275	21.1	-19.1	4	4	2	4	3	2	2	0	0	0	0	0.036571	0.036571	0	0.031968	0.035731	0.016648	0.004603	0.004603	0.004603	100	0.031968	100	0.4	0	100	100	100	100	100	Ngami Agric	Ngami Tsodilo	Ngami Tsodilo	6.5	1
6.5.0	276	21.1	-18.9	1	1	1	1	1	0	0	0	0	0	0	0.00154	0.00154	0	0.00154	0.00154	0.00154	0	0	0	-99	0.00154	100	0	0	100			100	100	Ngami Agric	Ngami Tsodilo	Ngami Tsodilo	6.5	1
6.5.0	318	21.3	-19.9	3	3	2	3	1	1	1	0	0	0	0	0.015489	0.015489	0	0.013121	0.013121	0.002368	0.002368	0.002368	0.002368	100	0.013121	100	0.2	0	100	100	100	100	100	Ngami Agric	Ngami Tsodilo	Ngami Tsodilo	6.5	1
6.5.0	322	21.3	-19.1	5	5	2	5	4	3	3	0	0	0	0	0.020439	0.020439	0	0.015518	0.017603	0.007335	0.004922	0.004922	0.004922	100	0.015518	100	0.2	0	100	100	100	100	100	Ngami Agric	Ngami Tsodilo	Ngami Tsodilo	6.5	1
6.5.0	365	21.5	-19.9	3	3	2	3	2	1	2	0	0	0	0	0.018149	0.018149	0	0.014743	0.014743	0.007193	0.003407	0.007193	0.003407	100	0.014743	100	0.2	0	100	100	100	100	100	Ngami Agric	Ngami Tsodilo	Ngami Tsodilo	6.5	1
6.5.0	366	21.5	-19.7	1	1	0	1	1	1	1	0	0	0	0	0.000616	0.000616	0	0	0	0.000616	0.000616	0.000616	0.000616	100	0	-99	0	0	100	100	100			Ngami Agric	Ngami Tsodilo	Ngami Tsodilo	6.5	1
6.5.0	368	21.5	-19.3	2	2	0	2	2	2	2	0	0	0	0	0.001025	0.001025	0	0	0.000412	0.001025	0.001025	0.001025	0.001025	100	0	-99	0	0	100	100	100	100	100	Ngami Agric	Ngami Tsodilo	Ngami Tsodilo	6.5	1
6.5.0	369	21.5	-19.1	3	3	2	2	1	1	1	0	0	0	0	0.026663	0.026663	0	0.024213	0.011234	0.002451	0.002451	0.002451	0.002451	100	0.024213	100	0.3	0	100	100	100	100	100	Ngami Agric	Ngami Tsodilo	Ngami Tsodilo	6.5	1
6.5.0	371	21.5	-18.7	1	1	1	1	0	0	0	0	0.014319	0	0	0.019502	0.005182	0.014319	0.005182	0.005182	0	0	0	0	-99	0.019501	26.573	0.2	0.17				100	26.57	Ngami Agric	Ngami Tsodilo	Ngami Tsodilo	6.5	1
6.5.0	412	21.7	-19.9	4	4	3	4	2	1	2	0	0	0	0	0.084668	0.084668	0	0.083479	0.083479	0.009365	0.001188	0.009365	0.001188	100	0.083479	100	1	0	100	100	100	100	100	Ngami Agric	Ngami Tsodilo	Ngami Tsodilo	6.5	1
6.5.0	413	21.7	-19.7	3	3	3	3	2	0	1	0	0	0	0	0.053743	0.053743	0	0.053743	0.053743	0.008809	0	0.001551	0	-99	0.053743	100	0.6	0	100		100	100	100	Ngami Agric	Ngami Tsodilo	Ngami Tsodilo	6.5	1
6.5.0	414	21.7	-19.5	1	1	0	1	1	1	1	0	0	0	0	0.000618	0.000618	0	0	0	0.000618	0.000618	0.000618	0.000618	100	0	-99	0	0	100	100	100			Ngami Agric	Ngami Tsodilo	Ngami Tsodilo	6.5	1
6.5.0	417	21.7	-18.9	5	5	4	4	3	1	2	0	0.006852	0	0	0.037919	0.031067	0.006852	0.029667	0.004686	0.003952	0.0014	0.002603	0.0014	100	0.036519	81.237	0.5	0.08	100	100	100	100	40.61	Ngami Agric	Ngami Tsodilo	Ngami Tsodilo	6.5	1
6.5.0	418	21.7	-18.7	2	2	2	2	1	0	0	0	0.01959	0.001574	0	0.030487	0.009323	0.021164	0.009323	0.009323	0.003375	0	0	0	-99	0.030487	30.58	0.4	0.25	100			100	30.58	Ngami Agric	Ngami Tsodilo	Ngami Tsodilo	6.5	1
6.5.0	460	21.9	-19.7	1	1	1	1	0	0	0	0	0	0	0	0.00455	0.00455	0	0.00455	0.00455	0	0	0	0	-99	0.00455	100	0.1	0				100	100	Ngami Agric	Ngami Tsodilo	Ngami Tsodilo	6.5	1
6.5.0	461	21.9	-19.5	3	3	2	3	1	1	1	0	0	0	0	0.037277	0.037277	0	0.035967	0.035967	0.001309	0.001309	0.001309	0.001309	100	0.035967	100	0.4	0	100	100	100	100	100	Ngami Agric	Ngami Tsodilo	Ngami Tsodilo	6.5	1
6.5.0	462	21.9	-19.3	3	3	2	2	1	1	1	0	0	0	0	0.096657	0.096657	0	0.094427	0.053062	0.00223	0.00223	0.00223	0.00223	100	0.094427	100	1.2	0	100	100	100	100	100	Ngami Agric	Ngami Tsodilo	Ngami Tsodilo	6.5	1
6.5.0	464	21.9	-18.9	2	2	2	1	1	0	0	0	0	0	0	0.010597	0.010597	0	0.010597	0.00137	0.00137	0	0	0	-99	0.010597	100	0.1	0	100			100	100	Ngami Agric	Ngami Tsodilo	Ngami Tsodilo	6.5	1
6.5.0	465	21.9	-18.7	1	1	1	1	0	0	0	0	0	0	0	0.002961	0.002961	0	0.002961	0.002961	0	0	0	0	-99	0.002961	100	0	0				100	100	Ngami Agric	Ngami Tsodilo	Ngami Tsodilo	6.5	1
6.5.0	510	22.1	-19.1	4	4	3	4	2	1	1	0	0	0	0	0.083875	0.083875	0	0.083531	0.083531	0.015876	0.000344	0.000344	0.000344	100	0.083531	100	1	0	100	100	100	100	100	Ngami Agric	Ngami Tsodilo	Ngami Tsodilo	6.5	1
6.5.0	511	22.1	-18.9	2	2	1	1	1	1	1	0	0	0	0	0.01178	0.01178	0	0.011544	0	0.000237	0.000237	0.000237	0.000237	100	0.011544	100	0.1	0	100	100	100			Ngami Agric	Ngami Tsodilo	Ngami Tsodilo	6.5	1
6.5.0	370	21.5	-18.9	5	4	3	4	3	1	2	0.013677	0	0	0	0.074659	0.060982	0.013677	0.044564	0.044564	0.003933	0.001151	0.002658	0.001151	100	0.058241	76.517	0.9	0.16	100	100	100	100	76.52	Ngami Agric	Ngami Tsodilo	Ngami Tsodilo	6.5	1
6.5.0	321	21.3	-19.3	3	3	1	3	2	2	2	0.023405	0	0	0	0.054534	0.031129	0.023405	0.026209	0.027039	0.004921	0.004921	0.004921	0.004921	100	0.049614	52.826	0.7	0.28	100	100	100	100	53.6	Ngami Agric	Ngami Tsodilo	Ngami Tsodilo	6.5	1
6.5.0	415	21.7	-19.3	4	4	3	3	2	1	1	0.059405	0	0	0	0.124889	0.065484	0.059405	0.064233	0.008227	0.003364	0.001251	0.001251	0.001251	100	0.123638	51.952	1.5	0.71	100	100	100	100	12.16	Ngami Agric	Ngami Tsodilo	Ngami Tsodilo	6.5	1
6.5.0	463	21.9	-19.1	2	2	1	2	2	1	1	0.062719	0	0	0	0.068832	0.006113	0.062719	0.005422	0.005422	0.006113	0.000691	0.000691	0.000691	100	0.068141	7.957	0.8	0.75	100	100	100	100	7.96	Ngami Agric	Ngami Tsodilo	Ngami Tsodilo	6.5	1
6.5.0	367	21.5	-19.5	1	1	0	1	1	1	1	0.110933	0	0	0	0.112159	0.001225	0.110933	0	0	0.001225	0.001225	0.001225	0.001225	100	0.110933	0	1.3	1.33	100	100	100		0	Ngami Agric	Ngami Tsodilo	Ngami Tsodilo	6.5	1
6.5.0	319	21.3	-19.7	2	2	1	2	1	1	1	0.160673	0	0	0	0.179022	0.018349	0.160673	0.017736	0.017736	0.000613	0.000613	0.000613	0.000613	100	0.178409	9.941	2.1	1.93	100	100	100	100	9.94	Ngami Agric	Ngami Tsodilo	Ngami Tsodilo	6.5	1
6.5.0	459	21.9	-19.9	4	4	3	4	3	1	2	0.374295	0.133973	0.003074	0.112751	0.762327	0.138233	0.624094	0.137197	0.137197	0.134763	0.001036	0.00317	0.113787	0.91	0.648539	21.155	9.2	7.49	54.45	0.91	2.73	54.89	18.02	Ngami Agric	Ngami Tsodilo	Ngami Tsodilo	6.5	1
6.5.0	320	21.3	-19.5	5	5	3	5	4	2	3	0.408895	0	0.084632	0.091525	0.61131	0.026257	0.585053	0.019704	0.023856	0.013264	0.006553	0.010339	0.098078	6.681	0.513231	3.839	7.3	7.02	12.66	6.68	10.15	20.68	3.92	Ngami Agric	Ngami Tsodilo	Ngami Tsodilo	6.5	1
6.5.0	272	21.1	-19.7	3	3	2	3	2	1	2	0.533204	0	0.002315	0.134998	0.680049	0.009532	0.670517	0.006979	0.006979	0.004325	0.002553	0.004325	0.137551	1.856	0.542498	1.286	8.2	8.05	3.1	1.86	3.1	4.92	1.03	Ngami Agric	Ngami Tsodilo	Ngami Tsodilo	6.5	1
6.5.0	416	21.7	-19.1	6	5	3	4	4	2	3	0.891267	0.062249	0.024137	0.028167	1.28255	0.276733	1.00582	0.151889	0.011654	0.012315	0.001558	0.00717	0.029725	5.241	1.12954	13.447	15.4	12.07	30.42	5.24	20.29	29.27	1.15	Ngami Agric	Ngami Tsodilo	Ngami Tsodilo	6.5	1	0.00136573	0 large livestock
6.5.0	273	21.1	-19.5	1	1	0	1	1	1	1	1.01964	0.023178	0.023366	0.083353	1.15093	0.001386	1.14954	0	0	0.001386	0.001386	0.001386	0.084739	1.636	1.06619	0	13.8	13.8	1.64	1.64	1.64	0	0	Ngami Agric	Ngami Tsodilo	Ngami Tsodilo	6.5	1	0.00208527	with large livestock
6.6.0	277	21.1	-18.7	2	2	2	2	1	0	0	0	0	0	0	0.00903	0.00903	0	0.00903	0.00903	0.002903	0	0	0	-99	0.00903	100	0.1	0	100			100	100	Ngami Agric	Ngami North West	Ngami North West	6.6	1
6.6.0	323	21.3	-18.9	2	2	0	2	2	2	2	0.016927	0	0.003593	0.019677	0.041143	0.000947	0.040196	0	0.000626	0.000947	0.000947	0.000947	0.020624	4.592	0.02052	0	0.5	0.48	4.59	4.59	4.59	3.08	1.53	Ngami Agric	Ngami North West	Ngami North West	6.6	1
6.6.0	324	21.3	-18.7	1	1	0	1	1	1	1	0.147749	0.002688	0	0	0.150764	0.000327	0.150437	0	0.000327	0.000327	0.000327	0.000327	0.000327	100	0.150437	0	1.8	1.81	100	100	100	100	0.22	Ngami Agric	Ngami North West	Ngami North West	6.6	1
6.6.0	372	21.5	-18.5	3	3	1	3	3	2	2	0.164794	0.065458	0.005411	0	0.238473	0.00281	0.235663	0.001275	0.002522	0.00281	0.001535	0.001535	0.001535	100	0.236938	0.538	2.9	2.83	100	100	100	100	1.06	Ngami Agric	Ngami North West	Ngami North West	6.6	1
6.6.0	278	21.1	-18.5	0	0	0	0	0	0	0	0.460911	0	0.03418	0	0.495092	0	0.495092	0	0	0	0	0	0	-99	0.495091	0	5.9	5.94					0	Ngami Agric	Ngami North West	Ngami North West	6.6	1
6.6.0	419	21.7	-18.5	2	2	1	2	1	1	1	0.515952	0	0.009284	0	0.535476	0.010241	0.525235	0.009914	0.010241	0.000327	0.000327	0.000327	0.000327	100	0.53515	1.853	6.4	6.31	100	100	100	100	1.91	Ngami Agric	Ngami North West	Ngami North West	6.6	1	0	0 large livestock
6.6.0	325	21.3	-18.5	2	2	1	2	2	1	1	0.693202	0.125022	0.042115	0.042542	0.908029	0.005148	0.902881	0.004827	0.004827	0.005148	0.00032	0.00032	0.042862	0.747	0.865166	0.558	10.9	10.84	10.79	0.75	0.75	10.19	0.53	Ngami Agric	Ngami North West	Ngami North West	6.6	1	0.000576	with large livestock
6.7.0	607	22.5	-18.5	3	2	1	1	1	1	1	0	0	0	0	2.67449	2.67449	0	0.018285	0	0.000539	0.000539	0.000539	0.000539	100	0.018285	100	42.8	0	100	100	100			Ngami Agric	Ngami North East	Ngami North East	6.7	1
6.7.0	654	22.7	-18.5	2	1	0	1	1	1	1	0	0	0	0	0.806323	0.806323	0	0	0	0.001084	0.001084	0.001084	0.001084	100	0	-99	12.9	0	100	100	100			Ngami Agric	Ngami North East	Ngami North East	6.7	1
6.7.0	561	22.3	-18.3	1	0	0	0	0	0	0	0.136525	0	0	0	0.168602	0.032077	0.136525	0	0	0	0	0	0	-99	0.136525	0	2.7	2.18					0	Ngami Agric	Ngami North East	Ngami North East	6.7	1
6.7.0	560	22.3	-18.5	2	1	1	0	0	0	0	0.143648	0	0	0	12.8884	12.7448	0.143648	0.016902	0	0	0	0	0	-99	0.16055	10.528	206.2	2.3					0	Ngami Agric	Ngami North East	Ngami North East	6.7	1
6.7.0	514	22.1	-18.3	3	2	1	2	1	1	1	0.166856	0	0.014032	0	1.90208	1.72119	0.180888	0.038888	0.038888	0.002271	0.002271	0.002271	0.002271	100	0.219776	17.694	30.4	2.89	100	100	100	100	17.69	Ngami Agric	Ngami North East	Ngami North East	6.7	1	0.0008115	0 large livestock
6.7.0	701	22.9	-18.5	3	2	1	2	2	1	1	0.365436	0.010341	0.018447	0	0.81365	0.419426	0.394224	0.002286	0.003054	0.003054	0.000767	0.000767	0.000767	100	0.39651	0.577	13	6.31	100	100	100	100	0.77	Ngami Agric	Ngami North East	Ngami North East	6.7	1	0.0007595	with large livestock
7.1.0	310	21.3	-21.5	10	10	7	8	5	3	4	1.18179	0	0	0	1.3485	0.166711	1.18179	0.158788	0.116226	0.027675	0.007923	0.019525	0.007923	100	1.34058	11.845	21.6	18.91	100	100	100	100	8.95	Ghanzi Agric	Ghanzi Agric	Ghanzi farms	7.1	1
7.1.0	450	21.9	-21.7	11	11	8	9	5	3	4	1.36662	0.169012	0	0	2.29594	0.760305	1.53563	0.735953	0.566328	0.061891	0.024352	0.047593	0.024352	100	2.27158	32.398	27.6	18.43	100	100	100	100	26.94	Ghanzi Agric	Ghanzi Agric	Ghanzi farms	7.1	1
7.1.0	402	21.7	-21.9	4	4	2	4	3	2	3	1.71413	0.136467	0	0	1.94416	0.093559	1.8506	0.087739	0.088662	0.014298	0.005821	0.014298	0.005821	100	1.93833	4.527	23.3	22.22	100	100	100	100	4.57	Ghanzi Agric	Ghanzi Agric	Ghanzi farms	7.1	1
7.1.0	640	22.7	-21.3	9	9	7	8	4	2	3	1.77936	0.130831	0.066028	0.13775	3.1758	1.06183	2.11397	1.0294	0.944385	0.072577	0.032421	0.053796	0.170171	19.052	3.00563	34.249	25.4	16.91	34.51	19.05	28.09	87.27	30.88	Ghanzi Agric	Ghanzi Agric	Ghanzi farms	7.1	1
7.1.0	263	21.1	-21.5	5	5	3	5	4	2	3	2.76984	0.101887	0	0	2.9321	0.060377	2.87173	0.044985	0.04592	0.028349	0.015392	0.02497	0.015392	100	2.91671	1.542	46.9	45.95	100	100	100	100	1.57	Ghanzi Agric	Ghanzi Agric	Ghanzi farms	7.1	1
7.1.0	405	21.7	-21.3	10	10	7	9	5	3	4	2.94422	0.180362	0.011654	0.013886	3.77796	0.627833	3.15012	0.611395	0.575455	0.028086	0.016437	0.022641	0.030323	54.206	3.74763	16.314	60.4	50.4	66.92	54.21	61.98	97.64	15.45	Ghanzi Agric	Ghanzi Agric	Ghanzi farms	7.1	1
7.1.0	260	21.1	-22.1	4	4	1	4	4	3	3	2.9644	0.487417	0.016626	0.033413	3.53162	0.029765	3.50185	0.009245	0.026739	0.029765	0.02052	0.02052	0.053933	38.047	3.47768	0.266	28.3	28.01	47.11	38.05	38.05	44.45	0.76	Ghanzi Agric	Ghanzi Agric	Ghanzi farms	7.1	1
7.1.0	452	21.9	-21.3	9	9	6	8	5	3	4	3.31693	0.192845	0.020655	0.024291	4.24868	0.693951	3.55472	0.682724	0.541896	0.054393	0.011227	0.017974	0.035518	31.609	4.21316	16.205	68	56.88	69.13	31.61	42.53	95.71	13.23	Ghanzi Agric	Ghanzi Agric	Ghanzi farms	7.1	1
7.1.0	543	22.3	-21.9	3	3	2	3	2	1	1	3.35244	0	0	0	3.49871	0.146267	3.35244	0.143692	0.143692	0.011624	0.002575	0.002575	0.002575	100	3.49613	4.11	56	53.64	100	100	100	100	4.11	Ghanzi Agric	Ghanzi Agric	Ghanzi farms	7.1	1
7.1.0	403	21.7	-21.7	5	5	2	5	4	3	3	3.73962	0.171612	0.081175	0.332094	4.5061	0.1816	4.3245	0.173833	0.178748	0.019439	0.007767	0.007767	0.339861	2.285	4.16624	4.172	36	34.6	5.53	2.29	2.29	34.99	3.97	Ghanzi Agric	Ghanzi Agric	Ghanzi farms	7.1	1
7.1.0	449	21.9	-21.9	3	3	2	3	1	1	1	3.98679	0	0	0	4.0262	0.03941	3.98679	0.035883	0.035883	0.003527	0.003527	0.003527	0.003527	100	4.02267	0.892	64.4	63.79	100	100	100	100	0.89	Ghanzi Agric	Ghanzi Agric	Ghanzi farms	7.1	1
7.1.0	355	21.5	-21.9	3	3	2	3	2	1	2	4.59139	0.224173	0.007943	0	4.87501	0.05151	4.8235	0.050055	0.050055	0.00894	0.001455	0.00894	0.001455	100	4.87356	1.027	78	77.18	100	100	100	100	1.03	Ghanzi Agric	Ghanzi Agric	Ghanzi farms	7.1	1
7.1.0	356	21.5	-21.7	6	6	2	6	5	4	5	4.65259	0.134106	0.028367	0	5.05689	0.241831	4.81506	0.228584	0.236378	0.020538	0.013247	0.020538	0.013247	100	5.04364	4.532	40.5	38.52	100	100	100	100	4.68	Ghanzi Agric	Ghanzi Agric	Ghanzi farms	7.1	1
7.1.0	496	22.1	-21.9	6	6	4	6	4	2	3	4.81982	0.039096	0.039225	0.271308	5.21598	0.046527	5.16945	0.043723	0.044596	0.013484	0.002804	0.004654	0.274112	1.023	4.94187	0.885	83.5	82.71	4.73	1.02	1.69	14.12	0.86	Ghanzi Agric	Ghanzi Agric	Ghanzi farms	7.1	1
7.1.0	500	22.1	-21.1	5	5	3	5	4	2	3	4.83591	0.031985	0.049765	0.062816	5.18224	0.201761	4.98048	0.191899	0.195489	0.032063	0.009861	0.020406	0.072677	13.568	5.10956	3.756	82.9	79.69	33.79	13.57	24.52	75.68	3.78	Ghanzi Agric	Ghanzi Agric	Ghanzi farms	7.1	1
7.1.0	498	22.1	-21.5	5	5	3	5	4	2	3	4.97704	0.077465	0.057921	0.084284	5.3849	0.188187	5.19671	0.173226	0.180677	0.048733	0.01496	0.028612	0.099244	15.074	5.28566	3.277	43.1	41.57	36.64	15.07	25.34	68.19	3.36	Ghanzi Agric	Ghanzi Agric	Ghanzi farms	7.1	1
7.1.0	497	22.1	-21.7	6	6	3	6	4	3	4	5.27918	0.094093	0	0	5.66097	0.287694	5.37327	0.151132	0.284789	0.153551	0.136563	0.153551	0.136563	100	5.52441	2.736	90.6	85.97	100	100	100	100	5.03	Ghanzi Agric	Ghanzi Agric	Ghanzi farms	7.1	1
7.1.0	357	21.5	-21.5	6	6	4	6	3	2	3	5.34975	0.055946	0	0	5.61399	0.208291	5.4057	0.203442	0.206725	0.014571	0.004849	0.014571	0.004849	100	5.60914	3.627	89.8	86.49	100	100	100	100	3.68	Ghanzi Agric	Ghanzi Agric	Ghanzi farms	7.1	1
7.1.0	593	22.5	-21.3	8	8	6	8	4	2	3	5.36815	0.263104	0.104757	0.338792	6.34865	0.273851	6.0748	0.257614	0.258661	0.0331	0.016237	0.029485	0.355029	4.573	5.99362	4.298	50.8	48.6	8.9	4.57	8.01	43.29	4.08	Ghanzi Agric	Ghanzi Agric	Ghanzi farms	7.1	1
7.1.0	261	21.1	-21.9	11	11	9	8	4	2	3	5.67291	0.158579	0.158799	0.338179	7.72364	1.39517	6.32847	1.36328	0.851399	0.053072	0.031888	0.039542	0.370067	8.617	7.35357	18.539	61.8	50.63	13.56	8.62	10.47	71.57	11.86	Ghanzi Agric	Ghanzi Agric	Ghanzi farms	7.1	1
7.1.0	309	21.3	-21.7	5	5	2	5	4	3	4	5.96606	0.035029	0	0	6.42902	0.427935	6.00108	0.411036	0.421939	0.068601	0.016899	0.068601	0.016899	100	6.41212	6.41	102.9	96.02	100	100	100	100	6.57	Ghanzi Agric	Ghanzi Agric	Ghanzi farms	7.1	1
7.1.0	404	21.7	-21.5	6	6	4	6	4	2	3	6.09446	0.349394	0.036119	0.418711	7.2294	0.330723	6.89868	0.325972	0.327811	0.029546	0.004751	0.017863	0.423462	1.122	6.80594	4.79	86.8	82.82	6.59	1.12	4.09	43.91	4.54	Ghanzi Agric	Ghanzi Agric	Ghanzi farms	7.1	1
7.1.0	499	22.1	-21.3	5	5	3	5	4	2	3	6.10732	0.078031	0.042225	0.327159	6.92973	0.375001	6.55473	0.367194	0.369048	0.021712	0.007807	0.019204	0.334966	2.331	6.59477	5.568	110.9	104.8	6.22	2.33	5.54	53.01	5.33	Ghanzi Agric	Ghanzi Agric	Ghanzi farms	7.1	1
7.1.0	547	22.3	-21.1	5	5	3	5	4	2	3	6.13388	0.125672	0.036838	0.357966	6.82977	0.17541	6.65436	0.167951	0.168747	0.029504	0.00746	0.023756	0.365426	2.041	6.46434	2.598	109.3	106.4	7.61	2.04	6.22	32.04	2.47	Ghanzi Agric	Ghanzi Agric	Ghanzi farms	7.1	1
7.1.0	262	21.1	-21.7	10	10	6	9	6	4	5	6.29329	0.182312	0.011151	0.049919	7.35848	0.821815	6.53667	0.789918	0.756316	0.04669	0.031898	0.043952	0.081817	38.987	7.27667	10.855	117.7	104.5	48.33	38.99	46.82	93.81	10.37	Ghanzi Agric	Ghanzi Agric	Ghanzi farms	7.1	1
7.1.0	594	22.5	-21.1	6	6	3	6	5	3	4	6.35517	0.194755	0.048915	0.045988	6.78537	0.140548	6.64482	0.124427	0.129206	0.041086	0.016121	0.029828	0.062109	25.956	6.72326	1.851	108.6	106.3	47.19	25.96	39.34	73.75	1.91	Ghanzi Agric	Ghanzi Agric	Ghanzi farms	7.1	1
7.1.0	451	21.9	-21.5	7	7	4	6	3	3	3	7.58236	0.375957	0.343384	0.680671	10.6207	1.63836	8.98237	1.61312	1.15163	0.025235	0.025235	0.025235	0.705906	3.575	9.91482	16.27	127.5	107.8	3.57	3.57	3.57	62.85	11.36	Ghanzi Agric	Ghanzi Agric	Ghanzi farms	7.1	1
7.1.0	546	22.3	-21.3	5	5	3	5	3	2	2	7.95018	0.219877	0.093906	0.007908	8.59777	0.325899	8.27187	0.310117	0.313838	0.019167	0.015782	0.015782	0.02369	66.619	8.57408	3.617	137.6	132.3	70.79	66.62	66.62	97.54	3.66	Ghanzi Agric	Ghanzi Agric	Ghanzi farms	7.1	1	no data points	0 large livestock
7.1.0	308	21.3	-21.9	7	7	3	6	5	4	4	9.48646	0.250075	0.030492	0.46057	10.3551	0.127458	10.2276	0.099136	0.070699	0.047406	0.028322	0.028322	0.488892	5.793	9.86616	1.005	82.8	81.82	9.33	5.79	5.79	13.31	0.69	Ghanzi Agric	Ghanzi Agric	Ghanzi farms	7.1	1	0.0184173	with large livestock
7.2.0	209	20.9	-22.9	4	4	2	4	3	2	2	0.371114	0.030141	0	0	0.44116	0.039906	0.401254	0.031018	0.036263	0.026542	0.008887	0.008887	0.008887	100	0.432273	7.176	11.5	10.42	100	100	100	100	8.29	Ghanzi Agric	Ghanzi Agric	Ghanzi community	7.2	1
7.2.0	163	20.7	-22.7	6	6	4	6	4	2	3	0.403232	0.03254	0	0	0.541506	0.105735	0.435771	0.094321	0.099204	0.043355	0.011413	0.019247	0.011413	100	0.530093	17.793	14.1	11.32	100	100	100	100	18.54	Ghanzi Agric	Ghanzi Agric	Ghanzi community	7.2	1
7.2.0	210	20.9	-22.7	4	4	3	4	2	1	1	0.552735	0	0	0	0.614513	0.061779	0.552735	0.058718	0.058718	0.034668	0.003061	0.003061	0.003061	100	0.611453	9.603	16	14.36	100	100	100	100	9.6	Ghanzi Agric	Ghanzi Agric	Ghanzi community	7.2	1
7.2.0	161	20.7	-23.1	6	6	3	6	4	3	3	0.732024	0.083552	0.046536	0	1.03199	0.169877	0.862112	0.098632	0.164815	0.082804	0.071245	0.071245	0.071245	100	0.960744	10.266	26.8	22.39	100	100	100	100	16.05	Ghanzi Agric	Ghanzi Agric	Ghanzi community	7.2	1
7.2.0	19	20.1	-23.3	5	5	2	5	4	3	3	1.48843	0.176805	0.044216	0.19087	1.98003	0.07971	1.90032	0.051915	0.067765	0.076113	0.027795	0.027795	0.218665	12.711	1.76136	2.947	67.3	64.64	28.51	12.71	12.71	26.2	3.44	Ghanzi Agric	Ghanzi Agric	Ghanzi community	7.2	1
7.2.0	400	21.7	-22.3	4	4	2	4	3	2	2	1.63023	0.096297	0.005613	0.032574	1.80135	0.036637	1.76472	0.031923	0.035003	0.030001	0.004714	0.004714	0.037288	12.642	1.76406	1.81	28.8	28.24	47.94	12.64	12.64	51.8	1.94	Ghanzi Agric	Ghanzi Agric	Ghanzi community	7.2	1
7.2.0	69	20.3	-22.7	6	6	4	6	3	2	2	1.8071	0.08193	0	0.209134	2.19429	0.096129	2.09816	0.082629	0.089534	0.038113	0.0135	0.0135	0.222634	6.064	1.97166	4.191	57	54.5	15.41	6.06	6.06	29.98	4.09	Ghanzi Agric	Ghanzi Agric	Ghanzi community	7.2	1
7.2.0	353	21.5	-22.3	5	5	2	5	4	3	3	2.46825	0.141574	0	0	2.68071	0.070883	2.60983	0.05288	0.063104	0.038062	0.018003	0.018003	0.018003	100	2.66271	1.986	42.9	41.76	100	100	100	100	2.36	Ghanzi Agric	Ghanzi Agric	Ghanzi community	7.2	1
7.2.0	258	21.1	-22.5	4	4	1	4	4	3	3	2.93295	0.0683	0	0	3.11187	0.110615	3.00125	0.02417	0.102425	0.110615	0.086445	0.086445	0.086445	100	3.02542	0.799	49.8	48.02	100	100	100	100	3.3	Ghanzi Agric	Ghanzi Agric	Ghanzi community	7.2	1
7.2.0	307	21.3	-22.1	4	4	2	4	3	2	2	2.9398	0.143199	0.108936	0.046031	3.27053	0.032572	3.23796	0.020196	0.027311	0.019554	0.012376	0.012376	0.058407	21.189	3.21213	0.629	52.3	51.81	29.81	21.19	21.19	37.24	0.84	Ghanzi Agric	Ghanzi Agric	Ghanzi community	7.2	1
7.2.0	399	21.7	-22.5	4	4	2	4	3	2	2	3.2499	0.069656	0.061596	0.081478	3.48147	0.018839	3.46263	0.01299	0.015512	0.015305	0.005849	0.005849	0.087327	6.698	3.39414	0.383	55.7	55.4	15.81	6.7	6.7	15.99	0.45	Ghanzi Agric	Ghanzi Agric	Ghanzi community	7.2	1
7.2.0	352	21.5	-22.5	4	4	1	4	4	3	3	3.25536	0.024446	0.01639	0	3.31806	0.021865	3.2962	0.006996	0.014368	0.021865	0.01487	0.01487	0.01487	100	3.30319	0.212	53.1	52.74	100	100	100	100	0.43	Ghanzi Agric	Ghanzi Agric	Ghanzi community	7.2	1
7.2.0	354	21.5	-22.1	3	3	1	3	3	2	2	3.40748	0.165863	0.014339	0.07406	3.69431	0.03257	3.66174	0.019217	0.025413	0.03257	0.013353	0.013353	0.087413	15.276	3.6069	0.533	59.1	58.59	30.54	15.28	15.28	25.55	0.69	Ghanzi Agric	Ghanzi Agric	Ghanzi community	7.2	1
7.2.0	166	20.7	-22.1	5	5	2	5	4	3	3	3.79665	0.421723	0.193544	0.221471	4.76876	0.135372	4.63339	0.07879	0.124447	0.096269	0.056581	0.056581	0.278052	20.349	4.49071	1.755	57.2	55.62	30.3	20.35	20.35	35.98	2.62	Ghanzi Agric	Ghanzi Agric	Ghanzi community	7.2	1
7.2.0	208	20.9	-23.1	5	5	3	5	3	2	2	3.81165	0.051946	0.032801	0.097029	4.32179	0.328361	3.99343	0.321259	0.322074	0.030321	0.007102	0.007102	0.104131	6.82	4.21766	7.617	112.3	103.7	23.81	6.82	6.82	76.85	7.46	Ghanzi Agric	Ghanzi Agric	Ghanzi community	7.2	1
7.2.0	70	20.3	-22.5	5	5	3	5	3	2	2	3.97062	0.041005	0.066862	0.18923	4.30013	0.032416	4.26771	0.017615	0.024924	0.021013	0.014801	0.014801	0.204031	7.254	4.0961	0.43	146.3	145.1	9.99	7.25	7.25	11.64	0.58	Ghanzi Agric	Ghanzi Agric	Ghanzi community	7.2	1
7.2.0	113	20.5	-23.3	4	4	2	4	3	2	2	4.00476	0.035663	0.108497	0.789459	4.98502	0.046639	4.93838	0.030908	0.035246	0.042688	0.015731	0.015731	0.80519	1.954	4.17983	0.739	129.5	128.2	5.13	1.95	1.95	4.27	0.71	Ghanzi Agric	Ghanzi Agric	Ghanzi community	7.2	1
7.2.0	259	21.1	-22.3	4	4	2	4	3	2	2	4.01317	0.144921	0.039988	0.545335	4.79852	0.055101	4.74341	0.037154	0.042806	0.042989	0.017947	0.017947	0.563282	3.186	4.23523	0.877	76.8	75.89	7.31	3.19	3.19	7.28	0.89	Ghanzi Agric	Ghanzi Agric	Ghanzi community	7.2	1
7.2.0	114	20.5	-23.1	5	5	2	5	4	3	3	4.08381	0.146747	0.013551	0.191538	4.63081	0.195169	4.43565	0.162259	0.186619	0.13004	0.03291	0.03291	0.224448	14.663	4.40637	3.682	120.3	115.2	40.44	14.66	14.66	49.35	4.04	Ghanzi Agric	Ghanzi Agric	Ghanzi community	7.2	1
7.2.0	211	20.9	-22.5	3	3	1	3	3	2	2	4.29971	0.094875	0.04674	0.10859	4.5636	0.013686	4.54992	0.006326	0.009617	0.013686	0.00736	0.00736	0.11595	6.348	4.44766	0.142	73	72.8	11.19	6.35	6.35	8.14	0.21	Ghanzi Agric	Ghanzi Agric	Ghanzi community	7.2	1
7.2.0	116	20.5	-22.7	4	4	2	4	3	2	2	4.35387	0.153156	0.024257	0	4.57527	0.043983	4.53128	0.017749	0.030436	0.039006	0.026234	0.026234	0.026234	100	4.54903	0.39	118.8	117.7	100	100	100	100	0.67	Ghanzi Agric	Ghanzi Agric	Ghanzi community	7.2	1
7.2.0	164	20.7	-22.5	3	3	1	3	3	2	2	4.4201	0.183332	0.222517	2.52373	7.3674	0.017726	7.34968	0.003096	0.007736	0.017726	0.01463	0.01463	2.53836	0.576	4.82905	0.064	191.4	190.9	0.7	0.58	0.58	0.31	0.11	Ghanzi Agric	Ghanzi Agric	Ghanzi community	7.2	1
7.2.0	118	20.5	-22.3	5	5	2	5	3	3	3	4.54497	0.337208	0.043628	0.839527	5.80374	0.038407	5.76533	0.01965	0.026271	0.018758	0.018758	0.018758	0.858285	2.186	4.94545	0.397	69.7	69.21	2.19	2.19	2.19	3.03	0.45	Ghanzi Agric	Ghanzi Agric	Ghanzi community	7.2	1
7.2.0	306	21.3	-22.3	5	5	2	5	4	3	3	4.92593	0.011641	0.101423	1.06969	6.17649	0.067805	6.10869	0.04132	0.058873	0.060094	0.026485	0.026485	1.09617	2.416	5.08032	0.813	98.8	97.74	5.32	2.42	2.42	5.22	0.95	Ghanzi Agric	Ghanzi Agric	Ghanzi community	7.2	1
7.2.0	305	21.3	-22.5	5	5	2	5	4	3	3	4.98677	0.120508	0.104598	0.68489	5.9593	0.062536	5.89676	0.026073	0.059547	0.048579	0.036463	0.036463	0.721353	5.055	5.23795	0.498	95.3	94.35	6.62	5.05	5.05	8	1	Ghanzi Agric	Ghanzi Agric	Ghanzi community	7.2	1
7.2.0	162	20.7	-22.9	5	5	2	5	4	3	3	5.55211	0.276503	0.138711	0.926463	6.95569	0.061903	6.89379	0.044029	0.051823	0.027688	0.017873	0.017873	0.944336	1.893	6.01136	0.732	180.7	179	2.9	1.89	1.89	5.3	0.75	Ghanzi Agric	Ghanzi Agric	Ghanzi community	7.2	1
7.2.0	115	20.5	-22.9	6	6	3	6	5	3	4	5.79827	0.126358	0.04679	0	6.1561	0.184687	5.97142	0.14068	0.167527	0.071026	0.044007	0.049654	0.044007	100	6.1121	2.302	159.9	155.1	100	100	100	100	2.73	Ghanzi Agric	Ghanzi Agric	Ghanzi community	7.2	1
7.2.0	22	20.1	-22.7	5	5	3	5	3	2	2	5.85309	0.180776	0.102045	0.440983	6.67512	0.098217	6.5769	0.06584	0.077823	0.035245	0.032377	0.032377	0.47336	6.84	6.20176	1.062	227	223.7	7.4	6.84	6.84	15	1.17	Ghanzi Agric	Ghanzi Agric	Ghanzi community	7.2	1
7.2.0	25	20.1	-22.1	5	5	3	5	2	2	2	6.02542	0.103342	0.040459	0.411564	6.67209	0.091311	6.58078	0.066001	0.07684	0.025309	0.025309	0.025309	0.436873	5.793	6.23522	1.059	80.1	79	5.79	5.79	5.79	15.73	1.15	Ghanzi Agric	Ghanzi Agric	Ghanzi community	7.2	1
7.2.0	401	21.7	-22.1	3	3	1	3	3	2	2	6.09561	0.289837	0.083957	0.618685	7.10854	0.020448	7.08809	0.013221	0.016251	0.020448	0.007228	0.007228	0.625913	1.155	6.48263	0.204	85.3	85.09	3.2	1.15	1.15	2.56	0.23	Ghanzi Agric	Ghanzi Agric	Ghanzi community	7.2	1
7.2.0	20	20.1	-23.1	3	3	1	3	3	2	2	6.64892	0.273932	0.369485	0.624478	7.94352	0.026703	7.91681	0.011938	0.012885	0.026703	0.014765	0.014765	0.639243	2.31	7.30427	0.163	270.2	269.2	4.1	2.31	2.31	2.02	0.16	Ghanzi Agric	Ghanzi Agric	Ghanzi community	7.2	1
7.2.0	213	20.9	-22.1	4	4	2	4	3	2	2	6.69462	0.361818	0.264311	1.34434	8.82075	0.155661	8.66509	0.151315	0.154097	0.089011	0.004346	0.004346	1.34869	0.322	7.47206	2.025	70.6	69.32	6.21	0.32	0.32	10.28	1.75	Ghanzi Agric	Ghanzi Agric	Ghanzi community	7.2	1
7.2.0	23	20.1	-22.5	6	6	4	6	3	2	2	6.80688	0.150463	0.06361	1.91474	9.01928	0.083584	8.93569	0.061875	0.068075	0.040289	0.021709	0.021709	1.93645	1.121	7.08283	0.874	306.8	303.9	2.06	1.12	1.12	3.43	0.76	Ghanzi Agric	Ghanzi Agric	Ghanzi community	7.2	1
7.2.0	72	20.3	-22.1	6	6	4	6	4	2	3	7.19807	0.236932	0.119615	0.662069	8.3813	0.164621	8.21668	0.152131	0.157139	0.034783	0.01249	0.026179	0.674559	1.852	7.70674	1.974	100.6	98.64	4.99	1.85	3.8	19.18	1.88	Ghanzi Agric	Ghanzi Agric	Ghanzi community	7.2	1
7.2.0	67	20.3	-23.1	3	3	1	3	3	2	2	7.36578	0.381206	0.318257	0.358117	8.43849	0.015131	8.42336	0.008035	0.009565	0.015131	0.007096	0.007096	0.365213	1.943	8.07328	0.1	219.2	218.7	4.05	1.94	1.94	2.6	0.11	Ghanzi Agric	Ghanzi Agric	Ghanzi community	7.2	1
7.2.0	66	20.3	-23.3	3	3	1	3	3	2	2	7.36957	0.054245	0.199759	0.637884	8.29844	0.036985	8.26146	0.030918	0.031757	0.036985	0.006067	0.006067	0.643951	0.942	7.65449	0.404	282.3	281	5.48	0.94	0.94	4.74	0.38	Ghanzi Agric	Ghanzi Agric	Ghanzi community	7.2	1
7.2.0	24	20.1	-22.3	5	5	3	5	4	2	3	7.91043	0.246255	0.156913	0.444883	8.86078	0.102296	8.75848	0.056628	0.068897	0.053084	0.045668	0.050216	0.490551	9.31	8.37023	0.677	106.4	105.1	10.66	9.31	10.14	13.41	0.78	Ghanzi Agric	Ghanzi Agric	Ghanzi community	7.2	1
7.2.0	71	20.3	-22.3	8	8	5	8	5	3	4	8.18052	0.501758	0.152822	0.826139	9.75521	0.093974	9.66124	0.088094	0.090238	0.033262	0.00588	0.016831	0.832019	0.707	8.9232	0.987	117.1	115.9	3.87	0.71	2	9.85	0.93	Ghanzi Agric	Ghanzi Agric	Ghanzi community	7.2	1
7.2.0	117	20.5	-22.5	5	5	2	5	4	3	3	9.11736	0.039697	0.051291	1.01584	10.3517	0.12753	10.2242	0.026947	0.0947	0.121506	0.100583	0.100583	1.11642	9.009	9.2353	0.292	268.9	265.5	10.68	9.01	9.01	8.53	0.92	Ghanzi Agric	Ghanzi Agric	Ghanzi community	7.2	1
7.2.0	21	20.1	-22.9	6	6	3	6	4	3	3	9.28555	0.211934	0.160259	1.95953	11.785	0.167717	11.6173	0.061167	0.147273	0.112447	0.10655	0.10655	2.06608	5.157	9.71891	0.629	400.8	395.1	5.43	5.16	5.16	6.99	1.25	Ghanzi Agric	Ghanzi Agric	Ghanzi community	7.2	1
7.2.0	165	20.7	-22.3	3	3	1	3	3	2	2	9.72896	0.350319	0.0336	0.643867	10.9099	0.153139	10.7567	0.132998	0.142922	0.153139	0.020141	0.020141	0.664008	3.033	10.2459	1.298	131	129.1	19.21	3.03	3.03	18.17	1.31	Ghanzi Agric	Ghanzi Agric	Ghanzi community	7.2	1
7.2.0	119	20.5	-22.1	5	5	2	5	4	3	3	10.2739	0.396687	0.223432	0.370481	11.3442	0.079634	11.2645	0.057948	0.065578	0.025293	0.021686	0.021686	0.392167	5.53	10.952	0.529	136.2	135.2	6.39	5.53	5.53	15.04	0.58	Ghanzi Agric	Ghanzi Agric	Ghanzi community	7.2	1
7.2.0	68	20.3	-22.9	5	5	2	4	4	3	3	10.4424	0.246187	0.239694	0.461192	11.5835	0.194025	11.3895	0.166401	0.033956	0.040537	0.027624	0.027624	0.488816	5.651	11.0947	1.5	300.9	295.8	8.08	5.65	5.65	6.86	0.3	Ghanzi Agric	Ghanzi Agric	Ghanzi community	7.2	1	no data points	0 large livestock
7.2.0	212	20.9	-22.3	5	5	2	5	4	3	3	10.5287	0.206525	0.106734	0.356064	11.2778	0.079788	11.198	0.070503	0.075498	0.045037	0.009285	0.009285	0.365349	2.541	10.9125	0.646	180.4	179.1	11.23	2.54	2.54	17.49	0.67	Ghanzi Agric	Ghanzi Agric	Ghanzi community	7.2	1	0.0249363	with large livestock
8.1.0	1333	25.7	-23.7	2	2	2	2	1	0	0	0.289581	0	0.037075	0	0.338465	0.01181	0.326655	0.01181	0.01181	0.005754	0	0	0	-99	0.338466	3.489	5.4	5.23	100			100	3.49	Kgalagadi Agric	Kgalagadi Kweneng	Kgalagadi Kweneng	8.1	1
8.1.0	1332	25.7	-23.9	2	2	1	2	1	1	1	0.35343	0.008314	0	0.011655	0.376866	0.003467	0.373399	0.003028	0.003028	0.00044	0.00044	0.00044	0.012095	3.638	0.364772	0.83	6	5.97	3.64	3.64	3.64	20.62	0.8	Kgalagadi Agric	Kgalagadi Kweneng	Kgalagadi Kweneng	8.1	1
8.1.0	1520	26.5	-23.9	2	2	2	2	1	0	0	0.46876	0	0.022512	0	0.522076	0.030805	0.491271	0.030805	0.030805	0.001958	0	0	0	-99	0.522077	5.9	6.3	5.9	100			100	5.9	Kgalagadi Agric	Kgalagadi Kweneng	Kgalagadi Kweneng	8.1	1
8.1.0	1334	25.7	-23.5	1	1	0	1	1	1	1	0.550509	0	0.121564	0.230562	0.903217	0.000581	0.902635	0	0	0.000581	0.000581	0.000581	0.231143	0.251	0.672073	0	10.8	10.84	0.25	0.25	0.25	0	0	Kgalagadi Agric	Kgalagadi Kweneng	Kgalagadi Kweneng	8.1	1
8.1.0	1189	25.1	-24.3	1	1	0	1	1	1	1	0.555016	0	0.028752	0.208597	0.793331	0.000966	0.792365	0	0	0.000966	0.000966	0.000966	0.209563	0.461	0.583768	0	9.5	9.51	0.46	0.46	0.46	0	0	Kgalagadi Agric	Kgalagadi Kweneng	Kgalagadi Kweneng	8.1	1
8.1.0	1381	25.9	-23.5	3	3	1	3	3	2	2	0.686668	0	0.090458	0.025256	0.825711	0.023329	0.802382	0.02084	0.021447	0.023329	0.002489	0.002489	0.027745	8.971	0.797966	2.612	9.9	9.63	48.02	8.97	8.97	45.92	2.6	Kgalagadi Agric	Kgalagadi Kweneng	Kgalagadi Kweneng	8.1	1
8.1.0	1379	25.9	-23.9	3	3	2	3	2	1	1	0.808276	0	0.012585	0	0.829103	0.008242	0.820861	0.006854	0.006854	0.005219	0.001389	0.001389	0.001389	100	0.827715	0.828	13.3	13.13	100	100	100	100	0.83	Kgalagadi Agric	Kgalagadi Kweneng	Kgalagadi Kweneng	8.1	1
8.1.0	1614	26.9	-23.9	3	3	3	3	1	0	0	0.810881	0	0.364129	0.044871	1.34493	0.12505	1.21988	0.12505	0.12505	0.001898	0	0	0.044871	0	1.30006	9.619	21.5	19.52	4.06	0	0	73.59	9.3	Kgalagadi Agric	Kgalagadi Kweneng	Kgalagadi Kweneng	8.1	1
8.1.0	1002	24.3	-24.1	1	1	1	1	1	0	0	0.824689	0.061272	0.093057	0.129046	1.12743	0.019364	1.10806	0.019364	0.019364	0.019364	0	0	0.129046	0	0.998382	1.94	18	17.73	13.05	0	0	13.05	1.72	Kgalagadi Agric	Kgalagadi Kweneng	Kgalagadi Kweneng	8.1	1
8.1.0	1049	24.5	-24.1	2	2	0	2	2	2	2	1.31148	0.080364	0.205751	0.279672	1.87929	0.002025	1.87727	0	0.001618	0.002025	0.002025	0.002025	0.281697	0.719	1.5976	0	22.6	22.54	0.72	0.72	0.72	0.58	0.09	Kgalagadi Agric	Kgalagadi Kweneng	Kgalagadi Kweneng	8.1	1
8.1.0	1236	25.3	-24.3	1	1	0	1	1	1	1	1.43365	0.043158	0.087019	0.3497	1.91452	0.00099	1.91353	0	0	0.00099	0.00099	0.00099	0.35069	0.282	1.56383	0	49.7	49.7	0.28	0.28	0.28	0	0	Kgalagadi Agric	Kgalagadi Kweneng	Kgalagadi Kweneng	8.1	1
8.1.0	1427	26.1	-23.7	1	1	1	1	1	0	0	1.43376	0	0.022669	0	1.45827	0.001843	1.45643	0.001843	0.001843	0.001843	0	0	0	-99	1.45827	0.126	23.3	23.3	100			100	0.13	Kgalagadi Agric	Kgalagadi Kweneng	Kgalagadi Kweneng	8.1	1
8.1.0	1237	25.3	-24.1	2	2	1	2	2	1	1	1.44117	0.069018	0.138355	0	1.6597	0.011155	1.64854	0.00874	0.00874	0.011155	0.002414	0.002414	0.002414	100	1.65728	0.527	19.9	19.79	100	100	100	100	0.53	Kgalagadi Agric	Kgalagadi Kweneng	Kgalagadi Kweneng	8.1	1
8.1.0	1380	25.9	-23.7	1	1	0	1	1	1	1	1.44545	0.008466	0.013363	0.026766	1.49494	0.000895	1.49405	0	0	0.000895	0.000895	0.000895	0.027661	3.236	1.46728	0	23.9	23.9	3.24	3.24	3.24	0	0	Kgalagadi Agric	Kgalagadi Kweneng	Kgalagadi Kweneng	8.1	1
8.1.0	1473	26.3	-23.9	2	2	1	2	2	1	1	1.54841	0	0.048119	0.040393	1.65193	0.015014	1.63692	0.014564	0.014564	0.015014	0.00045	0.00045	0.040843	1.102	1.61109	0.904	19.8	19.65	27.1	1.1	1.1	26.5	0.88	Kgalagadi Agric	Kgalagadi Kweneng	Kgalagadi Kweneng	8.1	1
8.1.0	1425	26.1	-24.1	2	2	1	2	2	1	1	1.56021	0.018486	0.018703	0.095727	1.7048	0.011675	1.69313	0.010323	0.010323	0.011675	0.001352	0.001352	0.097079	1.393	1.60772	0.642	44.3	43.98	10.87	1.39	1.39	9.73	0.61	Kgalagadi Agric	Kgalagadi Kweneng	Kgalagadi Kweneng	8.1	1
8.1.0	1286	25.5	-23.7	3	3	2	3	2	1	1	1.70157	0.012032	0.026741	0.09318	1.8835	0.049979	1.83352	0.040177	0.040177	0.022103	0.009803	0.009803	0.102983	9.519	1.78052	2.256	22.6	22.01	19.17	9.52	9.52	30.13	2.14	Kgalagadi Agric	Kgalagadi Kweneng	Kgalagadi Kweneng	8.1	1
8.1.0	1048	24.5	-24.3	1	1	1	1	0	0	0	1.77951	0.056368	0.089437	0.014227	1.94847	0.008927	1.93954	0.008927	0.008927	0	0	0	0.014227	0	1.93424	0.462	31.2	31.03	0	0	0	38.55	0.46	Kgalagadi Agric	Kgalagadi Kweneng	Kgalagadi Kweneng	8.1	1
8.1.0	1426	26.1	-23.9	1	1	1	1	1	0	0	1.79301	0	0.010879	0.033595	1.84735	0.009862	1.83748	0.009862	0.009862	0.009862	0	0	0.033595	0	1.81375	0.544	48	47.73	22.69	0	0	22.69	0.53	Kgalagadi Agric	Kgalagadi Kweneng	Kgalagadi Kweneng	8.1	1
8.1.0	1188	25.1	-24.5	2	2	0	2	2	2	2	1.90375	0	0.111484	0.141711	2.15805	0.001105	2.15694	0	0.000622	0.001105	0.001105	0.001105	0.142816	0.774	2.01523	0	56.1	56.02	0.77	0.77	0.77	0.44	0.03	Kgalagadi Agric	Kgalagadi Kweneng	Kgalagadi Kweneng	8.1	1
8.1.0	1518	26.5	-24.3	4	4	3	4	3	1	2	1.96985	0.008203	0.028973	0	2.03708	0.030059	2.00703	0.028324	0.028324	0.020188	0.001735	0.008434	0.001735	100	2.03535	1.392	24.5	24.09	100	100	100	100	1.39	Kgalagadi Agric	Kgalagadi Kweneng	Kgalagadi Kweneng	8.1	1
8.1.0	1566	26.7	-24.1	6	6	4	6	4	2	3	2.01184	0	0.051232	0	2.26482	0.201747	2.06307	0.098771	0.199879	0.140245	0.102976	0.112737	0.102976	100	2.16184	4.569	27.2	24.77	100	100	100	100	8.83	Kgalagadi Agric	Kgalagadi Kweneng	Kgalagadi Kweneng	8.1	1
8.1.0	955	24.1	-24.1	3	3	2	3	2	1	1	2.0908	0.143351	0.202956	0.146067	2.63558	0.0524	2.58318	0.043225	0.043225	0.023435	0.009176	0.009176	0.155243	5.911	2.48034	1.743	42.2	41.33	13.83	5.91	5.91	22.84	1.65	Kgalagadi Agric	Kgalagadi Kweneng	Kgalagadi Kweneng	8.1	1
8.1.0	1000	24.3	-24.5	2	2	0	2	2	2	2	2.15136	0.104151	0.047566	0.195042	2.50914	0.011023	2.49812	0	0.010619	0.011023	0.011023	0.011023	0.206065	5.349	2.30308	0	40.1	39.97	5.35	5.35	5.35	5.16	0.42	Kgalagadi Agric	Kgalagadi Kweneng	Kgalagadi Kweneng	8.1	1
8.1.0	1285	25.5	-23.9	3	3	2	3	2	1	1	2.22702	0.053824	0.139111	0.364273	2.79083	0.006594	2.78423	0.00498	0.00498	0.003545	0.001614	0.001614	0.365887	0.441	2.42494	0.205	44.7	44.55	0.96	0.44	0.44	1.35	0.18	Kgalagadi Agric	Kgalagadi Kweneng	Kgalagadi Kweneng	8.1	1
8.1.0	1190	25.1	-24.1	1	1	0	1	1	1	1	2.53939	0.048983	0.077159	0.069124	2.73593	0.001275	2.73466	0	0	0.001275	0.001275	0.001275	0.070399	1.811	2.66554	0	32.8	32.83	1.81	1.81	1.81	0	0	Kgalagadi Agric	Kgalagadi Kweneng	Kgalagadi Kweneng	8.1	1
8.1.0	1472	26.3	-24.1	4	4	3	4	2	1	1	2.55092	0.016741	0.115412	0.110899	2.81852	0.024549	2.79397	0.02276	0.02276	0.009539	0.001789	0.001789	0.112688	1.588	2.70583	0.841	33.8	33.54	7.92	1.59	1.59	17.03	0.81	Kgalagadi Agric	Kgalagadi Kweneng	Kgalagadi Kweneng	8.1	1
8.1.0	1565	26.7	-24.3	4	3	1	3	3	2	2	2.64846	0	0.033063	0.075208	2.83394	0.077212	2.75673	0.005981	0.075326	0.075326	0.069345	0.069345	0.144553	47.972	2.6875	0.223	34	33.09	50.04	47.97	47.97	50.04	2.66	Kgalagadi Agric	Kgalagadi Kweneng	Kgalagadi Kweneng	8.1	1
8.1.0	1519	26.5	-24.1	5	5	2	5	4	3	3	2.83191	0.008062	0.128622	0.113909	3.16283	0.080326	3.0825	0.068132	0.078157	0.021845	0.012194	0.012194	0.126103	9.67	3.03673	2.244	38	37	16.09	9.67	9.67	40.69	2.47	Kgalagadi Agric	Kgalagadi Kweneng	Kgalagadi Kweneng	8.1	1
8.1.0	1331	25.7	-24.1	2	2	1	2	1	1	1	2.84871	0	0.217528	0.848875	3.9293	0.014186	3.91511	0.013678	0.013678	0.000508	0.000508	0.000508	0.849383	0.06	3.07992	0.444	62.9	62.64	0.06	0.06	0.06	1.59	0.35	Kgalagadi Agric	Kgalagadi Kweneng	Kgalagadi Kweneng	8.1	1
8.1.0	1003	24.3	-23.9	6	6	4	6	3	2	2	3.16754	0.106693	0.22835	0.402671	3.98091	0.07566	3.90525	0.068866	0.070702	0.038292	0.006794	0.006794	0.409465	1.659	3.57145	1.928	47.8	46.88	8.68	1.66	1.66	14.94	1.78	Kgalagadi Agric	Kgalagadi Kweneng	Kgalagadi Kweneng	8.1	1
8.1.0	1471	26.3	-24.3	2	2	0	2	2	2	2	3.31408	0	0.219364	0.664062	4.20847	0.010961	4.1975	0	0.010093	0.010961	0.010961	0.010961	0.675023	1.624	3.53344	0	50.5	50.39	1.62	1.62	1.62	1.5	0.24	Kgalagadi Agric	Kgalagadi Kweneng	Kgalagadi Kweneng	8.1	1
8.1.0	954	24.1	-24.3	3	3	2	3	2	1	1	3.42244	0.130662	0.034383	0.141835	3.78537	0.056047	3.72932	0.052948	0.052948	0.006613	0.003099	0.003099	0.144934	2.138	3.64043	1.454	60.6	59.67	4.45	2.14	2.14	27.18	1.4	Kgalagadi Agric	Kgalagadi Kweneng	Kgalagadi Kweneng	8.1	1
8.1.0	1001	24.3	-24.3	2	2	0	2	2	2	2	3.63734	0.172744	0.136283	0.136354	4.08481	0.002084	4.08272	0	0.001652	0.002084	0.002084	0.002084	0.138438	1.505	3.94637	0	65.4	65.32	1.51	1.51	1.51	1.2	0.04	Kgalagadi Agric	Kgalagadi Kweneng	Kgalagadi Kweneng	8.1	1
8.1.0	1239	25.3	-23.7	4	4	2	4	3	2	2	3.72981	0.103867	0.424339	0.085128	4.41638	0.073235	4.34314	0.069955	0.072351	0.006368	0.00328	0.00328	0.088408	3.71	4.32797	1.616	53	52.14	6.96	3.71	3.71	45.94	1.64	Kgalagadi Agric	Kgalagadi Kweneng	Kgalagadi Kweneng	8.1	1
8.1.0	1287	25.5	-23.5	4	4	1	4	4	3	3	3.88449	0.030676	0.027214	0.425093	4.4183	0.050819	4.36748	0.034234	0.044343	0.050819	0.016585	0.016585	0.441678	3.755	3.97662	0.861	53	52.43	10.68	3.75	3.75	9.45	1.01	Kgalagadi Agric	Kgalagadi Kweneng	Kgalagadi Kweneng	8.1	1
8.1.0	953	24.1	-24.5	3	3	2	3	2	1	1	4.19005	0.06796	0.251112	0.19416	4.75395	0.050669	4.70329	0.045564	0.045564	0.034023	0.005105	0.005105	0.199265	2.562	4.55469	1	76.1	75.25	14.91	2.56	2.56	19.01	0.96	Kgalagadi Agric	Kgalagadi Kweneng	Kgalagadi Kweneng	8.1	1
8.1.0	1378	25.9	-24.1	1	1	0	1	1	1	1	4.23189	0	0.249067	0.296425	4.77825	0.00087	4.77738	0	0	0.00087	0.00087	0.00087	0.297295	0.293	4.48096	0	76.5	76.44	0.29	0.29	0.29	0	0	Kgalagadi Agric	Kgalagadi Kweneng	Kgalagadi Kweneng	8.1	1
8.1.0	812	23.5	-24.5	6	6	3	6	4	3	3	4.63554	1.05385	0.551313	0.532731	6.98091	0.207476	6.77344	0.193221	0.197506	0.071247	0.014255	0.014255	0.546986	2.606	6.43393	3.003	111.7	108.3	11.8	2.61	2.61	27.05	2.83	Kgalagadi Agric	Kgalagadi Kweneng	Kgalagadi Kweneng	8.1	1
8.1.0	956	24.1	-23.9	4	4	2	3	3	2	2	5.01654	0.168453	0.091738	0.323967	5.64283	0.042136	5.6007	0.033837	0.016354	0.023746	0.008299	0.008299	0.332266	2.498	5.31057	0.637	90.3	89.61	6.83	2.5	2.5	4.81	0.29	Kgalagadi Agric	Kgalagadi Kweneng	Kgalagadi Kweneng	8.1	1
8.1.0	859	23.7	-24.5	4	4	2	4	4	2	3	5.23259	0.529134	0.391445	0.401229	6.62816	0.073766	6.5544	0.053539	0.062594	0.073766	0.020228	0.042354	0.421457	4.8	6.20671	0.863	106.1	104.8	15.53	4.8	9.55	13.5	0.95	Kgalagadi Agric	Kgalagadi Kweneng	Kgalagadi Kweneng	8.1	1
8.1.0	1051	24.5	-23.7	2	2	1	2	2	1	1	5.24899	0.047792	0.087034	0.365877	5.77643	0.026739	5.74969	0.022428	0.022428	0.026739	0.00431	0.00431	0.370187	1.164	5.40624	0.415	69.3	69.02	6.81	1.16	1.16	5.78	0.39	Kgalagadi Agric	Kgalagadi Kweneng	Kgalagadi Kweneng	8.1	1
8.1.0	1096	24.7	-24.1	2	2	0	2	2	2	2	5.27915	0.185659	0.276203	0.118535	5.8685	0.008948	5.85955	0	0.008151	0.008948	0.008948	0.008948	0.127483	7.019	5.74101	0	70.5	70.34	7.02	7.02	7.02	6.43	0.14	Kgalagadi Agric	Kgalagadi Kweneng	Kgalagadi Kweneng	8.1	1
8.1.0	1240	25.3	-23.5	2	2	1	2	2	1	1	5.56903	0.05954	0.086162	0.595075	6.32022	0.010418	6.30981	0.007766	0.007766	0.010418	0.002652	0.002652	0.597727	0.444	5.7225	0.136	75.9	75.75	1.72	0.44	0.44	1.29	0.12	Kgalagadi Agric	Kgalagadi Kweneng	Kgalagadi Kweneng	8.1	1
8.1.0	858	23.7	-24.7	5	5	2	5	4	3	4	6.7416	0.599656	0.787104	0.805596	9.00727	0.073314	8.93395	0.057905	0.066578	0.033783	0.01541	0.033783	0.821006	1.877	8.18626	0.707	144.1	142.9	4.02	1.88	4.02	7.63	0.74	Kgalagadi Agric	Kgalagadi Kweneng	Kgalagadi Kweneng	8.1	1
8.1.0	1146	24.9	-23.5	5	5	2	5	4	3	3	7.09011	0.140063	0.043725	0.498525	7.86953	0.097101	7.77243	0.087194	0.091716	0.036703	0.009906	0.009906	0.508431	1.948	7.36109	1.185	94.5	93.31	6.86	1.95	1.95	15.54	1.17	Kgalagadi Agric	Kgalagadi Kweneng	Kgalagadi Kweneng	8.1	1
8.1.0	1193	25.1	-23.5	3	3	1	3	3	2	2	7.72361	0.056069	0.163249	0.151525	8.11329	0.018837	8.09446	0.00675	0.008874	0.018837	0.012086	0.012086	0.163611	7.387	7.94968	0.085	97.4	97.17	11.06	7.39	7.39	5.53	0.11	Kgalagadi Agric	Kgalagadi Kweneng	Kgalagadi Kweneng	8.1	1
8.1.0	906	23.9	-24.5	4	4	1	4	4	3	3	7.93147	0.46047	0.963285	0.65864	10.0474	0.033562	10.0139	0.00385	0.024486	0.033562	0.029711	0.029711	0.688351	4.316	9.35907	0.041	160.8	160.2	4.85	4.32	4.32	3.58	0.24	Kgalagadi Agric	Kgalagadi Kweneng	Kgalagadi Kweneng	8.1	1
8.1.0	1050	24.5	-23.9	3	3	2	3	2	1	1	8.26133	0.221958	0.123841	0.205706	8.98717	0.174333	8.81284	0.168969	0.168969	0.117212	0.005365	0.005365	0.211071	2.542	8.7761	1.925	107.9	105.8	36.3	2.54	2.54	45.1	1.88	Kgalagadi Agric	Kgalagadi Kweneng	Kgalagadi Kweneng	8.1	1
8.1.0	1191	25.1	-23.9	2	2	0	2	2	2	2	8.66649	0.474746	0.268699	0.413918	9.83229	0.008441	9.82385	0	0.001191	0.008441	0.008441	0.008441	0.422359	1.999	9.40993	0	118	117.9	2	2	2	0.29	0.01	Kgalagadi Agric	Kgalagadi Kweneng	Kgalagadi Kweneng	8.1	1
8.1.0	1192	25.1	-23.7	3	3	1	3	3	2	2	8.79141	0.214646	0.102189	0.341686	9.47164	0.021705	9.44993	0.014443	0.01544	0.021705	0.007262	0.007262	0.348948	2.081	9.12269	0.158	113.7	113.4	5.97	2.08	2.08	4.32	0.16	Kgalagadi Agric	Kgalagadi Kweneng	Kgalagadi Kweneng	8.1	1
8.1.0	1097	24.7	-23.9	3	3	1	3	3	2	2	9.13427	0.51485	0.184383	0.656678	10.5374	0.047237	10.4902	0.040658	0.043618	0.047237	0.006579	0.006579	0.663257	0.992	9.87416	0.412	126.5	125.9	6.71	0.99	0.99	6.23	0.41	Kgalagadi Agric	Kgalagadi Kweneng	Kgalagadi Kweneng	8.1	1
8.1.0	1145	24.9	-23.7	5	5	3	5	3	2	2	9.90186	0.397155	0.37279	1.25945	12.0193	0.088012	11.9313	0.07729	0.078224	0.045584	0.010723	0.010723	1.27018	0.844	10.7491	0.719	144.3	143.2	3.49	0.84	0.84	5.85	0.65	Kgalagadi Agric	Kgalagadi Kweneng	Kgalagadi Kweneng	8.1	1
8.1.0	1099	24.7	-23.5	5	5	3	5	4	2	3	10.6481	0.283074	0.183442	0.325107	11.4917	0.052059	11.4397	0.040964	0.042719	0.042251	0.011095	0.013374	0.336202	3.3	11.1555	0.367	138	137.3	11.5	3.3	3.95	11.61	0.37	Kgalagadi Agric	Kgalagadi Kweneng	Kgalagadi Kweneng	8.1	1
8.1.0	1238	25.3	-23.9	3	3	1	3	2	2	2	11.011	0.148538	0.472598	0.858706	12.5042	0.013329	12.4909	0.005876	0.010668	0.007453	0.007453	0.007453	0.866159	0.86	11.6381	0.05	150.1	149.9	0.86	0.86	0.86	1.23	0.09	Kgalagadi Agric	Kgalagadi Kweneng	Kgalagadi Kweneng	8.1	1
8.1.0	1144	24.9	-23.9	2	2	1	2	2	1	1	11.675	0.364782	0.786697	2.70713	15.5517	0.018113	15.5336	0.016735	0.016735	0.018113	0.001378	0.001378	2.70851	0.051	12.8432	0.13	186.7	186.4	0.66	0.05	0.05	0.61	0.11	Kgalagadi Agric	Kgalagadi Kweneng	Kgalagadi Kweneng	8.1	1	no data points	0 large livestock
8.1.0	1098	24.7	-23.7	3	3	1	3	3	2	2	15.4956	0.186535	0.449466	1.60103	17.7762	0.043492	17.7327	0.032049	0.035711	0.043492	0.011442	0.011442	1.61248	0.71	16.1637	0.198	213.4	212.8	2.64	0.71	0.71	2.18	0.2	Kgalagadi Agric	Kgalagadi Kweneng	Kgalagadi Kweneng	8.1	1	0.00843605	with large livestock
8.10.1	346	21.5	-23.7	4	4	2	4	3	2	2	1.57245	0.041097	0	0	1.86424	0.250693	1.61355	0.243556	0.246798	0.034027	0.007137	0.007137	0.007137	100	1.8571	13.115	48.4	41.91	100	100	100	100	13.27	Kgalagadi Agric	Kgalagadi Hukuntsi	Kgalagadi Hukuntsi 1	8.10	1
8.10.1	347	21.5	-23.5	4	4	2	4	3	2	2	1.79657	0.094605	0.029149	0	2.09742	0.177089	1.92033	0.067023	0.171567	0.160618	0.110067	0.110067	0.110067	100	1.98735	3.372	54.5	49.88	100	100	100	100	8.2	Kgalagadi Agric	Kgalagadi Hukuntsi	Kgalagadi Hukuntsi 1	8.10	1
8.10.1	345	21.5	-23.9	6	6	3	6	4	3	3	1.80807	0.140568	0	0	2.17071	0.222066	1.94864	0.179486	0.219843	0.103538	0.04258	0.04258	0.04258	100	2.12813	8.434	56.4	50.61	100	100	100	100	10.14	Kgalagadi Agric	Kgalagadi Hukuntsi	Kgalagadi Hukuntsi 1	8.10	1
8.10.1	344	21.5	-24.1	6	6	3	6	4	3	3	2.04215	0	0	0.049674	2.54788	0.456054	2.09183	0.260758	0.452454	0.262332	0.195295	0.195295	0.244969	79.722	2.30291	11.323	86.7	71.15	84.08	79.72	79.72	90.11	17.78	Kgalagadi Agric	Kgalagadi Hukuntsi	Kgalagadi Hukuntsi 1	8.10	1
8.10.2	484	22.1	-24.3	7	7	4	6	4	3	3	0	0	0	0	0.368113	0.368113	0	0.360913	0.354692	0.048064	0.0072	0.0072	0.0072	100	0.360913	100	12.5	0	100	100	100	100	100	Kgalagadi Agric	Kgalagadi Hukuntsi	Kgalagadi Hukuntsi 2	8.10	1
8.10.2	485	22.1	-24.1	6	6	4	6	3	2	2	0	0	0	0	0.08889	0.08889	0	0.082368	0.083504	0.029622	0.006522	0.006522	0.006522	100	0.082368	100	2.3	0	100	100	100	100	100	Kgalagadi Agric	Kgalagadi Hukuntsi	Kgalagadi Hukuntsi 2	8.10	1
8.10.2	533	22.3	-23.9	5	5	4	5	2	1	1	0	0	0	0	0.05781	0.05781	0	0.057194	0.057194	0.012761	0.000616	0.000616	0.000616	100	0.057194	100	0.9	0	100	100	100	100	100	Kgalagadi Agric	Kgalagadi Hukuntsi	Kgalagadi Hukuntsi 2	8.10	1
8.10.2	487	22.1	-23.7	6	6	4	6	3	2	2	0.184567	0	0	0	0.302679	0.118112	0.184567	0.100641	0.115333	0.043528	0.017472	0.017472	0.017472	100	0.285208	35.287	4.8	2.95	100	100	100	100	38.46	Kgalagadi Agric	Kgalagadi Hukuntsi	Kgalagadi Hukuntsi 2	8.10	1
8.10.3	440	21.9	-23.7	3	3	2	3	2	1	1	0.363421	0.005541	0	0	0.473602	0.10464	0.368962	0.099964	0.099964	0.026042	0.004675	0.004675	0.004675	100	0.468926	21.318	12.3	9.58	100	100	100	100	21.32	Kgalagadi Agric	Kgalagadi Hukuntsi	Kgalagadi Hukuntsi 3	8.10	1
8.10.3	393	21.7	-23.7	3	3	2	3	2	1	1	0.796176	0.040258	0.098711	0.196601	1.18587	0.054124	1.13175	0.053045	0.053045	0.007796	0.001079	0.001079	0.19768	0.546	0.98819	5.368	30.8	29.4	3.81	0.55	0.55	21.25	4.48	Kgalagadi Agric	Kgalagadi Hukuntsi	Kgalagadi Hukuntsi 3	8.10	1
8.10.3	390	21.7	-24.3	4	4	2	4	3	2	2	1.02973	0.042877	0	0	1.18133	0.108729	1.0726	0.099433	0.107148	0.053832	0.009296	0.009296	0.009296	100	1.17203	8.484	40.2	36.48	100	100	100	100	9.08	Kgalagadi Agric	Kgalagadi Hukuntsi	Kgalagadi Hukuntsi 3	8.10	1
8.10.3	441	21.9	-23.5	5	5	4	5	2	1	1	1.42982	0.033243	0	0.094046	1.7291	0.171984	1.55711	0.169026	0.169026	0.021695	0.002959	0.002959	0.097005	3.05	1.63209	10.356	27.7	24.91	18.74	3.05	3.05	64.25	9.79	Kgalagadi Agric	Kgalagadi Hukuntsi	Kgalagadi Hukuntsi 3	8.10	1
8.10.3	437	21.9	-24.3	5	5	5	5	2	0	1	1.90597	0.016323	0	0.191282	2.32909	0.215512	2.11358	0.215512	0.215512	0.114674	0	0.083856	0.191282	0	2.13781	10.081	79.2	71.89	37.48	0	30.48	52.98	9.25	Kgalagadi Agric	Kgalagadi Hukuntsi	Kgalagadi Hukuntsi 3	8.10	1
8.10.3	394	21.7	-23.5	4	4	2	4	3	2	2	2.62021	0.197385	0.071703	0.010984	2.9217	0.021414	2.90028	0.017607	0.019816	0.015048	0.003806	0.003806	0.01479	25.734	2.90691	0.606	75.9	75.33	57.81	25.73	25.73	64.34	0.68	Kgalagadi Agric	Kgalagadi Hukuntsi	Kgalagadi Hukuntsi 3	8.10	1
8.10.3	439	21.9	-23.9	1	1	1	1	1	0	0	3.20105	0.201744	0.089699	1.50144	5.02228	0.028345	4.99394	0.028345	0.028345	0.028345	0	0	1.50144	0	3.52084	0.805	130.4	129.7	1.85	0	0	1.85	0.56	Kgalagadi Agric	Kgalagadi Hukuntsi	Kgalagadi Hukuntsi 3	8.10	1
8.10.3	391	21.7	-24.1	4	4	3	4	2	1	1	5.30872	0.037125	0.335886	2.33214	8.05613	0.04226	8.01388	0.039849	0.039849	0.019507	0.002411	0.002411	2.33455	0.103	5.72158	0.696	274	272.5	0.83	0.1	0.1	1.68	0.49	Kgalagadi Agric	Kgalagadi Hukuntsi	Kgalagadi Hukuntsi 3	8.10	1
8.10.3	438	21.9	-24.1	4	4	3	4	2	1	1	5.55031	0.110528	0.21407	0.70322	6.62742	0.049288	6.57813	0.047714	0.047714	0.026136	0.001574	0.001574	0.704794	0.223	5.92262	0.806	172.1	170.8	3.58	0.22	0.22	6.35	0.72	Kgalagadi Agric	Kgalagadi Hukuntsi	Kgalagadi Hukuntsi 3	8.10	1
8.10.3	486	22.1	-23.9	5	5	3	5	3	2	2	5.7612	0.09482	0.049366	1.02906	7.01203	0.077597	6.93444	0.072566	0.074469	0.040851	0.005032	0.005032	1.03409	0.487	5.97795	1.214	182.1	180.1	3.82	0.49	0.49	6.75	1.06	Kgalagadi Agric	Kgalagadi Hukuntsi	Kgalagadi Hukuntsi 3	8.10	1	no data points	0 large livestock
8.10.3	392	21.7	-23.9	3	3	2	3	2	1	1	6.68398	0.210193	0.220143	1.97739	9.11328	0.021567	9.09171	0.021025	0.021025	0.014024	0.000542	0.000542	1.97793	0.027	7.13534	0.295	236.7	236.1	0.7	0.03	0.03	1.05	0.23	Kgalagadi Agric	Kgalagadi Hukuntsi	Kgalagadi Hukuntsi 3	8.10	1	0.0220138	with large livestock
8.2.0	1335	25.7	-23.3	5	5	4	4	2	1	1	1.12536	0.008247	0.049274	0.03347	1.56666	0.350304	1.21635	0.345073	0.124072	0.008904	0.005232	0.005232	0.038702	13.519	1.52796	22.584	18.8	14.6	21.01	13.52	13.52	78.75	9.26	Kgalagadi Agric	Kgalagadi Dithopo	Kgalagadi Dithopo	8.2	1
8.2.0	1241	25.3	-23.3	5	5	3	4	3	2	2	1.77872	0.02217	0	0	1.8329	0.032018	1.80089	0.02948	0.019482	0.009155	0.002538	0.002538	0.002538	100	1.83037	1.611	22	21.62	100	100	100	100	1.07	Kgalagadi Agric	Kgalagadi Dithopo	Kgalagadi Dithopo	8.2	1
8.2.0	1288	25.5	-23.3	3	3	1	3	3	2	2	3.12584	0.034696	0.052138	0.011063	3.23684	0.013104	3.22374	0.007282	0.009675	0.013104	0.005822	0.005822	0.016885	34.48	3.21996	0.226	38.9	38.7	54.22	34.48	34.48	46.65	0.3	Kgalagadi Agric	Kgalagadi Dithopo	Kgalagadi Dithopo	8.2	1	no data points	0 large livestock
8.2.0	1289	25.5	-23.1	8	8	5	7	4	3	3	5.83528	0.031429	0.014129	0	6.05915	0.178315	5.88084	0.156898	0.14125	0.031901	0.021417	0.021417	0.021417	100	6.03773	2.599	72.7	70.6	100	100	100	100	2.35	Kgalagadi Agric	Kgalagadi Dithopo	Kgalagadi Dithopo	8.2	1	0.00875225	with large livestock
8.3.0	1375	25.9	-24.7	2	2	1	2	1	1	1	0.303532	0	0.004171	0.068943	0.484601	0.107954	0.376647	0.092817	0.107954	0.015138	0.015138	0.015138	0.084081	18.004	0.40052	23.174	48.5	37.66	18	18	18	61.03	22.28	Kgalagadi Agric	Kgalagadi Gaborone	Kgalagadi Gaborone	8.3	1
8.3.0	1140	24.9	-24.7	1	1	0	1	1	1	1	0.966555	0.085302	0.093508	0.241716	1.38754	0.000457	1.38708	0	0	0.000457	0.000457	0.000457	0.242173	0.189	1.14536	0	22.2	22.19	0.19	0.19	0.19	0	0	Kgalagadi Agric	Kgalagadi Gaborone	Kgalagadi Gaborone	8.3	1
8.3.0	1377	25.9	-24.3	0	0	0	0	0	0	0	1.01534	0	0.135863	0.221779	1.37298	0	1.37298	0	0	0	0	0	0.221779	0	1.1512	0	137.3	137.3	0	0	0	0	0	Kgalagadi Agric	Kgalagadi Gaborone	Kgalagadi Gaborone	8.3	1
8.3.0	1142	24.9	-24.3	2	2	1	2	1	1	1	1.20003	0.130313	0.142826	0.157274	1.63653	0.006095	1.63044	0.005639	0.005639	0.000457	0.000457	0.000457	0.157731	0.29	1.4788	0.381	19.6	19.57	0.29	0.29	0.29	3.46	0.34	Kgalagadi Agric	Kgalagadi Gaborone	Kgalagadi Gaborone	8.3	1
8.3.0	1141	24.9	-24.5	0	0	0	0	0	0	0	1.33466	0.008657	0.156979	0.180086	1.68039	0	1.68039	0	0	0	0	0	0.180086	0	1.5003	0	20.2	20.17	0	0	0	0	0	Kgalagadi Agric	Kgalagadi Gaborone	Kgalagadi Gaborone	8.3	1
8.3.0	1325	25.7	-25.3	1	1	1	1	1	0	0	1.41802	0	0.004662	0.022387	3.22961	1.78454	1.44507	1.78454	1.78454	1.78454	0	0	0.022387	0	3.20722	55.641	38.8	17.35	98.76	0	0	98.76	55.26	Kgalagadi Agric	Kgalagadi Gaborone	Kgalagadi Gaborone	8.3	1
8.3.0	1135	24.9	-25.7	1	1	1	1	0	0	0	1.90878	0	0.122449	0.029831	2.08088	0.019824	2.06106	0.019824	0.019824	0	0	0	0.029831	0	2.05105	0.967	41.6	41.22	0	0	0	39.92	0.95	Kgalagadi Agric	Kgalagadi Gaborone	Kgalagadi Gaborone	8.3	1
8.3.0	1376	25.9	-24.5	0	0	0	0	0	0	0	2.1101	0	0.254023	0.77558	3.1397	0	3.1397	0	0	0	0	0	0.77558	0	2.36412	0	37.7	37.69	0	0	0	0	0	Kgalagadi Agric	Kgalagadi Gaborone	Kgalagadi Gaborone	8.3	1
8.3.0	1185	25.1	-25.1	0	0	0	0	0	0	0	2.22246	0.008391	0.255432	0.288752	2.77504	0	2.77504	0	0	0	0	0	0.288752	0	2.48629	0	44.4	44.4	0	0	0	0	0	Kgalagadi Agric	Kgalagadi Gaborone	Kgalagadi Gaborone	8.3	1
8.3.0	1284	25.5	-24.1	0	0	0	0	0	0	0	2.425	0.032158	0.25801	0.240872	2.95604	0	2.95604	0	0	0	0	0	0.240872	0	2.71517	0	47.3	47.3	0	0	0	0	0	Kgalagadi Agric	Kgalagadi Gaborone	Kgalagadi Gaborone	8.3	1
8.3.0	1143	24.9	-24.1	1	1	0	1	1	1	1	2.57618	0.039849	0.14964	0.490411	3.25648	0.0004	3.25608	0	0	0.0004	0.0004	0.0004	0.490811	0.081	2.76567	0	39.1	39.09	0.08	0.08	0.08	0	0	Kgalagadi Agric	Kgalagadi Gaborone	Kgalagadi Gaborone	8.3	1
8.3.0	1184	25.1	-25.3	1	1	0	1	1	1	1	2.65451	0.017652	0.192739	0.278063	3.14389	0.000923	3.14296	0	0	0.000923	0.000923	0.000923	0.278986	0.331	2.8649	0	50.3	50.29	0.33	0.33	0.33	0	0	Kgalagadi Agric	Kgalagadi Gaborone	Kgalagadi Gaborone	8.3	1
8.3.0	1470	26.3	-24.5	0	0	0	0	0	0	0	3.36594	0.016405	0.06322	0.416397	3.86196	0	3.86196	0	0	0	0	0	0.416397	0	3.44557	0	46.4	46.36	0	0	0	0	0	Kgalagadi Agric	Kgalagadi Gaborone	Kgalagadi Gaborone	8.3	1
8.3.0	1424	26.1	-24.3	0	0	0	0	0	0	0	3.58441	0	0.106589	0.415042	4.10604	0	4.10604	0	0	0	0	0	0.415042	0	3.691	0	49.3	49.29	0	0	0	0	0	Kgalagadi Agric	Kgalagadi Gaborone	Kgalagadi Gaborone	8.3	1
[truncated: 180 more rows]

## Sheet: 2001_2007_smallprey_sheep
IDSUBSTR	ID	X_COORD	Y_COORD	NO_WSPECIE	NO_GENERAL	NO_LION_PR	NO_SPOTH_P	NO_LEOP_PR	NO_CHEETAH	NO_WDOG_PR	LSU_CATTLE	LSU_HORSE_	LSU_DONKEY	LSU_SHEEP_	LSU_TBIOMA	LSU_WBIOMA	LSU_LivestockBIOMA	LSU_LION_1	LSU_SP_HYA	LSU_LEOPAR	LSU_CHEETA	LSU_WDOG_1	TOTAL_SMALL_LSU	PercentSMALLWild	Total_LARGELSU	Percent_Large_WILD	STOCKRATE	TL_STOCK	PLEOPPREY	PCHEEPREY	PWDOGPREY	PSPOTPREY	PSPTSTOCK	CONSZONE	STRATUM	STRATUMDET	STRATUMID	COUNTER
[truncated: 756 more rows]

[truncated: 3 more sheets: Cheetah , dry2001_2007_prey_strata_master, hw]
