# Supplementary material for: Relative availability of natural prey versus livestock predicts landscape suitability for cheetahs Acinonyx jubatus in Botswana
Source: PeerJ. 2015 Jul 9;3:e1033. doi: 10.7717/peerj.1033 (PMC4512768; doi:10.7717/peerj.1033)
Supplement: Data S3 — Based on the distribution of cheetah prey biomass, small stock biomass, and percentage cheetah prey biomass, we refined the predator management zones, identified in the broad landscape suitability stratification for large carnivores in Botswana from Winterbach, Winterbach & Somers (2014), into homogeneous strata. [file peerj-03-1033-s003.xls]

## Sheet: carnivore_strata_2013 reference
Appendix 3. The management zones, stratum names, and identification numbers used in the figures.
Predator Management Zone	Stratum Name	Stratum ID
Northern Conservation Zone	Okavango Delta	1.1
Northern Conservation Zone	Kwando/Chobe	1.2
Northern Conservation Zone	Dry North	1.3
Northern Conservation Zone	Pandamatenga	1.4
Northern Conservation Zone	Makgadikgadi Pans	1.5
Southern Conservation Zone	Central Kalahari Game Reserve (CKGR)	2.1
Southern Conservation Zone	Kgalagadi Transfrontier Park (KTP)	2.2
Southern Conservation Zone	KTP Wildlife Management Areas	2.3
Xaixai Conservation Zone	Xaixai	3.1
Tuli Conservation Zone	Tuli Game Reserve	4.1
Central Agricultural Zone	Central Tuli farms	5.1
Central Agricultural Zone	Central Molalatau	5.2
Central Agricultural Zone	Central East	5.3
Central Agricultural Zone	Central North	5.4
Central Agricultural Zone	Central Pans	5.5
Central Agricultural Zone	Central Mopipi	5.6
Central Agricultural Zone	Central West	5.7
Ngami Agricultural Zone	Ngami East	6.1
Ngami Agricultural Zone	Ngami Thamalakane Boteti	6.2
Ngami Agricultural Zone	Ngami South	6.3
Ngami Agricultural Zone	Ngami Panhandle	6.4
Ngami Agricultural Zone	Ngami Tsodilo	6.5
Ngami Agricultural Zone	Ngami North West	6.6
Ngami Agricultural Zone	Ngami North East	6.7
Ghanzi Agricultural Zone	Ghanzi Farms	7.1
Ghanzi Agricultural Zone	Ghanzi Community	7.2
Kgalagadi Agricultural Zone	Kgalagadi Kweneng	8.1
Kgalagadi Agricultural Zone	Kgalagadi Dithopo	8.2
Kgalagadi Agricultural Zone	Kgalagadi Gaborone	8.3
Kgalagadi Agricultural Zone	Kgalagadi Kane	8.4
Kgalagadi Agricultural Zone	Kgalagadi Molopo	8.5
Kgalagadi Agricultural Zone	Kgalagadi Tsabong	8.6
Kgalagadi Agricultural Zone	Kgalagadi Middelpits	8.7
Kgalagadi Agricultural Zone	Kgalagadi Bokpits	8.8
Kgalagadi Agricultural Zone	Kgalagadi Kang	8.9
Kgalagadi Agricultural Zone	Kgalagadi Hukuntsi	8.10
